# Supplementary material for: Establishment of m7G-related gene pair signature to predict overall survival in colorectal cancer
Source: Front Genet. 2022 Oct 14;13:981392. doi: 10.3389/fgene.2022.981392 (PMC9614021; doi:10.3389/fgene.2022.981392)
Supplement: Supplementary file 1 [file DataSheet1.ZIP]

Archive with 9 entries (8 files):
- WXW-rawdata/
- WXW-rawdata/clinical.txt
- WXW-rawdata/clinical.xlsx
- WXW-rawdata/geoPair.txt
- WXW-rawdata/geoPair.xls
- WXW-rawdata/m7GExp.txt
- WXW-rawdata/m7GExp.xls
- WXW-rawdata/tcgaPair.txt
- WXW-rawdata/tcgaPair.xls
