# Supplementary material for: Establishment of m7G-related gene pair signature to predict overall survival in colorectal cancer
Source: Front Genet. 2022 Oct 14;13:981392. doi: 10.3389/fgene.2022.981392 (PMC9614021; doi:10.3389/fgene.2022.981392)
Supplement: Supplementary file 1 [file DataSheet1.ZIP › WXW-rawdata/clinical.xlsx]

## Sheet: Sheet1
ID	futime	fustat	Age	Gender	Tumor_location	Stage	T_stage	N_stage	M_stage	Dataset
TCGA-3L-AA1B	475	0	61	Female	Right-side	1	T2	N0	M0	TCGA
TCGA-4N-A93T	146	0	67	Male	Right-side	3	T4	N1	M0	TCGA
TCGA-4T-AA8H	385	0	42	Female	Left-side	2	T3	N0	unknow	TCGA
TCGA-5M-AAT4	49	1	74	Male	Right-side	4	T3	N0	M1	TCGA
TCGA-5M-AAT6	290	1	40	Female	Right-side	4	T4	N2	M1	TCGA
TCGA-5M-AATE	1200	0	76	Male	Right-side	2	T3	N0	M0	TCGA
TCGA-A6-2670	775	0	45	Male	Left-side	2	T3	N0	M0	TCGA
TCGA-A6-2671	1331	1	85	Male	Left-side	4	T3	N2	M1	TCGA
TCGA-A6-2674	1331	0	71	Male	Left-side	4	T3	N2	M1	TCGA
TCGA-A6-2675	1321	0	78	Male	Left-side	2	T3	N0	unknow	TCGA
TCGA-A6-2676	1305	1	75	Female	Right-side	2	T4	N0	M0	TCGA
TCGA-A6-2677	740	1	68	Female	Right-side	3	T3	N2	M0	TCGA
TCGA-A6-2678	1286	0	43	Female	Right-side	3	T3	N1	M0	TCGA
TCGA-A6-2679	1366	0	73	Female	Right-side	2	T3	N0	unknow	TCGA
TCGA-A6-2680	1068	0	72	Female	Right-side	2	T3	N0	M0	TCGA
TCGA-A6-2681	1387	0	73	Female	Right-side	2	T3	N0	M0	TCGA
TCGA-A6-2683	504	1	57	Female	Right-side	4	T4	N0	M1	TCGA
TCGA-A6-2684	1127	0	75	Female	Right-side	1	T2	N0	M0	TCGA
TCGA-A6-2685	1133	0	48	Female	Left-side	2	T3	N0	M0	TCGA
TCGA-A6-2686	1126	1	81	Female	Right-side	2	T3	N0	M0	TCGA
TCGA-A6-3807	1054	0	53	Female	Left-side	3	T3	N2	M0	TCGA
TCGA-A6-3808	1014	0	73	Male	Right-side	2	T3	N0	M0	TCGA
TCGA-A6-3809	996	0	71	Female	Right-side	2	T4	N0	M0	TCGA
TCGA-A6-3810	1111	0	62	Male	Left-side	2	T3	N0	M0	TCGA
TCGA-A6-4105	442	1	79	Male	Right-side	2	T3	N0	M0	TCGA
TCGA-A6-4107	987	0	57	Female	Right-side	3	T3	N1	M0	TCGA
TCGA-A6-5656	1001	0	74	Male	Left-side	1	T2	N0	M0	TCGA
TCGA-A6-5659	926	0	82	Male	Right-side	1	T2	N0	M0	TCGA
TCGA-A6-5660	888	0	73	Male	Right-side	3	T3	N2	M0	TCGA
TCGA-A6-5661	1020	0	80	Female	Right-side	2	T3	N0	M0	TCGA
TCGA-A6-5662	718	0	46	Male	Left-side	4	T3	N2	M1	TCGA
TCGA-A6-5664	672	0	80	Male	Right-side	3	T4	N2	unknow	TCGA
TCGA-A6-5665	671	0	84	Female	Right-side	2	T3	N0	M0	TCGA
TCGA-A6-5666	995	0	78	Male	Left-side	2	T4	N0	M0	TCGA
TCGA-A6-5667	887	0	40	Female	Left-side	3	T3	N1	unknow	TCGA
TCGA-A6-6137	824	0	55	Male	Right-side	3	T3	N1	M0	TCGA
TCGA-A6-6138	685	0	61	Male	Right-side	1	T2	N0	M0	TCGA
TCGA-A6-6140	734	0	62	Male	Left-side	2	T3	N0	M0	TCGA
TCGA-A6-6141	255	0	31	Male	Right-side	2	T3	N0	M0	TCGA
TCGA-A6-6142	763	0	56	Female	Left-side	4	T3	N1	M1	TCGA
TCGA-A6-6651	662	0	55	Female	Right-side	3	T3	N1	unknow	TCGA
TCGA-A6-6652	751	0	59	Male	Left-side	4	T3	N0	M1	TCGA
TCGA-A6-6653	742	0	82	Male	Right-side	1	T2	N0	M0	TCGA
TCGA-A6-6654	726	0	65	Female	Left-side	3	T3	N1	M0	TCGA
TCGA-A6-A565	494	1	34	Female	Right-side	3	T3	N2	unknow	TCGA
TCGA-A6-A566	758	1	55	Female	Left-side	3	T4	N1	M0	TCGA
TCGA-A6-A567	1881	1	56	Male	Left-side	4	T3	N1	M1	TCGA
TCGA-A6-A56B	1711	1	57	Male	Left-side	3	T3	N1	M0	TCGA
TCGA-A6-A5ZU	293	0	59	Male	Right-side	3	T3	N1	M0	TCGA
TCGA-AA-3489	214	1	75	Male	Left-side	2	T3	N0	M0	TCGA
TCGA-AA-3492	1	1	90	Female	Right-side	2	T3	N0	M0	TCGA
TCGA-AA-3494	31	0	55	Male	Left-side	4	T3	N0	M1	TCGA
TCGA-AA-3495	1127	0	79	Male	Right-side	1	T2	N0	M0	TCGA
TCGA-AA-3496	31	0	83	Female	Right-side	2	T3	N0	M0	TCGA
TCGA-AA-3502	1065	0	73	Male	Right-side	1	T2	N0	M0	TCGA
TCGA-AA-3506	1765	0	77	Male	Right-side	1	T2	N0	M0	TCGA
TCGA-AA-3509	1915	0	54	Female	Left-side	2	T3	N0	M0	TCGA
TCGA-AA-3510	1946	0	70	Male	Right-side	2	T3	N0	M0	TCGA
TCGA-AA-3511	212	0	64	Male	Left-side	2	T4	N0	M0	TCGA
TCGA-AA-3514	31	0	81	Female	Right-side	1	T2	N0	M0	TCGA
TCGA-AA-3516	396	1	74	Female	Right-side	3	T3	N2	M0	TCGA
TCGA-AA-3517	1186	0	60	Male	Left-side	2	T3	N0	M0	TCGA
TCGA-AA-3518	31	0	81	Female	Right-side	2	T3	N0	M0	TCGA
TCGA-AA-3519	276	0	63	Male	Left-side	3	T3	N1	M0	TCGA
TCGA-AA-3520	731	0	86	Female	Right-side	2	T3	N0	M0	TCGA
TCGA-AA-3522	1127	0	67	Male	Right-side	2	T3	N0	M0	TCGA
TCGA-AA-3524	1096	0	85	Male	Left-side	2	T3	N0	M0	TCGA
TCGA-AA-3525	1	0	90	Male	Right-side	3	T3	N1	M0	TCGA
TCGA-AA-3526	580	0	57	Male	Left-side	1	T2	N0	M0	TCGA
TCGA-AA-3530	580	0	80	Male	Right-side	1	T2	N0	M0	TCGA
TCGA-AA-3531	1035	0	75	Female	Left-side	2	T3	N0	M0	TCGA
TCGA-AA-3532	882	0	63	Male	Left-side	2	T3	N0	M0	TCGA
TCGA-AA-3534	882	0	78	Female	Right-side	2	T3	N0	M0	TCGA
TCGA-AA-3538	791	0	54	Female	Left-side	1	T2	N0	M0	TCGA
TCGA-AA-3542	395	0	69	Male	Left-side	3	T3	N2	M0	TCGA
TCGA-AA-3543	30	0	84	Male	Right-side	1	T2	N0	M0	TCGA
TCGA-AA-3544	426	0	68	Male	Left-side	1	T2	N0	M0	TCGA
TCGA-AA-3548	1034	0	71	Female	Right-side	3	T3	N2	M0	TCGA
TCGA-AA-3549	639	0	69	Male	Right-side	1	T2	N0	M0	TCGA
TCGA-AA-3552	396	1	85	Male	Right-side	3	T3	N2	M0	TCGA
TCGA-AA-3553	730	0	61	Female	Left-side	1	T2	N0	M0	TCGA
TCGA-AA-3554	546	0	62	Female	Right-side	2	T3	N0	M0	TCGA
TCGA-AA-3555	911	0	81	Female	Right-side	2	T3	N0	M0	TCGA
TCGA-AA-3556	700	0	78	Male	Left-side	1	T2	N0	M0	TCGA
TCGA-AA-3558	638	0	70	Male	Left-side	1	T2	N0	M0	TCGA
TCGA-AA-3560	608	0	72	Female	Left-side	3	T3	N2	M0	TCGA
TCGA-AA-3561	424	0	72	Male	Right-side	2	T3	N0	M0	TCGA
TCGA-AA-3562	608	0	82	Male	Left-side	3	T3	N2	M0	TCGA
TCGA-AA-3655	1856	0	68	Male	Left-side	2	T3	N0	M0	TCGA
TCGA-AA-3660	2375	0	51	Female	Left-side	2	T3	N0	M0	TCGA
TCGA-AA-3662	184	0	80	Female	Left-side	4	T4	N2	M1	TCGA
TCGA-AA-3663	212	0	42	Male	Right-side	2	T3	N0	M0	TCGA
TCGA-AA-3664	1643	0	74	Female	Right-side	2	T3	N0	M0	TCGA
TCGA-AA-3666	61	1	68	Male	Right-side	3	T3	N1	M0	TCGA
TCGA-AA-3667	426	0	36	Female	Left-side	1	T2	N0	M0	TCGA
TCGA-AA-3673	1522	0	53	Female	Right-side	2	T3	N0	M0	TCGA
TCGA-AA-3675	1431	0	84	Male	Right-side	2	T3	N0	M0	TCGA
TCGA-AA-3678	1430	0	60	Female	Left-side	3	T2	N1	M0	TCGA
TCGA-AA-3679	457	0	59	Male	Left-side	4	T3	N2	M1	TCGA
TCGA-AA-3680	335	1	67	Female	Right-side	4	T4	N2	M1	TCGA
TCGA-AA-3681	182	0	77	Female	Right-side	3	T3	N1	M0	TCGA
TCGA-AA-3685	1127	0	69	Male	Left-side	2	T3	N0	M0	TCGA
TCGA-AA-3688	578	0	80	Male	Left-side	4	T3	N1	M1	TCGA
TCGA-AA-3692	1095	1	47	Female	Left-side	4	T3	N2	M1	TCGA
TCGA-AA-3696	153	1	75	Female	Left-side	4	T3	N1	M1	TCGA
TCGA-AA-3697	2587	0	77	Male	Left-side	2	T3	N0	M0	TCGA
TCGA-AA-3710	821	0	80	Female	Right-side	2	T3	N0	M0	TCGA
TCGA-AA-3713	579	0	68	Male	Right-side	4	T3	N0	M1	TCGA
TCGA-AA-3715	579	1	77	Male	Right-side	2	T3	N0	M0	TCGA
TCGA-AA-3811	306	1	84	Female	Right-side	3	T3	N2	M0	TCGA
TCGA-AA-3812	1066	0	82	Female	Left-side	2	T3	N0	M0	TCGA
TCGA-AA-3815	1005	0	65	Female	Right-side	2	T3	N0	M0	TCGA
TCGA-AA-3818	30	1	78	Female	Right-side	2	T3	N0	M0	TCGA
TCGA-AA-3819	761	0	41	Female	Left-side	2	T3	N0	M0	TCGA
TCGA-AA-3821	31	0	81	Female	Right-side	1	T2	N0	M0	TCGA
TCGA-AA-3831	547	0	66	Male	Left-side	2	T3	N0	M0	TCGA
TCGA-AA-3833	485	0	63	Female	Right-side	2	T3	N0	M0	TCGA
TCGA-AA-3837	1186	0	67	Male	Right-side	2	T3	N0	M0	TCGA
TCGA-AA-3841	1124	0	66	Male	Left-side	2	T3	N0	M0	TCGA
TCGA-AA-3842	1126	0	51	Male	Left-side	3	T2	N1	M0	TCGA
TCGA-AA-3844	454	0	78	Female	Left-side	3	T3	N2	M0	TCGA
TCGA-AA-3846	518	0	74	Female	Left-side	2	T3	N0	M0	TCGA
TCGA-AA-3848	306	1	82	Female	Left-side	3	T3	N2	M0	TCGA
TCGA-AA-3851	1006	0	74	Male	Right-side	2	T3	N0	M0	TCGA
TCGA-AA-3854	1096	0	71	Female	Left-side	1	T2	N0	M0	TCGA
TCGA-AA-3855	975	0	72	Male	Left-side	1	T2	N0	M0	TCGA
TCGA-AA-3856	30	0	59	Male	Left-side	2	T3	N0	M0	TCGA
TCGA-AA-3858	945	0	67	Male	Left-side	1	T2	N0	M0	TCGA
TCGA-AA-3860	945	0	53	Female	Left-side	3	T3	N1	M0	TCGA
TCGA-AA-3861	914	0	72	Male	Right-side	2	T3	N0	M0	TCGA
TCGA-AA-3862	914	0	82	Male	Right-side	2	T3	N0	M0	TCGA
TCGA-AA-3864	1612	0	71	Male	Right-side	2	T3	N0	M0	TCGA
TCGA-AA-3866	518	0	78	Female	Right-side	1	T2	N0	M0	TCGA
TCGA-AA-3867	731	0	74	Male	Left-side	4	T3	N2	M1	TCGA
TCGA-AA-3869	822	1	76	Male	Right-side	4	T4	N2	M1	TCGA
TCGA-AA-3870	912	0	71	Female	Right-side	4	T3	N2	M1	TCGA
TCGA-AA-3875	549	0	78	Female	Right-side	1	T1	N0	M0	TCGA
TCGA-AA-3877	943	0	83	Female	Right-side	1	T1	N0	M0	TCGA
TCGA-AA-3930	61	1	66	Male	Right-side	4	T3	N2	M1	TCGA
TCGA-AA-3939	395	0	83	Male	Right-side	2	T3	N0	M0	TCGA
TCGA-AA-3941	730	0	84	Female	Right-side	4	T4	N1	M1	TCGA
TCGA-AA-3947	1004	0	60	Female	Right-side	2	T4	N0	M0	TCGA
TCGA-AA-3949	791	0	87	Female	Right-side	3	T3	N1	M0	TCGA
TCGA-AA-3950	730	0	79	Female	Right-side	2	T3	N0	M0	TCGA
TCGA-AA-3952	61	1	68	Male	Left-side	3	T3	N2	M0	TCGA
TCGA-AA-3955	638	0	38	Male	Left-side	3	T2	N2	M0	TCGA
TCGA-AA-3956	1035	0	65	Male	Right-side	2	T3	N0	M0	TCGA
TCGA-AA-3966	61	0	89	Female	Right-side	2	T3	N0	M0	TCGA
TCGA-AA-3967	943	0	77	Male	Left-side	3	T3	N1	M0	TCGA
TCGA-AA-3968	669	0	55	Female	Left-side	1	T2	N0	M0	TCGA
TCGA-AA-3970	1096	0	65	Male	Left-side	2	T3	N0	M0	TCGA
TCGA-AA-3971	489	0	58	Male	Left-side	3	T3	N1	M0	TCGA
TCGA-AA-3972	1551	0	72	Male	Left-side	4	T3	N1	M1	TCGA
TCGA-AA-3973	397	0	69	Male	Left-side	4	T4	N1	M1	TCGA
TCGA-AA-3975	1036	0	80	Male	Left-side	1	T2	N0	M0	TCGA
TCGA-AA-3979	730	0	84	Male	Left-side	2	T3	N0	M0	TCGA
TCGA-AA-3980	242	0	89	Female	Left-side	1	T2	N0	M0	TCGA
TCGA-AA-3982	822	0	75	Male	Left-side	3	T3	N1	M0	TCGA
TCGA-AA-3986	580	0	73	Male	Right-side	1	T2	N0	M0	TCGA
TCGA-AA-3989	242	1	84	Male	Right-side	4	T3	N2	M1	TCGA
TCGA-AA-3994	822	0	69	Male	Right-side	3	T3	N1	M0	TCGA
TCGA-AA-A004	424	0	76	Male	Left-side	2	T3	N0	M0	TCGA
TCGA-AA-A00A	1157	0	80	Male	Right-side	2	T3	N0	M0	TCGA
TCGA-AA-A00D	578	0	70	Male	Right-side	1	T2	N0	M0	TCGA
TCGA-AA-A00E	913	0	65	Male	Right-side	2	T3	N0	M0	TCGA
TCGA-AA-A00F	1035	0	66	Male	Left-side	3	T3	N2	M0	TCGA
TCGA-AA-A00J	549	0	80	Male	Right-side	3	T4	N1	M0	TCGA
TCGA-AA-A00K	549	0	79	Male	Left-side	2	T3	N0	M0	TCGA
TCGA-AA-A00L	1157	0	66	Male	Right-side	2	T3	N0	M0	TCGA
TCGA-AA-A00N	122	1	75	Male	Right-side	2	T4	N0	M0	TCGA
TCGA-AA-A00O	822	0	83	Female	Left-side	3	T3	N2	M0	TCGA
TCGA-AA-A00Q	1278	0	66	Female	Left-side	3	T4	N1	M0	TCGA
TCGA-AA-A00R	30	0	64	Female	Right-side	1	T2	N0	M0	TCGA
TCGA-AA-A00U	518	0	50	Male	Right-side	3	T3	N1	M0	TCGA
TCGA-AA-A00W	456	0	80	Male	Left-side	1	T1	N0	M0	TCGA
TCGA-AA-A00Z	669	0	70	Male	Left-side	2	T3	N0	M0	TCGA
TCGA-AA-A010	1064	0	46	Female	Right-side	2	T4	N0	M0	TCGA
TCGA-AA-A017	457	0	57	Female	Left-side	2	T3	N0	M0	TCGA
TCGA-AA-A01C	457	0	75	Male	Right-side	3	T2	N1	M0	TCGA
TCGA-AA-A01F	974	0	72	Male	Left-side	3	T3	N1	M0	TCGA
TCGA-AA-A01G	365	0	63	Male	Right-side	2	T3	N0	M0	TCGA
TCGA-AA-A01I	943	0	76	Male	Left-side	1	T2	N0	M0	TCGA
TCGA-AA-A01K	943	0	74	Female	Left-side	3	T3	N2	M0	TCGA
TCGA-AA-A01P	1158	1	80	Female	Right-side	3	T3	N1	M0	TCGA
TCGA-AA-A01Q	31	0	48	Female	Right-side	2	T3	N0	M0	TCGA
TCGA-AA-A01R	1065	0	47	Male	Right-side	3	T3	N2	M0	TCGA
TCGA-AA-A01S	31	0	47	Female	Left-side	3	T3	N1	M0	TCGA
TCGA-AA-A01T	1005	0	63	Female	Left-side	3	T3	N1	M0	TCGA
TCGA-AA-A01V	31	0	59	Male	Right-side	1	T2	N0	M0	TCGA
TCGA-AA-A01X	791	0	80	Female	Left-side	3	T2	N1	M0	TCGA
TCGA-AA-A01Z	1126	0	68	Male	Right-side	2	T3	N0	M0	TCGA
TCGA-AA-A024	1188	1	81	Male	Left-side	2	T3	N0	M0	TCGA
TCGA-AA-A029	1581	0	67	Male	Right-side	2	T3	N0	M0	TCGA
TCGA-AA-A02E	90	1	82	Female	Right-side	4	T3	N1	M1	TCGA
TCGA-AA-A02F	1216	0	68	Female	Left-side	4	T3	N1	M1	TCGA
TCGA-AA-A02H	61	1	74	Female	Left-side	4	T3	N2	M1	TCGA
TCGA-AA-A02J	153	1	70	Female	Left-side	4	T3	N0	M1	TCGA
TCGA-AA-A02K	426	1	50	Male	Right-side	4	T4	N2	M1	TCGA
TCGA-AA-A02O	28	0	82	Male	Right-side	2	T3	N0	M0	TCGA
TCGA-AA-A02R	670	1	84	Female	Right-side	2	T3	N0	M0	TCGA
TCGA-AA-A02W	1247	0	73	Female	Left-side	1	T2	N0	M0	TCGA
TCGA-AA-A02Y	1216	0	73	Male	Right-side	1	T2	N0	M0	TCGA
TCGA-AA-A03J	1246	0	65	Female	Left-side	1	T2	N0	M0	TCGA
TCGA-AD-5900	370	0	67	Male	Right-side	1	T2	N0	unknow	TCGA
TCGA-AD-6548	650	0	81	Female	Left-side	1	T2	N0	M0	TCGA
TCGA-AD-6888	472	1	73	Male	Right-side	3	T3	N1	M0	TCGA
TCGA-AD-6889	2532	1	76	Male	Right-side	2	T3	N0	M0	TCGA
TCGA-AD-6895	763	0	84	Male	Right-side	3	T3	N1	M0	TCGA
TCGA-AD-6899	176	1	84	Male	Right-side	3	T4	N2	unknow	TCGA
TCGA-AD-6965	805	0	62	Male	Right-side	3	T4	N2	M0	TCGA
TCGA-AD-A5EK	500	0	51	Male	Right-side	1	T2	N0	unknow	TCGA
TCGA-AF-2690	524	1	76	Female	Left-side	3	T3	N2	M0	TCGA
TCGA-AF-3911	1148	0	48	Male	Left-side	3	T3	N2	unknow	TCGA
TCGA-AF-4110	912	0	77	Male	Left-side	4	T4	N2	unknow	TCGA
TCGA-AG-3574	91	1	89	Female	Left-side	2	T3	N0	M0	TCGA
TCGA-AG-3575	365	0	51	Male	Left-side	2	T3	N0	M0	TCGA
TCGA-AG-3582	1096	1	75	Male	Left-side	4	T3	N1	M1	TCGA
TCGA-AG-3584	730	1	60	Male	Left-side	4	T3	N2	M1	TCGA
TCGA-AG-3587	1400	0	65	Male	Left-side	1	T2	N0	M0	TCGA
TCGA-AG-3608	485	0	79	Female	Left-side	2	T3	N0	M0	TCGA
TCGA-AG-3612	608	0	55	Female	Left-side	3	T3	N1	M0	TCGA
TCGA-AG-3726	243	0	63	Female	Left-side	1	T2	N0	M0	TCGA
TCGA-AG-3728	912	0	73	Male	Left-side	3	T3	N1	M0	TCGA
TCGA-AG-3731	1126	0	65	Male	Left-side	4	T3	N1	M1	TCGA
TCGA-AG-3742	30	0	85	Female	Left-side	1	T1	N0	M0	TCGA
TCGA-AG-3878	30	0	64	Male	Left-side	1	T2	N0	M0	TCGA
TCGA-AG-3882	608	0	66	Female	Left-side	1	T2	N0	M0	TCGA
TCGA-AG-3883	31	0	69	Male	Left-side	1	T2	N0	M0	TCGA
TCGA-AG-3885	546	0	71	Female	Left-side	3	T3	N1	M0	TCGA
TCGA-AG-3887	1124	0	68	Male	Left-side	2	T3	N0	M0	TCGA
TCGA-AG-3890	518	0	62	Male	Left-side	1	T2	N0	M0	TCGA
TCGA-AG-3891	548	0	66	Female	Left-side	1	T2	N0	M0	TCGA
TCGA-AG-3892	396	0	57	Female	Left-side	1	T1	N0	M0	TCGA
TCGA-AG-3894	426	0	65	Male	Left-side	2	T3	N0	M0	TCGA
TCGA-AG-3896	31	0	85	Female	Left-side	1	T2	N0	M0	TCGA
TCGA-AG-3898	1461	0	61	Male	Left-side	2	T3	N0	M0	TCGA
TCGA-AG-4005	427	0	64	Male	Left-side	4	T3	N2	M1	TCGA
TCGA-AG-4007	31	0	87	Male	Left-side	4	T4	N2	M1	TCGA
TCGA-AG-4008	518	0	63	Male	Left-side	2	T3	N0	M0	TCGA
TCGA-AG-4009	426	0	83	Male	Left-side	1	T2	N0	M0	TCGA
TCGA-AG-4021	121	1	84	Female	Left-side	4	T3	N2	M1	TCGA
TCGA-AG-4022	1400	0	59	Female	Left-side	2	T3	N0	M0	TCGA
TCGA-AG-A002	638	0	35	Male	Left-side	1	T2	N0	M0	TCGA
TCGA-AG-A008	424	0	50	Female	Left-side	1	T2	N0	M0	TCGA
TCGA-AG-A00C	183	0	49	Female	Left-side	3	T3	N1	M0	TCGA
TCGA-AG-A00H	790	0	75	Male	Left-side	2	T3	N0	M0	TCGA
TCGA-AG-A00Y	700	0	68	Male	Left-side	2	T3	N0	M0	TCGA
TCGA-AG-A011	1126	0	80	Male	Left-side	2	T3	N0	M0	TCGA
TCGA-AG-A014	485	0	86	Male	Left-side	1	T2	N0	M0	TCGA
TCGA-AG-A015	1096	0	64	Female	Left-side	1	T1	N0	M0	TCGA
TCGA-AG-A016	276	0	55	Male	Left-side	4	T3	N2	M1	TCGA
TCGA-AG-A01J	31	0	59	Female	Left-side	2	T3	N0	M0	TCGA
TCGA-AG-A01N	943	0	68	Female	Left-side	4	T2	N0	M1	TCGA
TCGA-AG-A020	31	0	57	Female	Left-side	3	T3	N1	M0	TCGA
TCGA-AG-A023	1581	1	62	Female	Left-side	4	T4	N2	M1	TCGA
TCGA-AG-A025	1520	0	62	Female	Left-side	1	T1	N0	M0	TCGA
TCGA-AG-A026	59	1	66	Male	Left-side	2	T4	N0	M0	TCGA
TCGA-AG-A02G	1185	1	66	Male	Left-side	4	T2	N1	M1	TCGA
TCGA-AG-A02N	1885	0	67	Male	Left-side	2	T3	N0	M0	TCGA
TCGA-AG-A02X	1247	0	77	Male	Left-side	1	T2	N0	M0	TCGA
TCGA-AG-A032	1157	0	68	Male	Left-side	3	T3	N1	M0	TCGA
TCGA-AG-A036	3562	0	71	Male	Left-side	3	T3	N2	M0	TCGA
TCGA-AM-5820	14	0	59	Female	Left-side	4	T4	N2	M1	TCGA
TCGA-AM-5821	28	0	68	Female	Left-side	2	T3	N0	M0	TCGA
TCGA-AU-3779	441	0	80	Female	Left-side	2	T3	N0	M0	TCGA
TCGA-AU-6004	824	0	69	Female	Right-side	1	T2	N0	M0	TCGA
TCGA-AY-4070	496	1	50	Female	Right-side	3	T3	N2	M0	TCGA
TCGA-AY-6196	6	0	47	Male	Right-side	3	T3	N2	unknow	TCGA
TCGA-AY-6197	652	0	60	Male	Right-side	2	T3	N0	unknow	TCGA
TCGA-AY-6386	542	0	66	Female	Right-side	3	T3	N1	M0	TCGA
TCGA-AY-A54L	525	0	74	Female	Right-side	1	T2	N0	M0	TCGA
TCGA-AY-A69D	543	0	55	Female	Right-side	2	T3	N0	M0	TCGA
TCGA-AY-A71X	588	0	54	Female	Right-side	1	T2	N0	M0	TCGA
TCGA-AY-A8YK	573	0	44	Male	Left-side	4	T3	N2	M1	TCGA
TCGA-AZ-4308	3324	0	47	Female	Left-side	3	T3	N1	M0	TCGA
TCGA-AZ-4313	2310	0	51	Female	Left-side	1	T1	N0	M0	TCGA
TCGA-AZ-4315	1776	0	61	Male	Right-side	2	T3	N0	M0	TCGA
TCGA-AZ-4323	43	1	37	Male	Right-side	4	T4	N2	M1	TCGA
TCGA-AZ-4616	156	1	82	Female	Right-side	4	T3	N2	M1	TCGA
TCGA-AZ-4681	3247	0	79	Female	Right-side	2	T3	N0	M0	TCGA
TCGA-AZ-5403	1910	1	43	Male	Left-side	2	T3	N0	unknow	TCGA
TCGA-AZ-5407	2683	0	51	Female	Right-side	1	T1	N0	M0	TCGA
TCGA-AZ-6599	206	1	72	Male	Right-side	1	T2	N0	unknow	TCGA
TCGA-AZ-6600	368	1	64	Male	Right-side	4	T4	N1	M1	TCGA
TCGA-AZ-6601	3042	1	68	Male	Left-side	2	T3	N0	M0	TCGA
TCGA-AZ-6605	159	1	77	Male	Right-side	3	T4	N1	M0	TCGA
TCGA-AZ-6606	357	1	81	Male	Right-side	4	T4	N2	M1	TCGA
TCGA-AZ-6607	97	1	69	Male	Left-side	4	T4	N2	M1	TCGA
TCGA-AZ-6608	59	1	55	Female	Left-side	3	T2	N1	M0	TCGA
TCGA-BM-6198	646	0	73	Male	Left-side	3	T3	N1	unknow	TCGA
TCGA-CA-5254	386	0	42	Female	Right-side	2	T3	N0	M0	TCGA
TCGA-CA-5255	376	0	45	Male	Right-side	2	T3	N0	M0	TCGA
TCGA-CA-5256	379	0	54	Female	Right-side	2	T3	N0	M0	TCGA
TCGA-CA-5796	377	0	52	Female	Right-side	2	T3	N0	M0	TCGA
TCGA-CA-5797	383	0	56	Male	Left-side	2	T3	N0	M0	TCGA
TCGA-CA-6715	383	0	63	Male	Left-side	3	T3	N1	M0	TCGA
TCGA-CA-6716	371	0	65	Male	Right-side	2	T3	N0	M0	TCGA
TCGA-CA-6717	388	0	57	Male	Right-side	2	T3	N0	M0	TCGA
TCGA-CA-6718	306	1	46	Male	Right-side	2	T3	N0	M0	TCGA
TCGA-CA-6719	435	0	77	Male	Left-side	2	T3	N0	M0	TCGA
TCGA-CI-6619	184	0	41	Male	Left-side	4	T3	N1	M1	TCGA
TCGA-CI-6620	1009	0	41	Female	Left-side	4	T3	N1	M1	TCGA
TCGA-CI-6621	419	0	63	Male	Left-side	3	T3	N1	unknow	TCGA
TCGA-CI-6622	1362	0	74	Male	Left-side	2	T4	N0	M0	TCGA
TCGA-CI-6623	1443	0	44	Male	Left-side	1	T1	N0	M0	TCGA
TCGA-CI-6624	1466	0	53	Female	Left-side	1	T2	N0	M0	TCGA
TCGA-CK-4947	534	0	46	Female	Left-side	3	T4	N1	M0	TCGA
TCGA-CK-4948	4502	0	45	Female	Left-side	3	T3	N1	M0	TCGA
TCGA-CK-4950	2599	0	68	Female	Right-side	3	T3	N1	M0	TCGA
TCGA-CK-4951	2134	1	79	Female	Right-side	2	T3	N0	M0	TCGA
TCGA-CK-4952	475	0	48	Female	Right-side	3	T4	N2	M0	TCGA
TCGA-CK-5912	1493	1	81	Male	Right-side	1	T2	N0	unknow	TCGA
TCGA-CK-5913	1561	0	58	Female	Right-side	2	T3	N0	unknow	TCGA
TCGA-CK-5914	669	0	81	Male	Left-side	3	T3	N1	unknow	TCGA
TCGA-CK-5916	643	1	71	Female	Right-side	1	T1	N0	M0	TCGA
TCGA-CK-6747	820	0	87	Female	Right-side	2	T3	N0	unknow	TCGA
TCGA-CK-6748	61	0	45	Female	Left-side	4	T3	N1	M1	TCGA
TCGA-CK-6751	518	0	88	Female	Right-side	1	T2	N0	unknow	TCGA
TCGA-CM-4743	701	0	69	Male	Right-side	2	T3	N0	M0	TCGA
TCGA-CM-4744	609	0	69	Male	Right-side	1	T2	N0	M0	TCGA
TCGA-CM-4746	1126	0	61	Male	Left-side	1	T2	N0	M0	TCGA
TCGA-CM-4747	761	0	47	Male	Right-side	4	T4	N1	M1	TCGA
TCGA-CM-4748	792	0	53	Male	Right-side	3	T4	N1	M0	TCGA
TCGA-CM-4751	822	0	62	Male	Right-side	3	T3	N1	M0	TCGA
TCGA-CM-4752	396	0	58	Male	Right-side	2	T3	N0	M0	TCGA
TCGA-CM-5341	884	0	82	Female	Left-side	3	T2	N1	M0	TCGA
TCGA-CM-5344	670	0	39	Female	Left-side	3	T3	N1	M0	TCGA
TCGA-CM-5348	699	0	72	Male	Right-side	3	T3	N1	M0	TCGA
TCGA-CM-5349	915	0	68	Female	Right-side	2	T3	N0	M0	TCGA
TCGA-CM-5860	974	0	44	Male	Right-side	2	T3	N0	M0	TCGA
TCGA-CM-5861	457	0	63	Female	Right-side	2	T3	N0	M0	TCGA
TCGA-CM-5862	153	1	80	Male	Right-side	4	T3	N1	M1	TCGA
TCGA-CM-5863	457	0	60	Female	Right-side	3	T3	N1	M0	TCGA
TCGA-CM-5864	457	0	60	Male	Right-side	1	T2	N0	M0	TCGA
TCGA-CM-5868	518	0	59	Female	Left-side	4	T4	N1	M1	TCGA
TCGA-CM-6161	457	0	36	Female	Left-side	1	T2	N0	M0	TCGA
TCGA-CM-6162	365	0	48	Female	Right-side	3	T3	N1	M0	TCGA
TCGA-CM-6163	427	0	74	Male	Left-side	1	T1	N0	M0	TCGA
TCGA-CM-6164	883	0	46	Female	Left-side	2	T3	N0	M0	TCGA
TCGA-CM-6165	488	0	74	Male	Left-side	2	T3	N0	M0	TCGA
TCGA-CM-6166	669	0	48	Female	Right-side	1	T2	N0	M0	TCGA
TCGA-CM-6167	456	0	57	Female	Right-side	3	T3	N2	M0	TCGA
TCGA-CM-6168	395	0	84	Female	Right-side	2	T3	N0	M0	TCGA
TCGA-CM-6169	396	0	67	Male	Right-side	2	T3	N0	M0	TCGA
TCGA-CM-6170	457	0	73	Female	Left-side	1	T2	N0	M0	TCGA
TCGA-CM-6171	427	0	77	Female	Right-side	1	T2	N0	M0	TCGA
TCGA-CM-6172	335	0	70	Female	Left-side	3	T3	N1	M0	TCGA
TCGA-CM-6674	394	0	39	Male	Right-side	2	T3	N0	M0	TCGA
TCGA-CM-6675	397	0	35	Male	Right-side	4	T3	N2	M1	TCGA
TCGA-CM-6676	337	0	82	Male	Left-side	1	T2	N0	M0	TCGA
TCGA-CM-6677	337	0	75	Female	Right-side	2	T3	N0	M0	TCGA
TCGA-CM-6678	335	0	63	Female	Left-side	4	T4	N1	M1	TCGA
TCGA-CM-6679	306	0	58	Male	Left-side	2	T3	N0	M0	TCGA
TCGA-CM-6680	366	0	78	Female	Right-side	3	T3	N2	M0	TCGA
TCGA-D5-5538	1661	1	60	Female	Right-side	3	T3	N1	M0	TCGA
TCGA-D5-5539	596	0	60	Male	Right-side	3	T3	N1	M0	TCGA
TCGA-D5-5540	1706	0	73	Male	Right-side	2	T3	N0	M0	TCGA
TCGA-D5-5541	1701	0	63	Male	Left-side	3	T3	N1	M0	TCGA
TCGA-D5-6531	540	0	75	Male	Right-side	2	T3	N0	M0	TCGA
TCGA-D5-6532	555	0	61	Male	Left-side	2	T3	N0	M0	TCGA
TCGA-D5-6534	1316	0	62	Female	Right-side	2	T3	N0	M0	TCGA
TCGA-D5-6535	460	0	80	Female	Right-side	3	T3	N1	unknow	TCGA
TCGA-D5-6536	543	0	73	Male	Left-side	2	T3	N0	M0	TCGA
TCGA-D5-6537	146	1	64	Male	Right-side	3	T3	N1	unknow	TCGA
TCGA-D5-6538	521	0	79	Female	Right-side	3	T3	N2	M0	TCGA
TCGA-D5-6540	491	0	66	Male	Right-side	1	T2	N0	M0	TCGA
TCGA-D5-6541	474	0	49	Male	Left-side	2	T3	N0	M0	TCGA
TCGA-D5-6898	229	0	51	Female	Left-side	1	T2	N0	M0	TCGA
TCGA-D5-6920	377	0	77	Female	Left-side	2	T3	N0	M0	TCGA
TCGA-D5-6922	308	0	76	Male	Left-side	3	T3	N1	M0	TCGA
TCGA-D5-6923	378	0	57	Male	Left-side	1	T2	N0	M0	TCGA
TCGA-D5-6924	435	0	68	Male	Left-side	2	T3	N0	M0	TCGA
TCGA-D5-6926	275	0	65	Male	Left-side	3	T4	N1	M0	TCGA
TCGA-D5-6927	287	0	34	Male	Right-side	2	T3	N0	M0	TCGA
TCGA-D5-6928	354	0	80	Male	Right-side	2	T3	N0	M0	TCGA
TCGA-D5-6929	408	0	49	Female	Left-side	4	T3	N1	M1	TCGA
TCGA-D5-6930	406	0	67	Male	Right-side	2	T3	N0	M0	TCGA
TCGA-D5-6931	365	0	77	Male	Right-side	3	T4	N2	M0	TCGA
TCGA-D5-6932	346	0	69	Male	Right-side	2	T3	N0	M0	TCGA
TCGA-D5-7000	312	0	79	Female	Right-side	1	T2	N0	M0	TCGA
TCGA-DC-5869	943	0	62	Female	Left-side	3	T3	N1	M0	TCGA
TCGA-DC-6158	334	1	70	Male	Left-side	1	T2	N0	M0	TCGA
TCGA-DM-A1D0	3974	0	79	Female	Left-side	2	T3	N0	M0	TCGA
TCGA-DM-A1D4	2821	1	80	Male	Right-side	2	T3	N0	M0	TCGA
TCGA-DM-A1D6	570	1	88	Male	Left-side	2	T3	N0	M0	TCGA
TCGA-DM-A1D7	405	1	82	Male	Left-side	2	T3	N0	M0	TCGA
TCGA-DM-A1D9	4270	0	67	Female	Right-side	2	T3	N0	M0	TCGA
TCGA-DM-A1DA	228	1	71	Female	Right-side	3	T3	N2	M0	TCGA
TCGA-DM-A1DB	1348	1	68	Male	Left-side	2	T3	N0	M0	TCGA
TCGA-DM-A1HA	2600	0	82	Male	Right-side	3	T3	N2	M0	TCGA
TCGA-DM-A1HB	4126	0	75	Male	Right-side	3	T3	N1	M0	TCGA
TCGA-DM-A280	236	1	70	Female	Right-side	2	T3	N0	M0	TCGA
TCGA-DM-A282	4233	0	60	Female	Right-side	2	T3	N0	M0	TCGA
TCGA-DM-A285	179	1	71	Female	Right-side	4	T3	N2	M1	TCGA
TCGA-DM-A288	427	1	68	Male	Right-side	3	T3	N2	M0	TCGA
TCGA-DM-A28A	805	1	78	Male	Right-side	3	T3	N2	M0	TCGA
TCGA-DM-A28C	2475	1	74	Male	Left-side	2	T3	N0	M0	TCGA
TCGA-DM-A28E	3648	0	72	Female	Left-side	2	T3	N0	M0	TCGA
TCGA-DM-A28F	1094	1	73	Male	Left-side	3	T3	N1	M0	TCGA
TCGA-DM-A28G	1849	1	75	Male	Right-side	2	T3	N0	M0	TCGA
TCGA-DM-A28H	3561	0	50	Male	Right-side	3	T3	N2	M0	TCGA
TCGA-DM-A28K	2988	0	75	Male	Right-side	2	T3	N0	M0	TCGA
TCGA-DM-A28M	2895	0	63	Male	Left-side	2	T3	N0	M0	TCGA
TCGA-DT-5265	384	0	51	Male	Left-side	2	T3	N0	M0	TCGA
TCGA-DY-A1DE	3932	0	56	Female	Left-side	2	T3	N0	M0	TCGA
TCGA-DY-A1DG	1566	1	75	Male	Left-side	4	T3	N1	M1	TCGA
TCGA-DY-A1H8	992	1	77	Female	Left-side	3	T2	N1	M0	TCGA
TCGA-EF-5830	106	0	54	Male	Left-side	2	T4	N0	M0	TCGA
TCGA-EF-5831	127	0	72	Male	Left-side	2	T3	N0	M0	TCGA
TCGA-EI-6506	625	0	78	Female	Left-side	2	T3	N0	M0	TCGA
TCGA-EI-6507	607	0	60	Male	Left-side	2	T3	N0	M0	TCGA
TCGA-EI-6508	636	0	48	Female	Left-side	3	T3	N1	M0	TCGA
TCGA-EI-6509	517	0	53	Male	Left-side	3	T3	N2	M0	TCGA
TCGA-EI-6511	482	0	52	Male	Left-side	3	T3	N1	M0	TCGA
TCGA-EI-6512	538	0	64	Female	Left-side	3	T3	N1	M0	TCGA
TCGA-EI-6513	497	0	59	Male	Left-side	3	T3	N1	M0	TCGA
TCGA-EI-6514	496	0	59	Female	Left-side	2	T3	N0	M0	TCGA
TCGA-EI-6881	499	0	60	Male	Left-side	3	T3	N1	M0	TCGA
TCGA-EI-6882	262	0	59	Male	Left-side	2	T3	N0	M0	TCGA
TCGA-EI-6883	350	0	63	Male	Left-side	2	T3	N0	M0	TCGA
TCGA-EI-6884	328	0	71	Male	Left-side	3	T3	N1	M0	TCGA
TCGA-EI-6885	415	0	57	Female	Left-side	4	T3	N1	M1	TCGA
TCGA-EI-6917	531	0	33	Male	Left-side	3	T3	N1	M0	TCGA
TCGA-EI-7002	364	0	58	Male	Left-side	4	T3	N2	M1	TCGA
TCGA-F4-6459	262	1	61	Female	Left-side	3	T3	N2	M0	TCGA
TCGA-F4-6460	972	1	51	Female	Left-side	3	T3	N1	M0	TCGA
TCGA-F4-6461	338	1	41	Female	Right-side	3	T4	N2	M0	TCGA
TCGA-F4-6463	1087	0	51	Male	Right-side	2	T3	N0	M0	TCGA
TCGA-F4-6569	1087	0	60	Male	Right-side	1	T2	N0	M0	TCGA
TCGA-F4-6570	188	1	78	Female	Right-side	2	T3	N0	M0	TCGA
TCGA-F4-6703	1456	0	64	Male	Right-side	2	T3	N0	M0	TCGA
TCGA-F4-6704	47	0	60	Male	Left-side	3	T3	N2	unknow	TCGA
TCGA-F4-6805	1047	0	58	Female	Left-side	2	T3	N0	M0	TCGA
TCGA-F4-6806	1260	0	59	Female	Left-side	1	T2	N0	M0	TCGA
TCGA-F4-6807	1309	0	51	Female	Right-side	3	T3	N2	M0	TCGA
TCGA-F4-6808	1024	0	54	Female	Left-side	1	T1	N0	M0	TCGA
TCGA-F4-6809	403	1	52	Female	Left-side	4	T3	N1	M1	TCGA
TCGA-F4-6854	16	0	77	Female	Left-side	2	T3	N0	M0	TCGA
TCGA-F4-6855	1442	0	70	Female	Left-side	2	T3	N0	M0	TCGA
TCGA-F4-6856	1074	0	45	Male	Right-side	1	T2	N0	M0	TCGA
TCGA-F5-6571	1288	0	62	Female	Left-side	2	T3	N0	M0	TCGA
TCGA-F5-6814	1131	0	57	Male	Left-side	2	T3	N0	M0	TCGA
TCGA-F5-6861	1160	0	60	Female	Left-side	2	T3	N0	M0	TCGA
TCGA-F5-6863	361	1	71	Female	Left-side	3	T4	N1	M0	TCGA
TCGA-F5-6864	379	0	74	Female	Left-side	3	T3	N2	M0	TCGA
TCGA-G4-6293	4051	0	49	Female	Right-side	3	T3	N1	M0	TCGA
TCGA-G4-6294	858	1	75	Male	Right-side	4	T3	N1	M1	TCGA
TCGA-G4-6295	254	0	70	Female	Right-side	2	T3	N0	M0	TCGA
TCGA-G4-6297	2506	0	55	Female	Right-side	4	T3	N2	M1	TCGA
TCGA-G4-6299	2268	0	69	Male	Left-side	3	T3	N2	M0	TCGA
TCGA-G4-6303	2003	1	54	Female	Left-side	4	T3	N1	M1	TCGA
TCGA-G4-6304	1631	0	66	Female	Right-side	2	T4	N0	M0	TCGA
TCGA-G4-6307	1674	0	37	Female	Left-side	3	T3	N1	M0	TCGA
TCGA-G4-6309	2600	0	40	Female	Left-side	3	T3	N1	M0	TCGA
TCGA-G4-6310	1935	0	69	Male	Right-side	3	T3	N1	M0	TCGA
TCGA-G4-6311	1199	0	80	Male	Right-side	3	T3	N1	unknow	TCGA
TCGA-G4-6314	1093	0	76	Female	Right-side	4	T3	N2	M1	TCGA
TCGA-G4-6315	1883	0	66	Male	Left-side	4	T3	N1	M1	TCGA
TCGA-G4-6317	1095	0	51	Female	Left-side	3	T3	N2	unknow	TCGA
TCGA-G4-6320	804	0	73	Male	Right-side	3	T3	N1	unknow	TCGA
TCGA-G4-6321	672	0	60	Female	Right-side	3	T2	N1	unknow	TCGA
TCGA-G4-6322	792	0	65	Male	Left-side	3	T3	N1	unknow	TCGA
TCGA-G4-6323	419	0	50	Male	Right-side	1	T1	N0	unknow	TCGA
TCGA-G4-6586	1089	0	73	Female	Right-side	2	T3	N0	M0	TCGA
TCGA-G4-6588	796	0	58	Female	Right-side	2	T3	N0	M0	TCGA
TCGA-G4-6625	2792	0	77	Female	Left-side	2	T3	N0	M0	TCGA
TCGA-G4-6626	1	1	90	Male	Right-side	2	T3	N0	M0	TCGA
TCGA-G4-6627	2175	0	84	Male	Right-side	2	T3	N0	M0	TCGA
TCGA-G4-6628	2424	0	78	Male	Right-side	1	T2	N0	M0	TCGA
TCGA-NH-A50T	553	0	68	Female	Left-side	2	T3	N0	unknow	TCGA
TCGA-NH-A50U	334	1	42	Male	Right-side	4	T4	N0	M1	TCGA
TCGA-NH-A50V	588	0	69	Male	Right-side	3	T3	N2	M0	TCGA
TCGA-NH-A6GA	302	1	58	Male	Right-side	3	T4	N2	unknow	TCGA
TCGA-NH-A6GB	476	0	71	Female	Right-side	3	T3	N2	unknow	TCGA
TCGA-NH-A6GC	389	0	66	Female	Left-side	4	T4	N1	M1	TCGA
TCGA-NH-A8F7	543	0	53	Female	Left-side	2	T3	N0	unknow	TCGA
TCGA-NH-A8F8	511	1	79	Male	Right-side	4	T4	N2	M1	TCGA
TCGA-QG-A5YV	1301	0	64	Female	Left-side	3	T4	N1	unknow	TCGA
TCGA-QG-A5YW	896	0	55	Female	Right-side	3	T3	N2	unknow	TCGA
TCGA-QG-A5YX	1003	0	61	Female	Left-side	2	T3	N0	unknow	TCGA
TCGA-QG-A5Z2	952	0	61	Male	Right-side	1	T2	N0	M0	TCGA
TCGA-QL-A97D	666	0	84	Female	Right-side	1	T2	N0	unknow	TCGA
TCGA-RU-A8FL	1177	0	51	Male	Right-side	3	T3	N2	unknow	TCGA
TCGA-SS-A7HO	1829	0	44	Female	Right-side	2	T4	N0	M0	TCGA
TCGA-T9-A92H	362	0	82	Male	Left-side	2	T3	N0	M0	TCGA
TCGA-WS-AB45	2130	0	52	Female	Right-side	2	T3	N0	unknow	TCGA
GSM971957	300	1	34.5	Male	Left-side	4	T4	N2	M1	GSE39582
GSM972400	330	1	67.8	Female	Left-side	4	T4	N2	M1	GSE39582
GSM972401	0	1	69	Male	Right-side	2	T3	N0	M0	GSE39582
GSM972402	930	1	71	Male	Right-side	2	T3	N0	M1	GSE39582
GSM972403	1680	0	70	Female	Right-side	2	T3	N0	M0	GSE39582
GSM972404	1440	0	68	Male	Left-side	2	T3	N0	M0	GSE39582
GSM972405	2370	1	70	Female	Left-side	2	T4	N0	M0	GSE39582
GSM972406	3180	0	66	Female	Left-side	2	T3	N0	M0	GSE39582
GSM972407	3960	0	42	Female	Left-side	2	T4	N0	M0	GSE39582
GSM972408	960	1	66	Male	Left-side	2	T3	N0	M0	GSE39582
GSM972409	3120	0	72	Female	Left-side	2	T4	N0	M0	GSE39582
GSM972410	2730	0	68	Female	Left-side	2	T3	N0	M0	GSE39582
GSM972411	3750	0	48	Female	Left-side	3	T1	N1	M0	GSE39582
GSM972412	240	1	78	Male	Right-side	3	T3	N2	M0	GSE39582
GSM972413	600	1	66	Male	Left-side	3	T3	N1	M0	GSE39582
GSM972414	1590	0	52	Female	Left-side	2	T3	N0	M0	GSE39582
GSM972415	1260	1	69	Male	Left-side	3	T3	N1	M0	GSE39582
GSM972416	240	1	49	Male	Left-side	2	T4	N0	M0	GSE39582
GSM972417	4380	0	59	Male	Left-side	2	T3	N0	M0	GSE39582
GSM972418	2100	0	64	Male	Left-side	2	T3	N0	M0	GSE39582
GSM972419	960	1	85	Female	Left-side	3	T3	N2	M0	GSE39582
GSM972420	180	1	83	Male	Right-side	3	T3	N2	M0	GSE39582
GSM972421	840	0	66	Male	Left-side	3	unknow	unknow	unknow	GSE39582
GSM972422	1110	1	74	Male	Right-side	2	unknow	unknow	unknow	GSE39582
GSM972423	1200	0	52	Female	Left-side	2	unknow	unknow	unknow	GSE39582
GSM972424	3120	0	70	Male	Left-side	2	T3	N0	M0	GSE39582
GSM972425	1770	0	72	Female	Right-side	3	T3	N1	M0	GSE39582
GSM972426	2430	0	49	Male	Right-side	2	T3	N0	M0	GSE39582
GSM972427	1590	0	63	Male	Left-side	2	T3	N0	M0	GSE39582
GSM972428	1650	0	62	Male	Left-side	3	T3	N2	M0	GSE39582
GSM972429	1860	0	64	Male	Left-side	3	T4	N2	M0	GSE39582
GSM972430	1590	0	43	Female	Right-side	2	T3	N0	M0	GSE39582
GSM972431	1620	0	59	Male	Right-side	3	T3	N1	M0	GSE39582
GSM972432	1650	0	71	Male	Left-side	3	unknow	unknow	unknow	GSE39582
GSM972433	480	1	85	Male	Left-side	3	unknow	unknow	unknow	GSE39582
GSM972434	1260	1	70	Male	Left-side	2	unknow	unknow	unknow	GSE39582
GSM972435	1200	0	71	Male	Left-side	3	unknow	unknow	unknow	GSE39582
GSM972436	540	1	81	Male	Left-side	2	unknow	unknow	unknow	GSE39582
GSM972437	210	1	48	Female	Left-side	4	T3	N2	M1	GSE39582
GSM972438	900	1	44	Male	Right-side	4	T4	N1	M1	GSE39582
GSM972439	60	1	65	Male	Left-side	4	T3	N1	M1	GSE39582
GSM972440	1560	0	50	Male	Left-side	2	T3	N0	M0	GSE39582
GSM972441	2040	0	49	Female	Left-side	4	T4	N2	M1	GSE39582
GSM972442	180	1	54	Female	Left-side	4	T3	N2	M1	GSE39582
GSM972443	1440	0	49	Male	Left-side	2	T3	N0	M0	GSE39582
GSM972444	420	1	73	Male	Right-side	3	T4	N2	unknow	GSE39582
GSM972445	1050	0	48	Male	Right-side	2	T4	N0	M0	GSE39582
GSM972447	930	0	71	Male	Right-side	2	T3	N0	M0	GSE39582
GSM972449	1230	1	51	Female	Right-side	3	T4	N1	M0	GSE39582
GSM972450	1410	1	80	Male	Left-side	2	T3	N0	M0	GSE39582
GSM972451	2910	0	58	Male	Left-side	2	T4	N0	M0	GSE39582
GSM972452	2970	0	75	Female	Right-side	3	T3	N2	M0	GSE39582
GSM972453	3000	0	51	Female	Right-side	3	T3	N1	M0	GSE39582
GSM972454	2250	0	62	Male	Left-side	1	T2	N0	M0	GSE39582
GSM972455	2220	0	89	Female	Right-side	3	T3	N1	M0	GSE39582
GSM972456	0	1	82	Female	Left-side	2	T3	N0	M0	GSE39582
GSM972457	2040	0	74	Female	Left-side	3	T3	N1	M0	GSE39582
GSM972458	510	1	65	Male	Right-side	2	T3	N0	M0	GSE39582
GSM972459	360	0	80	Male	Right-side	2	T3	N0	M0	GSE39582
GSM972460	2880	0	70	Female	Left-side	2	T3	N0	M0	GSE39582
GSM972461	2880	0	56	Male	Left-side	2	T3	N0	M0	GSE39582
GSM972462	2640	0	72	Male	Left-side	1	T2	N0	M0	GSE39582
GSM972463	60	1	67	Male	Right-side	3	T4	N2	M0	GSE39582
GSM972464	2580	0	76	Female	Left-side	1	T2	N0	M0	GSE39582
GSM972465	2520	1	73	Male	Right-side	2	T3	N0	M0	GSE39582
GSM972466	2250	0	73	Female	Right-side	3	T3	N1	M0	GSE39582
GSM972467	2160	0	54	Male	Left-side	3	T3	N2	M0	GSE39582
GSM972468	720	1	73	Male	Left-side	2	T3	N0	M0	GSE39582
GSM972469	2580	0	69	Male	Left-side	1	T2	N0	M0	GSE39582
GSM972470	2550	0	50	Male	Right-side	2	T3	N0	M0	GSE39582
GSM972472	2400	0	58	Male	Right-side	2	T4	N0	M0	GSE39582
GSM972473	3510	0	67	Male	Left-side	2	T3	N0	M0	GSE39582
GSM972474	3570	0	49	Female	Left-side	3	T3	N1	M0	GSE39582
GSM972475	2610	0	68	Female	Left-side	2	T3	N0	M0	GSE39582
GSM972476	1920	0	61	Male	Left-side	3	T4	N1	M0	GSE39582
GSM972477	2430	0	75	Male	Right-side	2	T3	N0	M0	GSE39582
GSM972478	2070	0	80	Male	Left-side	2	T3	N0	M0	GSE39582
GSM972479	90	0	79	Male	Right-side	3	T4	N2	M0	GSE39582
GSM972480	2070	0	78	Male	Right-side	2	T3	N0	M0	GSE39582
GSM972481	1950	1	67	Male	Left-side	3	T3	N2	M0	GSE39582
GSM972482	1260	0	90	Female	Right-side	2	T3	N0	M0	GSE39582
GSM972483	840	1	80	Female	Left-side	2	T3	N0	M0	GSE39582
GSM972484	2280	0	68	Male	Left-side	2	T3	N0	M0	GSE39582
GSM972485	2250	0	69	Male	Right-side	2	T3	N0	M0	GSE39582
GSM972486	990	0	87	Male	Right-side	2	T3	N0	M0	GSE39582
GSM972487	2010	0	84	Male	Left-side	2	T3	N0	M0	GSE39582
GSM972488	1470	0	65	Male	Right-side	2	T3	N0	M0	GSE39582
GSM972489	2220	0	77	Female	Right-side	2	T3	N0	M0	GSE39582
GSM972490	2220	0	67	Male	Left-side	2	T3	N0	M0	GSE39582
GSM972491	2100	0	74	Male	Left-side	2	T3	N0	M0	GSE39582
GSM972492	2040	0	69	Male	Right-side	1	T2	N0	M0	GSE39582
GSM972493	1770	0	89	Female	Right-side	2	T3	N0	M0	GSE39582
GSM972494	1710	0	43	Female	Left-side	1	T2	N0	M0	GSE39582
GSM972495	810	1	69	Female	Right-side	3	T3	N1	M0	GSE39582
GSM972496	4260	0	65	Female	Left-side	1	T2	N0	M0	GSE39582
GSM972497	30	0	77	Female	Left-side	3	T2	N1	M0	GSE39582
GSM972498	1770	1	50	Female	Left-side	3	T3	N1	M0	GSE39582
GSM972499	2160	0	82	Male	Right-side	3	T4	N2	M0	GSE39582
GSM972501	3180	1	76	Female	Left-side	3	T3	N1	M0	GSE39582
GSM972502	3930	0	69	Male	Left-side	2	T3	N0	M0	GSE39582
GSM972503	4380	0	42	Female	Left-side	2	T3	N0	M0	GSE39582
GSM972504	900	1	80	Male	Left-side	3	T3	N2	M0	GSE39582
GSM972505	4320	0	69	Male	Left-side	2	T3	N0	M0	GSE39582
GSM972506	4230	0	68	Male	Left-side	2	T3	N0	M0	GSE39582
GSM972507	1260	0	83	Female	Right-side	3	T3	N1	M0	GSE39582
GSM972508	4020	0	69	Female	Left-side	1	T1	N0	M0	GSE39582
GSM972509	420	0	73	Female	Left-side	1	T2	N0	M0	GSE39582
GSM972510	2580	0	89	Male	Left-side	2	T3	N0	M0	GSE39582
GSM972511	1410	1	75	Male	Right-side	3	T3	N2	M0	GSE39582
GSM972512	690	1	62	Male	Right-side	3	T4	N2	M0	GSE39582
GSM972513	1440	1	85	Male	Right-side	3	T3	N1	M0	GSE39582
GSM972514	960	1	79	Female	Left-side	3	T2	N1	M0	GSE39582
GSM972515	3540	0	72	Female	Left-side	2	T3	N0	M0	GSE39582
GSM972516	1980	0	82	Male	Left-side	2	T3	N0	M0	GSE39582
GSM972517	1110	1	88	Female	Left-side	2	T3	N0	M0	GSE39582
GSM972518	1050	1	82	Female	Right-side	3	T4	N1	M0	GSE39582
GSM972519	420	1	58	Male	Left-side	2	T3	N0	M0	GSE39582
GSM972520	1860	1	76	Male	Left-side	3	T3	N1	M0	GSE39582
GSM972521	2280	1	90	Female	Right-side	2	T3	N0	M0	GSE39582
GSM972522	2970	0	53	Female	Right-side	2	T3	N0	M0	GSE39582
GSM1681353	3930	0	69	Male	Left-side	2	T3	N0	M0	GSE39582
GSM1681354	4260	0	65	Female	Left-side	1	T2	N0	M0	GSE39582
GSM1681355	4230	0	54	Female	Left-side	3	T3	N1	M0	GSE39582
GSM1681356	4020	0	69	Female	Left-side	1	T1	N0	M0	GSE39582
GSM1681357	3690	0	62	Male	Left-side	2	T3	N0	M0	GSE39582
GSM1681359	1080	1	84	Female	Right-side	2	T3	N0	M0	GSE39582
GSM1681360	900	1	85	Male	Right-side	2	T3	N0	M0	GSE39582
GSM1681361	2580	0	76	Female	Left-side	1	T2	N0	M0	GSE39582
GSM1681362	2580	0	69	Male	Left-side	1	T2	N0	M0	GSE39582
GSM1681363	2550	0	50	Male	Right-side	2	T3	N0	M0	GSE39582
GSM1681364	2550	0	71	Female	Left-side	2	T3	N0	M0	GSE39582
GSM1681365	2580	0	78	Male	Right-side	3	T3	N2	M0	GSE39582
GSM1681367	2280	0	67	Male	Right-side	3	T3	N1	M0	GSE39582
GSM1681368	2430	0	47	Male	Right-side	3	T3	N1	M0	GSE39582
GSM1681369	1950	1	67	Male	Left-side	3	T3	N2	M0	GSE39582
GSM1681370	2220	0	77	Female	Right-side	2	T3	N0	M0	GSE39582
GSM1681371	2040	0	69	Male	Right-side	1	T2	N0	M0	GSE39582
GSM971958	270	1	36.4	Female	Left-side	4	T3	N2	M1	GSE39582
GSM971959	1560	0	36.9	Male	Right-side	2	T4	N0	M0	GSE39582
GSM971960	2220	0	38.2	Female	Left-side	1	T2	N0	M0	GSE39582
GSM971961	960	1	39.2	Female	Left-side	4	T3	N1	M1	GSE39582
GSM971962	2190	0	60.9	Male	Right-side	3	T4	N2	M0	GSE39582
GSM971963	600	1	78.2	Male	Right-side	2	T3	N0	M0	GSE39582
GSM971964	1050	0	35.4	Female	Left-side	3	T2	N2	M0	GSE39582
GSM971965	990	0	37.5	Female	Left-side	2	T3	N0	M0	GSE39582
GSM971966	1890	0	40.5	Female	Left-side	3	T3	N1	M0	GSE39582
GSM971967	930	1	42.6	Male	Right-side	2	T3	N0	M0	GSE39582
GSM971968	3360	0	44.9	Female	Right-side	2	T4	N0	M0	GSE39582
GSM971969	1890	0	30.2	Male	Left-side	1	T1	N0	M0	GSE39582
GSM971970	2580	0	31.7	Female	Right-side	1	T2	N0	M0	GSE39582
GSM971971	1950	0	34.7	Female	Right-side	4	T4	N2	M1	GSE39582
GSM971972	2250	0	40.2	Male	Left-side	1	T2	N0	M0	GSE39582
GSM971973	1380	0	24.9	Male	Left-side	2	T3	N0	M0	GSE39582
GSM971974	1680	0	40.7	Female	Left-side	4	T4	N1	M1	GSE39582
GSM971975	1380	0	41.9	Female	Left-side	2	T3	N0	M0	GSE39582
GSM971976	1080	0	45.2	Female	Left-side	2	T4	N0	M0	GSE39582
GSM971977	1470	0	40.8	Female	Right-side	3	T4	N1	M0	GSE39582
GSM971978	3270	0	71.4	Female	Right-side	1	T2	N0	M0	GSE39582
GSM971979	1590	0	66.4	Female	Right-side	2	T3	N0	M0	GSE39582
GSM971980	1770	0	76.9	Male	Right-side	3	T4	N1	M0	GSE39582
GSM971981	1440	0	81.8	Male	Right-side	2	T3	N0	M0	GSE39582
GSM971982	1260	1	79.3	Male	Right-side	3	T4	N2	M0	GSE39582
GSM971983	2610	0	75.3	Male	Right-side	3	T3	N1	M0	GSE39582
GSM971984	2430	0	68	Female	Right-side	2	T4	N0	M0	GSE39582
GSM971985	210	0	66.6	Male	Right-side	0	T1	N0	M0	GSE39582
GSM971986	2040	0	66.3	Male	Right-side	2	T3	N0	M0	GSE39582
GSM971987	2040	0	66.7	Male	Right-side	2	T3	N0	M0	GSE39582
GSM971988	540	1	77.2	Female	Right-side	4	T4	N1	M1	GSE39582
GSM971989	720	1	71.3	Male	Right-side	1	T2	N0	M0	GSE39582
GSM971990	360	1	83.1	Male	Right-side	1	T2	N0	M0	GSE39582
GSM971991	1650	1	71.3	Male	Left-side	2	T3	N0	M0	GSE39582
GSM971992	600	1	85.6	Male	Left-side	2	T4	N0	M0	GSE39582
GSM971993	1680	0	67.5	Male	Left-side	2	T3	N0	M0	GSE39582
GSM971994	1290	0	80.9	Male	Right-side	2	T3	N0	M0	GSE39582
GSM971995	750	0	61.8	Female	Left-side	2	T4	N0	M0	GSE39582
GSM971996	2280	0	63	Female	Right-side	3	T3	N1	M0	GSE39582
GSM971997	2670	0	72	Male	Right-side	3	T3	N2	M0	GSE39582
GSM971998	690	1	74.8	Male	Right-side	3	T3	N1	M0	GSE39582
GSM971999	30	0	61.5	Male	Left-side	3	T3	N1	M0	GSE39582
GSM972000	270	0	76.4	Female	Left-side	3	T3	N2	M0	GSE39582
GSM972001	2190	0	71.5	Male	Left-side	3	T2	N1	M0	GSE39582
GSM972002	780	0	77.8	Male	Left-side	3	T4	N1	M0	GSE39582
GSM972003	810	1	64.6	Male	Right-side	4	T3	N2	M1	GSE39582
GSM972004	2670	0	62.9	Female	Right-side	4	T3	N1	M1	GSE39582
GSM972005	1320	0	66.1	Male	Right-side	4	T4	N1	M1	GSE39582
GSM972006	690	1	67.5	Female	Left-side	4	T3	N0	M1	GSE39582
GSM972007	60	1	71	Male	Right-side	4	T4	N2	M1	GSE39582
GSM972008	2160	1	67.3	Male	Left-side	4	T4	N2	M1	GSE39582
GSM972009	300	1	68.1	Male	Left-side	4	T3	N2	M1	GSE39582
GSM972010	1380	1	74.5	Male	Left-side	4	T3	N1	M1	GSE39582
GSM972011	600	1	75.3	Female	Left-side	4	T4	N1	M1	GSE39582
GSM972012	3030	0	86.8	Female	Right-side	4	T3	N1	M1	GSE39582
GSM972013	1290	1	89.4	Female	Left-side	4	T2	N1	M1	GSE39582
GSM972014	870	1	65.8	Male	Left-side	4	T3	N0	M1	GSE39582
GSM972015	2730	0	92.4	Female	Left-side	2	T3	N0	M0	GSE39582
GSM972016	480	1	74.5	Female	Right-side	2	T3	N0	M0	GSE39582
GSM972017	1290	0	73	Female	Right-side	3	T3	N2	M0	GSE39582
GSM972018	3510	0	68	Female	Left-side	3	T2	N2	M0	GSE39582
GSM972019	750	1	54	Male	Right-side	3	T3	N3	M0	GSE39582
GSM972020	2340	0	49	Female	Left-side	3	T3	N2	M0	GSE39582
GSM972021	1110	1	58	Female	Left-side	3	T3	N2	M0	GSE39582
GSM972022	2460	0	76	Female	Right-side	3	T3	N2	M0	GSE39582
GSM972023	480	0	59	Female	Left-side	3	T3	N1	M0	GSE39582
GSM972024	1290	0	62	Male	Left-side	3	T2	N2	M0	GSE39582
GSM972025	1590	0	49	Male	Left-side	3	T3	N2	M0	GSE39582
GSM972026	1020	1	75	Male	Left-side	3	T3	N2	M0	GSE39582
GSM972027	2820	0	70	Female	Right-side	3	T3	N2	M0	GSE39582
GSM972028	2340	0	46	Female	Right-side	3	T3	N2	M0	GSE39582
GSM972029	1080	0	58	Male	Left-side	3	T4	N2	M0	GSE39582
GSM972030	1560	0	68	Female	Right-side	3	T3	N3	M0	GSE39582
GSM972031	1650	0	81	Male	Left-side	2	T3	N0	M0	GSE39582
GSM972032	1800	0	64	Female	Right-side	2	T3	N0	M0	GSE39582
GSM972033	1500	0	45	Female	Left-side	2	T4	N0	M0	GSE39582
GSM972034	1500	0	77	Male	Right-side	2	T3	N0	M0	GSE39582
GSM972035	1170	0	94	Female	Right-side	2	T3	N0	M0	GSE39582
GSM972036	1500	0	47	Female	Right-side	2	T4	N0	M0	GSE39582
GSM972037	990	0	78	Male	Right-side	2	T4	N0	M0	GSE39582
GSM972038	30	1	61	Male	Left-side	2	T3	N0	M0	GSE39582
GSM972039	1560	1	65	Male	Left-side	4	T4	N0	M1	GSE39582
GSM972040	1890	0	81	Male	Left-side	2	T3	N0	M0	GSE39582
GSM972041	1650	0	78	Male	Left-side	2	T3	N0	M0	GSE39582
GSM972042	1530	0	83	Male	Right-side	2	T3	N0	M0	GSE39582
GSM972043	810	1	56	Male	Left-side	4	T3	N0	M1	GSE39582
GSM972044	1260	0	58	Male	Right-side	2	T4	N0	M0	GSE39582
GSM972045	330	1	71	Male	Right-side	4	T3	N0	M1	GSE39582
GSM972046	1740	0	54	Male	Left-side	2	T3	N0	M0	GSE39582
GSM972047	990	0	93	Female	Right-side	2	T3	N0	M0	GSE39582
GSM972048	900	0	50	Female	Left-side	4	T4	N0	M1	GSE39582
GSM972049	780	0	79	Male	Right-side	2	T3	N0	M0	GSE39582
GSM972050	570	0	75	Female	Left-side	2	T3	N0	M0	GSE39582
GSM972051	840	1	34	Female	Left-side	4	T3	N0	M1	GSE39582
GSM972052	450	0	68	Male	Left-side	2	T2	N0	M0	GSE39582
GSM972053	870	0	55	Male	Right-side	2	T2	N0	M0	GSE39582
GSM972054	780	0	82	Male	Right-side	2	T3	N0	M0	GSE39582
GSM972055	2790	0	31	Female	Left-side	2	T4	N0	M0	GSE39582
GSM972056	2760	0	78	Female	Right-side	2	T4	N0	M0	GSE39582
GSM972057	780	1	70	Male	Left-side	2	T3	N0	M0	GSE39582
GSM972058	1800	0	75	Female	Right-side	2	T3	N0	M0	GSE39582
GSM972059	1770	0	76	Female	Left-side	2	T3	N0	M0	GSE39582
GSM972060	2460	0	66	Male	Left-side	2	T3	N0	M0	GSE39582
GSM972061	1290	1	78	Female	Left-side	2	T4	N0	M0	GSE39582
GSM972062	690	1	43	Female	Left-side	2	T4	N0	M0	GSE39582
GSM972063	2100	0	54	Male	Left-side	2	T3	N0	M0	GSE39582
GSM972064	660	1	60	Male	Left-side	4	T4	N0	M1	GSE39582
GSM972065	1380	0	48	Male	Left-side	2	T3	N0	M0	GSE39582
GSM972066	1470	0	69	Male	Left-side	4	T4	N0	M1	GSE39582
GSM972067	5490	1	83	Female	Left-side	2	T3	N0	M0	GSE39582
GSM972068	660	1	44	Male	Left-side	2	T4	N0	M0	GSE39582
GSM972069	6030	0	68	Male	Right-side	2	T3	N0	M0	GSE39582
GSM972070	2040	1	64	Female	Left-side	2	T4	N0	M0	GSE39582
GSM972071	5490	0	68	Female	Left-side	2	T3	N0	M0	GSE39582
GSM972072	5160	0	70	Female	Right-side	2	T4	N0	M0	GSE39582
GSM972073	4890	0	80	Female	Right-side	2	T3	N0	M0	GSE39582
GSM972074	2250	1	70	Female	Left-side	2	T4	N0	M0	GSE39582
GSM972075	1320	1	42	Male	Left-side	2	T4	N0	M0	GSE39582
GSM972076	4590	0	48	Male	Right-side	2	T3	N0	M0	GSE39582
GSM972077	930	1	58	Female	Left-side	2	T3	N0	M0	GSE39582
GSM972078	4350	1	63	Male	Left-side	2	T3	N0	M0	GSE39582
GSM972079	5040	0	44	Male	Left-side	2	T3	N0	M0	GSE39582
GSM972080	4950	0	61	Male	Left-side	2	T4	N0	M0	GSE39582
GSM972081	780	0	68	Female	Left-side	2	T3	N0	M0	GSE39582
GSM972082	3960	1	75	Male	Left-side	2	T3	N0	M0	GSE39582
GSM972083	3810	0	65	Female	Left-side	2	T3	N0	M0	GSE39582
GSM972084	3870	0	73	Female	Left-side	2	T3	N0	M0	GSE39582
GSM972085	2910	0	56	Male	Right-side	2	T3	N0	M0	GSE39582
GSM972086	1290	1	81	Male	Left-side	2	T3	N0	M0	GSE39582
GSM972087	960	1	84	Female	Right-side	2	T3	N0	M0	GSE39582
GSM972088	2370	0	73	Female	Left-side	2	T4	N0	M0	GSE39582
GSM972089	2610	0	68	Female	Right-side	2	T3	N0	M0	GSE39582
GSM972090	2070	0	72	Female	Left-side	2	T3	N0	M0	GSE39582
GSM972091	2100	0	67	Male	Left-side	2	T3	N0	M0	GSE39582
GSM972092	1410	0	76	Female	Left-side	2	T3	N0	M0	GSE39582
GSM972093	2220	0	55	Female	Left-side	2	T4	N0	M0	GSE39582
GSM972094	1830	0	67	Female	Right-side	2	T3	N0	M0	GSE39582
GSM972095	2010	0	50	Male	Left-side	2	T3	N0	M0	GSE39582
GSM972096	450	0	63	Female	Left-side	3	T2	N1	M0	GSE39582
GSM972097	360	1	64	Male	Right-side	3	T4	N1	M0	GSE39582
GSM972098	450	1	66	Male	Left-side	3	T4	N2	M0	GSE39582
GSM972099	450	0	78	Male	Left-side	3	T3	N1	M0	GSE39582
GSM972100	750	0	71	Female	Right-side	3	T4	N2	M0	GSE39582
GSM972101	1050	0	56	Male	Left-side	3	T3	N1	M0	GSE39582
GSM972102	1380	0	22	Male	Left-side	3	T3	N1	M0	GSE39582
GSM972103	1740	0	66	Male	Left-side	3	T3	N2	M0	GSE39582
GSM972104	1230	0	72	Female	Right-side	3	T3	N3	M0	GSE39582
GSM972105	960	0	53	Male	Left-side	3	T2	N3	M0	GSE39582
GSM972106	2160	0	96	Female	Left-side	3	T3	N1	M0	GSE39582
GSM972107	1800	1	76	Male	Left-side	3	T3	N1	M0	GSE39582
GSM972108	3090	0	64	Male	Left-side	3	T4	N1	M0	GSE39582
GSM972109	1080	0	96	Male	Right-side	3	T3	N1	M0	GSE39582
GSM972110	210	1	76	Male	Right-side	3	T4	N2	M0	GSE39582
GSM972111	660	0	63	Male	Left-side	3	T3	N2	M0	GSE39582
GSM972112	960	1	64	Female	Right-side	3	T3	N2	M0	GSE39582
GSM972113	810	0	63	Female	Right-side	3	T3	N1	M0	GSE39582
GSM972114	1380	0	73	Male	Right-side	3	T3	N1	M0	GSE39582
GSM972115	2250	1	59	Female	Left-side	3	T3	N3	M0	GSE39582
GSM972116	870	1	79	Female	Left-side	3	T3	N2	M0	GSE39582
GSM972117	960	0	78	Female	Right-side	3	T3	N1	M0	GSE39582
GSM972118	900	0	64	Male	Left-side	3	T3	N2	M0	GSE39582
GSM972119	1110	0	96	Male	Left-side	3	T4	N1	M0	GSE39582
GSM972120	1080	0	96	Female	Right-side	3	T3	N1	M0	GSE39582
GSM972121	1050	0	96	Male	Left-side	3	T3	N1	M0	GSE39582
GSM972122	570	1	97	Female	Right-side	3	T4	N1	M0	GSE39582
GSM972123	2130	0	53	Male	Right-side	2	T3	N0	M0	GSE39582
GSM972124	2250	0	49	Female	Left-side	2	T3	N0	M0	GSE39582
GSM972125	2040	0	64	Female	Left-side	2	T3	N0	M0	GSE39582
GSM972126	1890	0	61	Male	Left-side	2	T3	N0	M0	GSE39582
GSM972127	2550	0	66	Female	Left-side	2	T3	N0	M0	GSE39582
GSM972128	2790	0	64	Male	Left-side	2	T3	N0	M0	GSE39582
GSM972129	330	0	76	Male	Left-side	2	T2	N0	M0	GSE39582
GSM972130	1650	0	76	Male	Left-side	2	T4	N0	M0	GSE39582
GSM972131	2580	0	78	Female	Right-side	2	T3	N0	M0	GSE39582
GSM972132	1830	1	87	Female	Left-side	2	T3	N0	M0	GSE39582
GSM972133	1590	1	64	Male	Left-side	3	T3	unknow	M0	GSE39582
GSM972134	420	1	74	Male	Left-side	3	T3	N2	M0	GSE39582
GSM972135	390	1	78	Female	Left-side	2	T3	N0	M0	GSE39582
GSM972136	3900	0	54	Male	Left-side	3	T3	N1	M0	GSE39582
GSM972137	3870	0	68	Male	Left-side	2	T3	N0	M0	GSE39582
GSM972138	1590	1	77	Male	Left-side	2	T3	N0	M0	GSE39582
GSM972139	3060	0	69	Female	Left-side	3	T3	N1	M0	GSE39582
GSM972140	5160	0	64	Male	Left-side	2	T4	N0	M0	GSE39582
GSM972141	2520	0	58	Male	Left-side	3	T3	N2	M0	GSE39582
GSM972142	1050	1	86	Female	Right-side	3	T3	N2	M0	GSE39582
GSM972143	4620	0	57	Male	Left-side	2	T4	N0	M0	GSE39582
GSM972144	3630	0	63	Female	Left-side	2	T3	N0	M0	GSE39582
GSM972145	4050	0	63	Female	Left-side	3	T3	N2	M0	GSE39582
GSM972146	1980	0	60	Male	Left-side	3	T3	N2	M0	GSE39582
GSM972147	4200	0	79	Male	Left-side	2	T3	N0	M0	GSE39582
GSM972148	3810	0	59	Male	Left-side	3	T3	N1	M0	GSE39582
GSM972149	3960	0	64	Male	Left-side	2	T3	N0	M0	GSE39582
GSM972150	3270	0	55	Female	Left-side	3	T3	N1	M0	GSE39582
GSM972151	2310	0	75	Female	Left-side	3	T3	N1	M0	GSE39582
GSM972152	1680	0	70	Female	Right-side	3	T3	N1	M0	GSE39582
GSM972153	1980	1	71	Male	Left-side	2	T3	N0	M0	GSE39582
GSM972154	1320	1	49	Female	Left-side	3	T4	N2	M0	GSE39582
GSM972155	720	1	42	Male	Left-side	3	T3	N2	M0	GSE39582
GSM972156	3360	1	67	Male	Left-side	3	T3	N1	M0	GSE39582
GSM972157	3540	0	57	Male	Left-side	3	T3	N1	M0	GSE39582
GSM972158	3600	0	45	Female	Right-side	3	T3	N2	M0	GSE39582
GSM972159	2790	0	67	Male	Right-side	3	T3	N1	M0	GSE39582
GSM972160	2310	0	73	Male	Left-side	2	T3	N0	M0	GSE39582
GSM972161	330	1	91	Female	Left-side	2	T3	N0	M0	GSE39582
GSM972162	2310	0	73	Female	Left-side	3	T3	N1	M0	GSE39582
GSM972163	1230	0	71	Male	Left-side	2	T4	N0	M0	GSE39582
GSM972164	2070	1	70	Male	Left-side	3	T3	unknow	M0	GSE39582
GSM972165	2610	1	67	Male	Right-side	2	T4	N0	M0	GSE39582
GSM972166	360	1	42	Female	Left-side	3	T3	unknow	M0	GSE39582
GSM972167	1350	1	47	Male	Left-side	2	T3	N0	M0	GSE39582
GSM972168	240	1	76	Male	Right-side	3	T4	unknow	M0	GSE39582
GSM972169	4920	0	50	Male	Left-side	2	T4	N0	M0	GSE39582
GSM972170	2190	0	67	Female	Left-side	3	T2	N2	M0	GSE39582
GSM972171	3900	0	70	Female	Right-side	3	T4	N1	M0	GSE39582
GSM972172	150	1	88	Female	Right-side	2	T4	N0	M0	GSE39582
GSM972173	780	1	59	Female	Left-side	2	T4	N0	M0	GSE39582
GSM972174	2910	0	75	Male	Left-side	3	T3	N1	M0	GSE39582
GSM972175	1290	1	83	Female	Left-side	3	T3	N1	M0	GSE39582
GSM972176	1080	1	85	Female	Right-side	3	T4	N2	M0	GSE39582
GSM972177	660	1	71	Male	Right-side	2	unknow	unknow	unknow	GSE39582
GSM972178	2010	0	69	Female	Right-side	3	unknow	unknow	unknow	GSE39582
GSM972179	540	1	77	Male	Left-side	2	unknow	unknow	unknow	GSE39582
GSM972180	720	1	66	Female	Left-side	2	unknow	unknow	unknow	GSE39582
GSM972181	1020	1	69	Male	Right-side	3	unknow	unknow	unknow	GSE39582
GSM972182	1740	1	53	Male	Left-side	2	T4	N0	M0	GSE39582
GSM972183	960	1	62	Female	Left-side	3	unknow	unknow	unknow	GSE39582
GSM972184	1170	1	70	Female	Right-side	2	unknow	unknow	unknow	GSE39582
GSM972185	1170	0	58	Female	Left-side	3	unknow	unknow	unknow	GSE39582
GSM972186	1410	1	50	Female	Right-side	3	unknow	unknow	unknow	GSE39582
GSM972187	1470	0	62	Male	Right-side	2	T3	N0	M0	GSE39582
GSM972188	660	0	58	Female	Left-side	3	T3	N2	M0	GSE39582
GSM972189	5760	0	63	Male	Right-side	3	T4	unknow	M0	GSE39582
GSM972190	3240	0	68	Male	Left-side	2	T3	N0	M0	GSE39582
GSM972191	3660	0	49	Male	Left-side	3	T3	N1	M0	GSE39582
GSM972192	4740	0	72	Female	Right-side	2	T3	N0	M0	GSE39582
GSM972193	2190	0	51	Female	Left-side	3	T3	N1	M0	GSE39582
GSM972194	2490	0	43	Male	Left-side	3	T3	N2	M0	GSE39582
GSM972195	3600	0	54	Female	Right-side	2	T3	N0	M0	GSE39582
GSM972196	2190	0	69	Female	Right-side	2	T3	N0	M0	GSE39582
GSM972197	1500	0	78	Female	Right-side	2	T3	N0	M0	GSE39582
GSM972198	1710	0	52	Female	Left-side	3	T3	N1	M0	GSE39582
GSM972199	1980	0	73	Male	Left-side	3	T3	N2	M0	GSE39582
GSM972200	1620	0	61	Male	Left-side	2	T3	N0	M0	GSE39582
GSM972201	2010	0	78	Male	Right-side	3	T3	N2	M0	GSE39582
GSM972202	1590	0	57	Female	Left-side	3	T3	N1	M0	GSE39582
GSM972203	1620	0	66	Female	Left-side	3	T3	N2	M0	GSE39582
GSM972204	1320	0	78	Male	Left-side	2	unknow	unknow	unknow	GSE39582
GSM972205	1050	1	76	Male	Left-side	2	unknow	unknow	unknow	GSE39582
GSM972206	1260	0	74	Male	Left-side	2	unknow	unknow	unknow	GSE39582
GSM972207	2460	0	65	Male	Left-side	3	T3	N1	M0	GSE39582
GSM972208	750	1	63	Male	Left-side	4	T4	N2	M1	GSE39582
GSM972209	390	1	54	Male	Right-side	4	T3	N2	M1	GSE39582
GSM972210	1380	1	50	Male	Left-side	4	T3	unknow	M1	GSE39582
GSM972211	1710	0	65	Male	Left-side	3	T3	N1	M0	GSE39582
GSM972212	540	1	54	Female	Left-side	4	T3	N1	M1	GSE39582
GSM972213	30	1	71	Female	Left-side	4	T3	N0	M1	GSE39582
GSM972214	60	1	88	Female	Right-side	4	T3	N2	M1	GSE39582
GSM972215	1410	0	73	Female	Right-side	3	T4	N2	M0	GSE39582
GSM972216	2820	0	45	Female	Left-side	4	T3	N2	M1	GSE39582
GSM972217	2100	0	73	Male	Left-side	4	T3	N1	M1	GSE39582
GSM972218	210	1	75	Female	Right-side	4	T4	N3	M1	GSE39582
GSM972219	1590	0	60	Male	Left-side	4	T3	N2	M1	GSE39582
GSM972220	30	0	81	Male	Right-side	3	T3	N1	M0	GSE39582
GSM972221	1950	0	75	Female	Right-side	2	T3	N0	M0	GSE39582
GSM972222	1710	0	69	Female	Right-side	2	T3	N0	M0	GSE39582
GSM972223	990	1	78	Male	Right-side	2	T3	N0	M0	GSE39582
GSM972224	750	1	74	Male	Right-side	3	T4	N2	M0	GSE39582
GSM972225	1110	0	51	Male	Left-side	2	T3	N0	M0	GSE39582
GSM972226	600	0	57	Male	Right-side	2	T4	N0	M0	GSE39582
GSM972227	600	1	61	Male	Right-side	4	T3	N2	M1	GSE39582
GSM972228	30	0	68	Male	Right-side	2	T3	N0	M0	GSE39582
GSM972229	0	0	81	Female	Left-side	2	T3	N0	M0	GSE39582
GSM972230	810	0	55	Male	Left-side	3	T3	N1	M0	GSE39582
GSM972231	420	0	54	Male	Left-side	4	T3	N1	M1	GSE39582
GSM972232	630	0	69	Male	Left-side	4	T4	N2	M1	GSE39582
GSM972233	450	0	67	Male	Left-side	2	T3	N0	M0	GSE39582
GSM972234	300	1	79	Male	Right-side	4	T3	N1	M1	GSE39582
GSM972235	210	0	57	Female	Left-side	3	T2	N1	M0	GSE39582
GSM972236	360	0	71	Male	Left-side	4	T1	N0	M1	GSE39582
GSM972237	750	0	55	Female	Left-side	1	T1	N0	M0	GSE39582
GSM972238	570	0	53	Female	Left-side	3	T2	N1	M0	GSE39582
GSM972239	420	0	59	Male	Left-side	2	T3	N0	M0	GSE39582
GSM972240	420	0	67	Female	Left-side	4	T3	N1	M1	GSE39582
GSM972241	510	1	61	Male	Left-side	2	T3	N0	M0	GSE39582
GSM972242	510	0	69	Male	Right-side	1	T2	N0	M0	GSE39582
GSM972243	60	0	66	Male	Left-side	2	T3	N0	M0	GSE39582
GSM972244	420	0	51	Female	Left-side	1	T1	N0	M0	GSE39582
GSM972245	0	1	77	Male	Left-side	4	T4	N1	M1	GSE39582
GSM972246	0	0	92	Female	Left-side	3	T3	N1	M0	GSE39582
GSM972247	180	0	79	Male	Left-side	2	T4	N0	M0	GSE39582
GSM972248	420	0	58	Male	Right-side	2	T3	N0	M0	GSE39582
GSM972249	420	0	74	Female	Right-side	1	T1	N0	M0	GSE39582
GSM972250	360	0	52	Male	Left-side	3	T3	N1	M0	GSE39582
GSM972251	210	1	57	Male	Left-side	4	T4	N1	M1	GSE39582
GSM972252	480	0	37	Female	Right-side	4	T3	N1	M1	GSE39582
GSM972253	480	0	56	Female	Right-side	4	T3	N2	M1	GSE39582
GSM972254	420	0	77	Female	Left-side	4	T3	N0	M1	GSE39582
GSM972255	150	0	81	Female	Right-side	2	T3	N0	M0	GSE39582
GSM972256	570	0	63	Female	Left-side	4	T4	N1	M1	GSE39582
GSM972257	630	1	88	Female	Left-side	2	T4	N0	M0	GSE39582
GSM972258	0	1	77	Female	Left-side	2	T4	N0	M0	GSE39582
GSM972259	870	0	72	Female	Left-side	2	T4	N0	M0	GSE39582
GSM972260	390	0	70	Male	Left-side	4	T3	N2	M1	GSE39582
GSM972261	210	1	79	Female	Right-side	3	T4	N1	M0	GSE39582
GSM972262	150	0	88	Female	Left-side	2	T4	N0	unknow	GSE39582
GSM972263	2280	0	32	Male	Left-side	3	T2	N1	M0	GSE39582
GSM972264	2190	0	46	Male	Right-side	2	T3	N0	M0	GSE39582
GSM972265	1800	0	78	Female	Right-side	3	T3	N1	M0	GSE39582
GSM972266	600	1	56	Male	Left-side	4	T4	N2	M1	GSE39582
GSM972267	2010	1	82	Male	Left-side	2	T3	N0	M0	GSE39582
GSM972268	1440	0	67	Male	Left-side	3	T2	N1	M0	GSE39582
GSM972269	2370	0	70	Male	Right-side	1	T2	N0	M0	GSE39582
GSM972270	1950	0	75	Female	Right-side	2	T4	N0	M0	GSE39582
GSM972271	420	1	92	Male	Right-side	3	T4	N1	M0	GSE39582
GSM972272	450	1	47	Female	Right-side	4	T3	N1	M1	GSE39582
GSM972273	480	1	84	Male	Left-side	0	T1	N0	M0	GSE39582
GSM972274	1710	0	91	Female	Right-side	3	T4	N2	M0	GSE39582
GSM972275	120	1	76	Male	Right-side	2	T4	N0	M0	GSE39582
GSM972276	1290	0	59	Male	Right-side	3	T3	N2	M0	GSE39582
GSM972277	1530	0	88	Female	Right-side	2	T4	N0	M0	GSE39582
GSM972278	1350	0	72	Female	Right-side	1	T2	N0	M0	GSE39582
GSM972279	1560	0	67	Female	Right-side	3	T3	N1	M0	GSE39582
GSM972280	1380	1	79	Female	Right-side	2	T4	N0	M0	GSE39582
GSM972281	1680	0	64	Male	Left-side	1	T1	N0	M0	GSE39582
GSM972282	1530	0	79	Female	Left-side	1	T2	N0	M0	GSE39582
GSM972283	1530	0	65	Male	Right-side	2	T3	N0	M0	GSE39582
GSM972284	810	1	63	Female	Left-side	4	T4	N2	M1	GSE39582
GSM972285	60	1	71	Male	Left-side	2	T2	N0	M0	GSE39582
GSM972286	1110	0	24	Male	Right-side	2	T3	N0	M0	GSE39582
GSM972287	1290	0	77	Male	Right-side	2	T3	N0	M0	GSE39582
GSM972288	1050	1	53	Male	Left-side	4	T4	N1	M1	GSE39582
GSM972289	510	1	72	Male	Right-side	4	T4	N1	M1	GSE39582
GSM972290	1170	0	70	Female	Left-side	1	T2	N0	M0	GSE39582
GSM972291	960	0	46	Male	Left-side	3	T4	N2	M0	GSE39582
GSM972292	750	0	62	Female	Right-side	2	T3	N0	M0	GSE39582
GSM972293	1500	0	unknow	Male	Right-side	1	T2	N0	M0	GSE39582
GSM972294	750	0	74	Male	Left-side	2	T3	N0	M0	GSE39582
GSM972295	1830	0	68	Male	Right-side	3	T4	N1	M0	GSE39582
GSM972296	660	0	77	Female	Left-side	0	T1	N0	M0	GSE39582
GSM972297	1380	1	77	Male	Right-side	1	T1	N0	M0	GSE39582
GSM972298	270	0	83	Female	Right-side	2	T3	N0	M0	GSE39582
GSM972299	1230	1	54	Female	Left-side	4	T4	N2	M1	GSE39582
GSM972300	1230	0	75	Male	Right-side	0	T1	N0	M0	GSE39582
GSM972301	3150	1	74	Male	Left-side	3	T3	N2	M0	GSE39582
GSM972302	810	1	79	Male	Right-side	3	T4	N1	M0	GSE39582
GSM972303	570	0	80	Female	Left-side	1	T2	N0	M0	GSE39582
GSM972304	900	0	60	Female	Left-side	2	T3	N0	M0	GSE39582
GSM972305	930	0	82	Female	Right-side	3	T4	N2	M0	GSE39582
GSM972306	1680	0	70	Male	Left-side	2	T3	N0	M0	GSE39582
GSM972307	2460	0	71	Female	Right-side	2	T3	N0	M0	GSE39582
GSM972308	2760	0	79	Female	Right-side	3	T3	N1	M0	GSE39582
GSM972309	2850	0	78	Male	Right-side	2	T3	N0	M0	GSE39582
GSM972310	750	0	80	Female	Right-side	3	T3	N1	M0	GSE39582
GSM972311	3180	0	55	Male	Left-side	2	T3	N0	M0	GSE39582
GSM972312	2910	1	71	Male	Left-side	2	T3	N0	M0	GSE39582
GSM972313	2730	1	83	Female	Left-side	1	T2	N0	M0	GSE39582
GSM972314	1380	0	86	Female	Right-side	3	T3	N1	M0	GSE39582
GSM972315	2520	0	60	Female	Left-side	1	T1	N0	M0	GSE39582
GSM972316	2490	0	77	Female	Right-side	2	T3	N0	M0	GSE39582
GSM972317	900	1	85	Male	Right-side	2	T3	N0	M0	GSE39582
GSM972318	1080	1	84	Female	Right-side	2	T3	N0	M0	GSE39582
GSM972319	2340	1	71	Female	Left-side	2	T3	N0	M0	GSE39582
GSM972320	1740	1	64	Male	Left-side	3	T2	N1	M0	GSE39582
GSM972321	270	0	52	Male	Left-side	3	T3	N2	M0	GSE39582
GSM972322	2580	1	46	Male	Left-side	2	T3	N0	M0	GSE39582
GSM972323	2400	0	67	Female	Left-side	3	T3	N1	M0	GSE39582
GSM972324	2460	0	72	Male	Left-side	2	T3	N0	M0	GSE39582
GSM972325	2130	0	55	Male	Right-side	3	T3	N1	M0	GSE39582
GSM972326	2550	0	71	Female	Left-side	2	T3	N0	M0	GSE39582
GSM972327	2490	0	60	Male	Right-side	2	T3	N0	M0	GSE39582
GSM972328	2460	0	74	Male	Left-side	3	T3	N2	M0	GSE39582
GSM972329	2340	0	61	Male	Left-side	2	T3	N0	M0	GSE39582
GSM972330	2580	0	79	Female	Right-side	2	T3	N0	M0	GSE39582
GSM972331	2250	1	79	Male	Left-side	2	T3	N0	M0	GSE39582
GSM972332	2610	0	72	Female	Left-side	2	T3	N0	M0	GSE39582
GSM972333	2400	0	49	Male	Left-side	2	T3	N0	M0	GSE39582
GSM972334	2310	0	79	Female	Right-side	3	T3	N2	M0	GSE39582
GSM972335	1380	1	73	Male	Left-side	1	T2	N0	M0	GSE39582
GSM972336	1500	0	63	Male	Left-side	3	T3	N1	M0	GSE39582
GSM972337	1230	1	80	Female	Right-side	3	T3	N1	M0	GSE39582
GSM972338	2220	0	69	Male	Left-side	2	T3	N0	M0	GSE39582
GSM972339	2280	0	67	Male	Right-side	3	T3	N1	M0	GSE39582
GSM972340	2520	0	75	Male	Left-side	2	T3	N0	M0	GSE39582
GSM972341	2070	0	89	Female	Left-side	3	T3	N1	M0	GSE39582
GSM972342	840	0	78	Male	Left-side	1	T2	N0	M0	GSE39582
GSM972343	1560	1	86	Male	Right-side	2	T3	N0	M0	GSE39582
GSM972344	2250	0	70	Female	Left-side	2	T3	N0	M0	GSE39582
GSM972345	1260	1	83	Male	Right-side	3	T3	N2	M0	GSE39582
GSM972346	2160	1	82	Female	Left-side	3	T3	N1	M0	GSE39582
GSM972347	210	0	73	Female	Left-side	2	T3	N0	M0	GSE39582
GSM972348	1860	0	60	Male	Left-side	2	T3	N0	M0	GSE39582
GSM972349	150	1	79	Female	Right-side	3	T4	N1	M0	GSE39582
GSM972350	270	1	84	Female	Left-side	3	T3	N1	M0	GSE39582
GSM972351	720	0	71	Male	Left-side	2	T4	N0	M0	GSE39582
GSM972352	4170	0	66	Male	Left-side	3	T3	N2	M0	GSE39582
GSM972353	3990	0	46	Female	Right-side	2	T4	N0	M0	GSE39582
GSM972354	2850	1	68	Female	Right-side	3	T3	N2	M0	GSE39582
GSM972355	1020	1	72	Male	Left-side	2	T3	N0	M0	GSE39582
GSM972356	1590	1	73	Female	Left-side	2	T3	N0	M0	GSE39582
GSM972357	1260	1	88	Female	Left-side	2	T3	N0	M0	GSE39582
GSM972358	2430	0	53	Female	Left-side	2	T3	N0	M0	GSE39582
GSM972359	900	1	56	Female	Right-side	2	T3	N0	M0	GSE39582
GSM972360	4230	0	54	Female	Left-side	3	T3	N1	M0	GSE39582
GSM972361	570	1	72	Female	Left-side	3	T4	N2	M0	GSE39582
GSM972362	2940	0	50	Male	Right-side	3	T3	N1	M0	GSE39582
GSM972363	4200	0	68	Female	Left-side	3	T3	N1	M0	GSE39582
GSM972364	3090	0	71	Female	Right-side	3	T3	N1	M0	GSE39582
GSM972365	1410	0	59	Female	Right-side	3	T3	N2	M0	GSE39582
GSM972366	720	1	50	Male	Right-side	3	T3	N2	M0	GSE39582
GSM972367	2850	0	72	Male	Left-side	3	T3	N1	M0	GSE39582
GSM972368	2760	0	70	Female	Left-side	3	T3	N1	M0	GSE39582
GSM972369	3060	1	58	Male	Left-side	3	T3	N2	M0	GSE39582
GSM972370	2130	1	73	Female	Left-side	3	T3	N1	M0	GSE39582
GSM972371	2430	0	47	Male	Right-side	3	T3	N1	M0	GSE39582
GSM972372	1500	1	59	Male	Right-side	3	T4	N2	M0	GSE39582
GSM972373	2370	0	66	Male	Right-side	3	T3	N1	M0	GSE39582
GSM972374	2700	0	65	Male	Left-side	3	T1	N1	M0	GSE39582
GSM972375	3510	0	46	Female	Right-side	3	T3	N1	M0	GSE39582
GSM972376	2610	0	73	Female	Left-side	3	T3	N2	M0	GSE39582
GSM972377	2460	0	59	Female	Left-side	3	T3	N1	M0	GSE39582
GSM972378	2580	0	78	Male	Right-side	3	T3	N2	M0	GSE39582
GSM972379	2850	0	63	Female	Left-side	3	T2	N1	M0	GSE39582
GSM972380	450	1	64	Female	Right-side	3	T3	N2	M0	GSE39582
GSM972381	1440	1	63	Male	Left-side	2	T3	N0	M0	GSE39582
GSM972382	1140	1	58	Male	Right-side	2	T3	N0	M0	GSE39582
GSM972383	2760	0	70	Female	Left-side	2	T3	N0	M0	GSE39582
GSM972384	3180	1	61	Male	Left-side	2	T3	N0	M0	GSE39582
GSM972385	1890	0	70	Male	Left-side	2	T3	N0	M0	GSE39582
GSM972386	2700	0	77	Female	Right-side	2	T3	N0	M0	GSE39582
GSM972387	3690	0	62	Male	Left-side	2	T3	N0	M0	GSE39582
GSM972388	2490	1	75	Female	Left-side	2	T3	N0	M0	GSE39582
GSM972389	2790	0	77	Male	Right-side	2	T4	N0	M0	GSE39582
GSM972390	240	1	87	Male	Right-side	3	T3	N1	M0	GSE39582
GSM972391	1560	1	68	Male	Right-side	2	T3	N0	M0	GSE39582
GSM972392	1320	1	75	Female	Right-side	2	T4	N0	M0	GSE39582
GSM972393	1410	1	76	Male	Right-side	2	T3	N0	M0	GSE39582
GSM972394	330	1	81	Male	Left-side	3	T3	N1	M0	GSE39582
GSM972395	4410	0	64	Male	Left-side	3	T4	N1	M0	GSE39582
GSM972396	3210	0	72	Male	Right-side	2	T3	N0	M0	GSE39582
GSM972397	3150	0	83	Female	Left-side	2	T3	N0	M0	GSE39582
GSM972398	1920	1	65	Male	Left-side	2	T3	N0	M0	GSE39582
GSM972399	2700	0	54	Female	Left-side	3	T4	N1	M0	GSE39582
