# Supplementary material for: Establishment of m7G-related gene pair signature to predict overall survival in colorectal cancer
Source: Front Genet. 2022 Oct 14;13:981392. doi: 10.3389/fgene.2022.981392 (PMC9614021; doi:10.3389/fgene.2022.981392)
Supplement: Supplementary file 1 [file DataSheet1.ZIP › WXW-rawdata/geoPair.txt]

ID	GSM971957	GSM971958	GSM971959	GSM971960	GSM971961	GSM971962	GSM971963	GSM971964	GSM971965	GSM971966	GSM971967	GSM971968	GSM971969	GSM971970	GSM971971	GSM971972	GSM971973	GSM971974	GSM971975	GSM971976	GSM971977	GSM971978	GSM971979	GSM971980	GSM971981	GSM971982	GSM971983	GSM971984	GSM971985	GSM971986	GSM971987	GSM971988	GSM971989	GSM971990	GSM971991	GSM971992	GSM971993	GSM971994	GSM971995	GSM971996	GSM971997	GSM971998	GSM971999	GSM972000	GSM972001	GSM972002	GSM972003	GSM972004	GSM972005
DCPS|NT5C3B	0	0	1	0	0	0	0	1	0	0	0	0	1	1	0	0	1	1	0	0	1	0	1	1	1	0	0	0	0	0	0	0	0	1	0	0	0	1	0	0	1	1	0	0	0	0	0	0	1
DCPS|GEMIN5	0	1	1	0	1	0	1	1	0	1	1	1	1	1	1	0	1	1	0	0	1	0	1	1	1	1	1	0	1	1	1	1	1	0	0	0	1	1	1	1	1	1	1	0	0	1	0	1	1
DCPS|METTL1	0	1	0	0	1	0	1	0	0	0	1	0	1	0	1	0	0	0	0	0	1	0	0	1	0	1	0	0	1	1	1	1	1	0	0	0	0	0	1	0	1	0	1	0	0	0	0	0	1
DCPS|AGO2	0	0	1	1	1	0	0	1	0	0	0	0	1	1	1	0	1	0	0	0	1	0	1	0	1	1	1	0	1	0	1	0	1	0	0	0	1	1	1	1	0	0	1	0	0	0	0	1	1
DCPS|NCBP1	0	0	0	0	0	0	1	0	0	0	0	1	0	0	0	0	1	0	0	0	1	0	0	1	0	0	0	0	1	1	0	1	1	0	0	0	0	0	0	1	0	0	0	0	0	0	0	0	0
DCPS|WDR4	0	0	0	0	1	1	1	0	0	0	1	1	1	1	1	0	0	1	0	0	1	0	0	1	0	1	1	0	1	0	1	0	1	0	0	0	0	0	0	1	1	0	1	0	0	0	1	1	1
DCPS|NUDT16	0	1	1	0	1	0	1	1	0	1	0	1	1	0	1	0	1	0	1	0	1	1	1	0	1	1	1	1	0	1	0	0	1	0	1	1	0	0	0	1	1	0	1	0	0	1	1	1	1
DCPS|TGS1	0	0	1	0	1	1	0	1	0	1	1	0	1	1	1	0	1	0	0	1	1	0	0	0	0	1	0	0	0	0	1	0	0	0	1	0	0	0	1	1	0	0	1	0	1	0	0	1	1
DCPS|DXO	0	1	0	1	1	0	1	0	1	1	1	1	1	1	1	0	0	1	1	0	1	0	1	1	1	1	1	1	1	0	1	1	1	0	0	0	1	1	0	1	1	0	1	0	1	0	0	1	1
DCPS|CMTR1	0	0	1	0	1	0	0	0	0	0	1	0	0	1	1	0	1	0	0	0	1	0	1	0	0	0	0	0	0	0	0	1	1	0	0	0	0	1	0	0	0	0	0	0	0	0	1	1	0
DCPS|CMTR2	0	1	1	1	1	1	1	1	0	1	1	0	1	1	1	1	1	1	1	0	1	1	1	0	1	1	1	1	1	1	1	0	1	0	1	0	1	1	1	1	1	0	1	0	1	1	1	1	1
DCPS|EIF4G3	0	1	0	1	0	0	1	1	1	1	1	0	1	1	1	0	1	0	0	0	1	1	0	0	0	0	1	0	1	0	1	0	0	1	0	0	0	0	1	1	1	0	0	0	1	1	0	1	0
DCPS|CYFIP2	0	1	1	0	1	0	0	1	0	1	1	1	1	1	1	0	1	1	1	0	1	1	1	1	1	1	1	1	1	0	0	1	0	1	1	0	1	1	0	1	1	0	1	0	0	1	0	1	1
DCPS|GEMIN4	0	1	1	0	1	0	0	1	0	1	0	1	0	0	0	0	0	1	0	0	1	0	0	1	0	0	0	0	0	0	1	0	1	0	0	0	0	1	1	0	1	1	0	0	1	0	0	1	1
DCPS|ERCC3	0	0	1	1	1	0	1	1	0	1	1	0	1	1	1	0	1	1	1	0	1	0	1	1	1	1	1	1	1	0	0	0	1	0	1	0	1	1	1	0	1	0	1	0	1	1	1	1	1
DCPS|CCNH	0	0	1	1	1	0	1	1	0	0	1	1	1	1	1	1	0	1	0	0	1	0	1	0	1	1	1	0	1	1	1	0	1	0	0	0	1	0	0	0	1	0	1	0	0	1	0	0	1
DCPS|GTF2H1	0	1	1	1	1	0	1	1	1	1	1	0	1	1	1	0	1	1	1	0	1	0	1	1	1	1	1	1	1	1	0	0	1	0	1	0	1	1	1	1	1	0	1	0	1	1	1	1	1
DCPS|GTF2F2	0	0	1	0	0	1	1	0	0	0	1	1	1	1	1	0	1	0	0	0	1	0	1	0	0	0	1	0	1	0	0	1	0	0	0	0	1	0	0	1	1	0	0	0	0	0	0	0	1
DCPS|POLR2D	0	0	0	0	1	0	1	1	0	0	0	0	1	0	1	0	0	1	0	0	1	0	1	0	0	1	0	0	1	1	1	1	1	0	0	0	0	0	0	0	1	0	0	0	0	1	0	0	1
DCPS|GTF2H3	0	0	0	0	1	0	0	0	1	0	1	1	0	0	1	0	1	0	0	0	1	0	0	0	0	0	0	0	0	1	0	0	0	0	0	0	0	0	1	0	0	0	1	0	0	0	0	1	1
DCPS|RPS6KA3	0	0	0	0	0	0	1	0	0	1	0	1	0	1	0	0	1	0	0	0	0	0	1	0	1	0	0	0	0	0	0	0	0	0	0	0	0	0	0	0	0	0	0	0	0	1	0	1	0
DCPS|NT5C2	0	1	1	1	1	0	0	0	1	0	1	0	1	1	1	0	1	1	0	0	1	0	1	0	1	0	0	1	0	1	1	0	0	0	0	0	1	0	0	0	0	0	1	0	0	1	0	1	1
DCPS|METTL3	0	1	1	1	1	0	1	1	0	1	1	1	1	1	1	1	1	1	1	0	1	0	1	1	1	1	1	1	1	0	0	1	1	0	0	0	1	0	0	0	1	0	1	0	1	1	0	1	1
DCPS|TNPO1	0	0	0	1	1	0	0	0	0	0	0	0	1	1	1	0	1	0	0	0	1	0	0	0	1	1	1	0	0	1	0	0	0	0	0	0	0	0	1	0	1	0	1	0	0	0	0	0	1
DCPS|DDX58	0	1	1	1	1	0	0	1	1	1	1	1	0	1	1	1	1	1	1	0	1	0	1	0	0	0	0	1	1	1	0	0	1	0	1	1	1	1	0	1	0	0	1	0	1	1	1	1	1
DCPS|NR4A1	1	1	0	1	0	0	1	0	1	1	0	1	1	0	1	0	1	0	0	0	1	1	0	0	1	1	0	0	1	0	1	1	0	1	1	0	0	0	0	1	1	1	0	1	0	1	0	0	0
DCPS|CDK1	0	0	0	0	1	1	1	0	0	0	0	0	0	0	0	0	0	1	0	0	0	0	0	0	0	0	0	0	0	1	1	0	0	0	0	0	0	0	1	1	0	1	0	0	1	0	0	0	0
DCPS|BLMH	0	0	1	0	0	0	0	1	1	0	0	0	1	1	1	0	0	1	0	0	1	0	1	1	1	0	0	0	1	1	0	1	1	0	1	0	0	0	1	0	1	0	0	0	1	1	0	1	1
DCPS|KPNA4	0	0	0	0	0	0	0	0	0	0	0	0	1	0	0	0	0	0	1	0	0	0	1	0	0	0	0	1	0	1	0	1	0	0	0	0	0	0	0	0	1	0	0	0	0	0	0	1	0
DCPS|UPF2	0	0	1	1	1	0	0	0	0	0	0	0	1	1	1	1	1	1	1	0	1	0	1	0	0	0	0	0	1	0	0	0	0	0	0	0	0	0	0	1	1	0	1	0	1	0	0	1	1
DCPS|UPF3B	0	0	0	0	1	0	1	1	1	0	1	1	1	1	1	1	0	1	1	0	1	0	1	0	0	1	1	0	1	1	1	0	1	0	0	0	0	1	0	1	1	0	1	0	1	1	0	1	1
DCPS|SRRM1	0	0	0	0	0	0	0	1	0	0	1	0	0	0	0	0	0	0	1	0	1	0	0	0	0	0	0	0	0	0	0	0	0	0	0	0	0	0	0	0	1	0	0	0	0	0	0	1	0
DCPS|LENG8	0	0	0	0	0	0	0	0	0	0	0	1	1	0	1	0	1	0	0	0	1	0	0	0	0	0	0	0	1	0	1	0	0	1	1	1	0	1	0	0	1	0	0	0	0	0	0	0	1
DCPS|PHAX	0	1	1	1	1	0	0	1	0	1	1	1	1	1	1	0	1	1	0	0	1	1	1	0	1	0	1	1	1	1	0	0	0	0	0	0	1	0	1	1	1	0	1	0	1	1	0	1	1
DCPS|NUDT4	0	1	1	0	1	1	1	1	0	1	1	1	1	1	1	0	1	1	0	0	1	1	1	1	1	1	0	1	0	1	1	0	0	0	1	0	1	0	1	1	1	1	0	0	0	1	0	1	1
DCPS|EDC3	0	1	1	0	1	0	0	1	0	1	1	1	1	1	1	0	1	1	1	0	1	0	1	1	1	1	1	1	1	0	0	1	1	1	1	0	1	0	0	1	1	0	1	0	1	1	1	1	1
DCPS|IPO8	0	1	1	0	0	0	0	1	0	0	0	0	0	1	0	0	1	0	0	0	1	0	1	0	0	0	0	0	0	0	0	0	0	0	0	0	0	0	0	1	1	0	1	0	0	0	1	1	0
DCPS|NUDT1	0	0	0	0	1	1	1	0	0	0	1	0	0	1	1	0	0	0	0	0	1	0	1	1	0	1	0	0	1	1	1	0	1	0	0	0	0	0	0	1	0	0	1	0	0	0	0	0	0
DCPS|SNUPN	0	1	1	1	1	0	1	1	0	1	1	1	1	1	1	0	1	1	1	0	1	0	1	1	1	1	1	1	1	0	0	0	1	0	1	0	1	0	0	1	1	0	1	0	1	1	0	1	1
DCPS|PML	0	1	1	1	1	0	0	1	0	1	1	1	0	1	1	0	1	1	0	0	1	0	1	0	0	0	1	0	1	0	1	0	1	1	1	0	0	0	1	0	1	0	1	0	1	1	0	1	1
DCPS|ATF5	1	1	0	0	0	1	0	1	0	1	1	0	1	0	0	0	0	0	0	0	0	0	0	1	0	0	0	0	1	0	1	0	1	0	1	0	0	0	0	0	1	1	1	0	0	1	0	0	1
DCPS|IFIT5	0	1	1	1	1	0	0	1	1	1	1	1	0	1	1	1	1	1	1	0	1	0	1	0	0	0	0	0	1	0	0	0	1	0	0	0	1	0	1	0	1	0	1	0	1	1	0	1	1
EIF4E|EIF4E3	1	1	1	0	0	0	0	1	0	1	0	0	0	1	1	1	1	0	1	1	0	1	0	0	1	1	0	0	0	0	0	1	1	1	1	1	1	1	0	0	0	0	0	1	1	1	1	1	0
EIF4E|MKNK1	0	0	1	1	0	0	0	1	1	0	1	0	1	1	1	1	1	0	1	1	1	1	0	0	1	1	0	1	0	0	0	0	0	1	1	1	1	1	0	0	0	0	1	0	1	1	1	1	0
EIF4E|RNMT	0	0	0	0	0	0	0	0	1	1	0	0	0	0	0	1	0	0	1	1	0	0	0	0	0	1	0	0	0	0	0	0	1	0	1	1	0	1	0	0	0	0	0	1	0	0	0	1	0
EIF4E|RNGTT	0	0	0	0	0	0	0	1	1	0	1	0	0	0	0	1	0	1	1	1	0	0	0	0	1	0	0	0	1	0	0	1	1	0	1	1	0	1	0	1	0	1	0	1	0	0	1	1	0
EIF4E|CYFIP2	0	1	1	0	0	0	0	0	0	0	1	0	1	0	0	0	1	1	1	0	0	1	1	0	1	1	0	1	0	0	0	0	0	1	0	0	0	1	0	0	0	0	0	0	0	1	0	0	1
EIF4E|DDX20	0	0	1	0	0	0	0	0	1	0	0	0	0	0	1	0	1	0	1	1	0	1	0	1	1	1	0	0	1	0	0	1	1	1	1	1	1	0	0	0	0	1	1	0	1	0	1	1	0
EIF4E|ERCC2	0	0	1	0	0	0	0	0	0	0	1	0	0	0	0	0	0	0	0	0	0	0	0	1	0	1	1	0	0	0	0	0	1	0	0	1	1	0	0	0	0	1	1	0	0	0	0	0	0
EIF4E|MNAT1	0	0	1	0	0	0	0	1	0	1	0	0	1	0	1	1	1	0	1	1	0	1	0	0	1	1	1	0	1	1	0	1	1	1	1	1	1	0	0	0	0	1	1	1	0	1	1	0	0
EIF4E|METTL14	1	1	1	1	0	0	0	1	0	0	1	0	1	1	1	1	1	0	1	1	0	1	1	0	1	1	1	1	0	0	0	0	0	1	1	1	1	1	1	0	0	1	1	1	1	1	1	1	0
EIF4E|DCP2	0	0	1	1	0	0	0	1	0	1	1	0	0	1	1	1	1	0	1	0	1	1	1	0	0	0	0	0	0	1	0	0	1	1	0	1	0	1	0	1	0	1	1	0	1	1	0	1	1
EIF4E|MTOR	1	1	0	0	0	0	0	1	1	0	1	0	0	0	0	0	0	0	0	0	0	1	0	0	1	1	0	0	0	0	1	1	0	1	0	0	0	0	0	0	0	0	1	0	0	0	0	0	0
EIF4E|DDX58	1	0	1	1	0	0	0	1	1	0	1	0	0	1	0	1	1	0	1	1	0	0	0	0	0	0	0	1	1	0	0	0	0	0	1	1	1	1	0	0	0	0	0	0	1	1	1	0	0
EIF4E|NR4A1	1	1	0	1	0	0	1	0	1	1	0	1	1	0	0	0	1	0	0	0	0	0	0	0	1	1	0	0	1	0	0	1	0	1	1	0	0	0	0	0	1	1	0	1	0	1	0	0	0
EIF4E|NUDT12	1	0	1	0	1	0	1	1	0	0	1	0	0	1	1	1	0	0	1	0	0	1	1	0	1	1	1	0	1	1	1	0	0	0	1	0	1	0	0	1	0	0	1	0	0	1	0	1	1
EIF4E|NUDT3	0	0	1	0	0	0	0	1	1	1	1	0	1	1	1	1	1	0	1	1	1	1	1	1	1	1	1	1	1	0	0	1	1	1	1	1	1	1	0	0	0	1	1	0	1	1	1	1	1
EIF4E|NUDT4	0	1	1	0	0	1	1	0	0	0	0	1	1	0	1	0	0	0	0	1	1	1	1	1	1	1	0	0	0	1	0	0	0	0	1	0	0	0	0	1	0	1	0	0	0	1	0	0	1
EIF4E|PML	0	0	0	0	0	0	0	0	0	0	1	0	0	0	0	0	1	0	0	1	0	0	0	0	0	0	0	0	0	0	0	0	0	1	1	0	0	0	0	0	0	1	1	0	0	1	0	1	1
EIF4E|TSC1	0	0	1	0	0	0	0	0	0	0	0	0	0	1	1	1	0	0	1	1	0	1	0	0	0	1	0	1	0	0	0	0	0	1	1	1	1	0	0	0	0	0	1	1	0	0	1	1	0
EIF4E|APAF1	1	1	0	0	0	1	0	1	0	1	0	1	1	0	0	1	1	0	1	1	1	0	0	0	1	0	0	1	0	0	0	0	0	0	0	1	0	0	1	1	0	0	0	1	1	0	0	1	0
EIF4E|ZNF784	0	0	1	0	0	0	0	1	0	1	1	0	0	0	0	0	1	0	1	1	0	1	0	1	1	1	0	1	0	0	0	0	0	1	1	1	0	1	0	0	0	0	1	0	0	1	0	0	0
EIF4E|IFIT5	0	0	1	0	0	0	0	0	0	0	1	0	0	1	0	1	1	0	1	1	0	0	1	0	0	0	0	0	0	0	0	0	0	0	0	0	0	0	0	0	0	0	0	0	1	1	0	1	1
NT5C3B|NT5C3A	1	1	0	1	1	1	0	0	0	1	0	0	0	1	0	1	0	0	1	1	0	0	0	0	0	0	1	1	1	0	1	0	0	0	0	0	0	0	0	1	0	0	1	1	1	0	0	1	0
NT5C3B|METTL1	1	1	0	1	1	1	1	0	1	1	1	0	0	0	1	1	0	0	1	1	0	1	0	0	0	1	1	1	1	1	1	1	1	0	1	1	0	0	1	1	0	0	1	1	1	0	0	1	1
NT5C3B|EIF4E2	1	1	1	1	1	1	1	0	1	1	0	1	0	1	1	1	0	0	1	1	0	1	0	0	0	1	1	1	1	1	1	1	1	0	1	1	0	0	0	1	0	0	1	1	1	1	0	1	0
NT5C3B|PNP	0	1	0	0	0	1	0	0	0	1	0	0	0	0	0	1	0	0	0	1	0	0	0	0	0	0	0	0	0	1	1	1	0	0	0	0	0	0	0	0	0	0	0	0	0	0	0	0	0
NT5C3B|AGO2	1	1	1	1	1	1	0	0	1	1	1	0	1	1	1	1	1	0	1	1	0	1	0	0	0	1	1	1	1	1	1	1	1	0	1	1	1	0	1	1	0	0	1	1	1	0	1	1	1
NT5C3B|NCBP1	0	1	0	1	1	1	1	0	0	1	0	1	0	0	1	1	0	0	1	1	0	1	0	0	0	1	0	1	1	1	1	1	1	0	1	1	0	0	1	1	0	0	1	1	1	0	1	1	0
NT5C3B|NCBP2	0	0	0	1	0	1	1	0	0	1	0	1	0	0	0	1	0	0	1	1	0	1	0	0	0	0	0	0	0	1	1	0	1	0	0	0	0	0	0	1	0	0	0	0	0	0	0	1	0
NT5C3B|WDR4	1	1	0	1	1	1	1	0	1	1	1	1	1	1	1	1	0	1	1	1	0	1	0	0	0	1	1	1	1	1	1	1	1	0	1	1	0	0	1	1	0	0	1	1	1	0	1	1	1
NT5C3B|TGS1	0	1	1	1	1	1	1	0	1	1	1	1	1	1	1	1	0	0	1	1	0	1	0	0	0	1	1	1	0	1	1	0	1	0	1	1	0	0	1	1	0	0	1	1	1	0	0	1	1
NT5C3B|CMTR1	1	1	0	1	1	1	0	0	1	1	1	1	0	0	1	1	0	0	1	1	0	1	1	0	0	1	1	1	1	1	1	1	1	0	1	1	0	0	0	1	0	0	1	1	1	0	1	1	0
NT5C3B|EIF4G3	1	1	0	1	1	1	1	0	1	1	1	0	1	1	1	1	0	0	1	1	0	1	0	0	0	1	1	1	1	1	1	0	1	0	0	1	1	0	1	1	1	0	1	1	1	1	1	1	0
NT5C3B|POLR2B	1	0	0	1	1	0	0	0	0	1	0	0	0	0	0	1	0	0	0	1	0	0	0	0	0	0	0	1	0	1	0	1	0	0	0	0	0	0	1	1	0	0	1	1	0	0	0	1	0
NT5C3B|CYFIP1	1	0	0	1	0	0	0	0	1	1	1	0	0	0	0	1	0	0	1	1	0	0	0	0	0	0	0	1	0	1	0	0	0	0	1	0	0	1	0	1	0	0	1	1	0	0	0	1	1
NT5C3B|GEMIN4	0	1	0	0	1	1	1	0	1	1	1	1	0	0	1	1	0	0	1	1	0	1	0	0	0	1	1	1	1	1	1	1	1	0	1	1	0	0	1	1	0	0	1	1	1	1	1	1	0
NT5C3B|CDK7	0	1	0	1	1	1	0	0	1	1	1	0	0	0	1	1	0	0	1	1	0	0	0	0	0	1	1	1	0	1	1	0	1	0	0	1	0	0	0	1	0	0	1	1	0	1	0	1	1
NT5C3B|GTF2F2	0	0	0	1	0	1	1	0	0	1	1	1	1	1	1	1	0	0	0	1	0	1	1	0	0	0	1	1	1	1	1	1	1	0	0	0	1	0	0	1	1	0	1	0	1	0	0	0	0
NT5C3B|POLR2D	1	1	0	1	1	1	1	0	1	1	1	1	1	0	1	1	0	0	1	1	0	1	0	0	0	1	1	1	1	1	1	1	1	0	1	1	1	0	1	1	0	0	1	1	1	1	1	1	0
NT5C3B|SUPT5H	0	0	0	1	0	0	0	0	0	1	0	0	0	0	0	1	0	0	0	1	0	1	0	0	0	0	0	1	1	0	1	1	0	0	1	1	0	0	0	0	0	0	1	1	1	0	0	1	1
NT5C3B|GTF2H3	0	1	0	1	1	1	0	0	1	1	1	1	0	0	1	1	0	0	0	1	0	1	0	0	0	1	1	1	0	1	1	1	1	0	1	1	0	0	1	1	0	0	1	1	1	0	0	1	1
NT5C3B|POLR2I	1	0	0	0	1	1	1	0	0	1	0	0	0	0	1	0	0	0	0	0	0	0	0	1	0	1	1	0	1	1	1	1	1	0	0	0	0	0	0	0	0	1	0	0	0	0	0	0	1
NT5C3B|RPS6KA1	0	1	0	0	0	0	0	0	0	1	1	0	0	0	0	0	1	0	0	1	0	0	0	0	0	0	1	1	0	1	1	0	0	0	0	0	0	0	0	1	0	0	1	0	0	0	0	1	0
NT5C3B|RPS6KA3	0	1	0	0	1	1	1	0	0	1	0	1	0	1	0	1	1	0	1	1	0	1	0	0	0	0	0	1	0	1	1	1	0	0	0	0	0	0	0	1	0	0	1	1	0	1	0	1	0
NT5C3B|PARN	1	0	0	1	1	1	0	0	1	1	0	0	0	1	1	1	0	0	1	1	0	1	0	0	0	1	1	1	0	1	1	0	1	0	0	0	0	0	0	1	0	0	1	1	1	1	1	0	0
NT5C3B|NT5C2	1	1	1	1	1	1	1	0	1	1	1	0	1	1	1	1	1	0	1	1	0	1	0	0	0	0	1	1	1	1	1	0	1	0	1	1	1	0	1	1	0	0	1	1	1	1	0	1	1
NT5C3B|POLR2A	0	1	0	0	1	0	0	0	0	1	0	0	0	0	0	0	0	0	0	0	0	0	0	0	0	0	0	1	0	0	1	0	0	0	0	1	0	0	0	0	0	0	1	1	1	0	0	1	0
NT5C3B|TNPO1	0	0	0	1	1	1	0	0	1	1	1	0	1	1	1	1	0	0	1	1	0	1	0	0	0	1	1	1	0	1	1	0	0	0	1	1	0	0	1	1	0	0	1	1	1	0	0	1	0
NT5C3B|WTAP	0	1	0	1	0	0	0	0	1	1	1	0	0	0	1	1	0	0	1	1	0	1	0	0	0	0	0	1	1	1	1	1	1	0	0	1	0	0	0	1	0	0	1	1	1	0	1	1	1
NT5C3B|YTHDF2	0	0	0	1	0	0	0	0	0	1	1	0	0	0	0	0	0	0	1	1	0	0	0	0	0	0	0	1	0	1	1	0	1	0	0	0	0	0	0	0	0	0	1	0	0	0	0	0	0
NT5C3B|AKT1	0	1	0	1	1	0	0	0	0	1	0	0	0	0	1	1	0	0	1	1	0	1	0	0	0	0	1	1	1	1	1	1	1	0	1	1	0	0	0	0	0	0	1	1	1	1	0	1	0
NT5C3B|EPAS1	1	0	0	1	0	0	1	0	0	1	0	1	1	1	1	1	1	0	1	1	0	1	0	0	0	0	0	1	0	0	0	0	1	0	0	1	1	0	0	0	0	0	0	1	1	0	1	1	0
NT5C3B|NR4A1	1	1	0	1	1	1	1	0	1	1	0	1	1	0	1	1	1	0	0	1	0	1	0	0	1	1	0	1	1	0	1	1	0	0	1	1	0	0	0	1	1	1	0	1	0	1	0	0	0
NT5C3B|CDK1	0	0	0	1	1	1	1	0	1	1	0	0	0	0	0	1	0	1	0	0	0	0	0	0	0	0	0	0	0	1	1	0	1	0	0	0	0	0	1	1	0	1	1	1	1	0	0	1	0
NT5C3B|KPNA4	0	1	0	1	1	0	0	0	0	1	1	0	1	0	1	1	0	0	1	1	0	1	0	0	0	0	0	1	1	1	1	1	1	0	1	1	0	0	0	1	0	0	1	1	1	1	1	1	0
NT5C3B|NXF1	1	0	0	1	0	0	0	0	1	1	1	0	0	1	1	1	0	0	1	1	0	1	0	0	0	1	1	1	1	1	1	1	1	0	1	1	0	0	0	1	0	0	1	1	1	1	1	1	0
NT5C3B|UPF2	1	1	1	1	1	1	0	0	1	1	1	1	1	1	1	1	0	1	1	1	0	1	0	0	0	1	1	1	1	1	1	1	1	0	1	1	0	0	0	1	0	0	1	1	1	1	0	1	1
NT5C3B|UPF3B	1	1	0	1	1	1	1	1	1	1	1	1	1	1	1	1	0	1	1	1	0	1	0	0	0	1	1	1	1	1	1	1	1	0	1	1	1	0	1	1	0	0	1	1	1	1	0	1	1
NT5C3B|RBM8A	0	1	1	1	1	0	0	0	0	1	1	0	0	0	1	1	0	0	1	1	0	1	0	0	0	1	1	1	0	1	1	0	0	0	1	1	0	0	0	0	0	0	1	1	1	0	1	0	0
NT5C3B|CD2BP2	1	0	0	1	1	0	0	0	1	1	1	0	0	0	1	1	0	0	0	1	0	0	0	0	0	1	0	1	1	0	0	0	0	0	0	0	1	0	0	0	0	0	1	0	0	0	0	0	0
NT5C3B|RNPS1	0	0	0	1	1	0	0	0	0	1	0	0	0	0	1	1	0	0	0	1	0	0	0	0	0	0	0	1	1	0	1	1	1	0	0	0	0	0	0	1	0	0	1	0	0	0	0	0	0
NT5C3B|SRRM1	0	1	0	1	1	1	0	0	1	1	1	0	0	0	1	1	0	0	1	1	0	1	0	0	0	1	1	1	0	1	1	0	1	0	0	1	0	0	1	1	0	0	1	1	1	0	0	1	0
NT5C3B|YTHDF3	0	0	1	0	1	1	0	0	0	1	0	0	0	0	0	1	0	0	0	1	0	1	0	0	0	1	0	1	0	0	0	0	0	0	1	1	0	0	1	1	0	0	1	1	1	0	1	1	0
NT5C3B|LENG8	1	0	0	0	0	0	0	0	0	1	0	1	1	0	1	0	0	0	1	0	0	1	0	0	0	1	1	1	1	0	1	0	1	0	1	1	0	1	0	0	0	0	1	1	0	0	0	1	0
NT5C3B|PCIF1	1	0	0	0	1	0	0	0	0	1	1	0	0	0	0	0	0	0	0	1	0	0	1	1	0	1	0	1	1	0	1	1	1	0	0	0	0	0	0	1	0	0	0	0	0	0	1	0	0
NT5C3B|NUDT4	1	1	1	1	1	1	1	0	0	1	1	1	1	1	1	1	0	0	0	1	1	1	1	1	0	1	1	1	0	1	1	1	1	0	1	1	1	0	1	1	0	1	1	1	0	1	0	1	1
NT5C3B|XPO1	0	0	0	1	1	1	0	0	1	1	0	0	1	0	1	1	0	0	1	0	0	0	0	0	0	0	0	1	1	1	1	0	0	0	0	0	0	0	0	0	0	0	1	0	0	1	0	1	0
NT5C3B|IPO8	0	1	0	1	1	1	0	1	0	1	1	0	0	0	1	1	0	0	1	1	0	1	1	0	0	0	1	1	0	1	1	0	1	0	0	1	0	0	1	1	0	0	1	1	1	0	1	1	0
NT5C3B|NUDT1	1	1	0	1	1	1	1	0	1	1	1	0	0	1	1	1	0	0	0	1	1	0	0	1	0	1	1	1	1	1	1	0	1	0	0	0	0	0	0	1	0	0	1	0	1	0	0	1	0
NT5C3B|NUDT5	0	0	0	1	1	1	0	0	1	1	1	1	0	0	1	1	0	0	0	0	0	0	0	0	0	0	0	1	0	1	1	0	0	0	1	0	0	0	0	1	0	0	1	1	1	0	0	1	1
NT5C3B|NUDT16L1	1	1	1	1	1	1	0	0	0	1	0	0	0	0	1	1	0	0	1	1	0	0	0	0	0	1	1	1	1	1	1	0	1	0	1	1	0	0	0	1	0	0	0	0	0	0	1	0	0
NT5C3B|PRKAB1	0	1	0	0	1	1	1	0	0	1	0	0	1	0	0	1	0	0	1	1	0	1	1	0	1	1	1	1	0	1	1	0	0	0	0	0	0	0	0	1	0	0	1	0	0	0	1	1	0
NT5C3B|ATF5	1	1	0	1	1	1	0	0	1	1	1	0	1	0	0	0	0	0	0	1	0	0	0	0	0	0	1	1	1	0	1	0	1	0	1	1	0	0	0	0	0	1	1	1	1	1	0	1	0
NT5C3B|LSM1	1	0	1	1	1	1	1	0	1	1	1	0	0	0	1	1	0	1	0	1	0	1	0	0	0	1	0	1	0	1	1	1	1	0	1	1	1	0	1	1	0	0	1	1	0	1	0	1	0
NT5C3A|EIF4E2	1	0	1	0	0	0	1	1	1	0	1	1	1	1	1	0	1	1	1	1	1	1	0	1	1	1	1	1	1	1	0	1	1	1	1	1	0	1	0	0	1	1	1	1	1	1	1	0	0
NT5C3A|PNP	0	0	0	0	0	0	1	0	0	0	1	1	0	0	0	0	0	0	0	0	0	0	0	1	0	0	0	0	0	1	1	1	0	0	1	0	0	0	0	0	0	0	0	0	0	0	0	0	0
NT5C3A|NCBP1	0	0	1	0	0	0	1	1	0	0	0	1	1	0	1	0	1	1	1	1	1	1	0	1	1	1	0	1	1	1	1	1	1	1	1	1	0	1	1	0	1	1	1	1	1	0	1	0	0
NT5C3A|NCBP2	0	0	1	0	0	0	1	0	0	0	0	1	0	0	0	0	0	0	1	0	0	1	0	1	0	1	0	0	0	1	0	1	1	0	0	1	0	0	0	0	1	0	0	0	0	0	1	0	0
NT5C3A|CMTR1	1	0	1	0	0	0	1	1	1	0	1	1	1	0	1	0	1	1	1	1	1	1	1	1	1	1	1	1	1	1	1	1	1	1	1	1	1	1	1	0	1	1	1	1	0	0	1	1	0
NT5C3A|POLR2B	1	0	0	0	0	0	1	0	0	0	0	1	0	0	0	0	0	1	0	0	0	1	0	1	0	0	0	0	0	1	0	1	0	1	0	1	0	1	1	0	0	1	1	1	0	0	0	0	0
NT5C3A|CYFIP1	1	0	0	0	0	0	1	1	1	0	1	1	0	0	1	0	0	0	0	1	0	1	0	1	0	0	0	0	0	1	0	1	0	1	1	1	0	1	0	0	1	1	1	1	0	1	1	0	1
NT5C3A|CDK7	0	0	1	0	1	0	1	1	1	0	1	1	1	0	1	0	0	1	1	1	0	1	0	1	0	1	0	0	0	1	1	1	1	1	0	1	0	1	1	0	1	1	1	1	0	1	0	0	1
NT5C3A|GTF2F2	0	0	1	1	0	1	1	1	0	0	1	1	1	0	1	0	1	1	0	1	1	1	1	1	1	1	1	0	1	1	0	1	1	1	0	0	1	1	0	1	1	1	1	0	1	0	1	0	0
NT5C3A|POLR2C	0	0	0	0	0	0	1	0	1	0	1	0	0	0	0	0	0	1	0	0	0	1	0	1	0	1	0	1	0	1	0	1	0	1	0	1	0	1	0	0	1	1	0	0	0	0	1	0	0
NT5C3A|SUPT5H	0	0	0	0	0	0	0	1	0	0	0	1	0	0	1	0	1	0	0	1	0	1	0	1	0	0	0	0	1	0	1	1	0	1	1	1	0	1	0	0	1	1	1	1	1	0	0	0	1
NT5C3A|POLR2H	0	0	0	0	0	0	1	0	0	0	0	1	0	0	0	0	0	0	0	0	0	1	0	1	0	1	0	1	0	1	0	1	0	0	0	1	0	0	0	0	1	0	0	0	0	0	0	0	0
NT5C3A|POLR2I	1	0	0	0	0	0	1	0	0	0	0	1	0	0	1	0	0	0	0	0	0	0	0	1	0	1	1	0	1	1	1	1	1	0	1	1	0	0	0	0	0	1	0	0	0	0	0	0	1
NT5C3A|POLR2G	1	0	0	0	0	0	0	0	0	0	1	0	0	0	0	0	0	1	0	0	0	0	0	1	0	1	0	0	0	1	0	0	1	1	0	0	0	0	0	0	0	1	0	0	0	0	1	0	0
NT5C3A|POLR2K	0	0	0	0	0	0	1	0	0	0	0	0	1	0	0	0	0	0	0	0	0	0	0	1	0	1	0	0	0	1	0	1	1	0	0	0	1	1	0	0	0	1	0	0	0	0	0	0	1
NT5C3A|RPS6KA1	0	0	0	0	0	0	0	1	0	0	1	1	0	0	0	0	1	0	0	1	0	1	0	1	0	0	0	0	0	1	1	1	0	1	0	0	0	1	0	0	1	0	0	0	0	0	0	0	0
NT5C3A|RPS6KA3	0	0	0	0	0	0	1	1	0	1	0	1	1	1	0	0	1	0	1	1	0	1	1	1	1	1	0	1	0	1	0	1	0	1	0	0	0	1	1	0	1	0	1	1	0	1	1	1	0
NT5C3A|PARN	1	0	1	0	0	0	1	1	1	0	1	1	1	0	1	0	1	0	1	1	0	1	0	1	1	1	1	1	0	1	0	1	1	1	0	1	1	1	1	0	1	1	1	0	0	1	1	0	0
NT5C3A|POLR2A	0	1	0	0	0	0	0	0	0	1	0	0	0	0	0	0	0	0	0	0	0	0	0	1	0	0	0	0	0	0	1	1	0	1	0	1	0	1	0	0	1	1	1	1	1	0	0	0	0
NT5C3A|PRPF8	0	0	0	0	0	0	0	0	0	1	0	1	0	0	0	0	0	0	0	1	0	0	0	1	0	0	0	0	0	0	0	1	1	1	0	0	0	1	0	0	0	1	0	1	0	0	0	0	0
NT5C3A|WTAP	0	0	1	1	0	0	1	1	1	0	1	1	1	0	1	0	1	1	1	1	1	1	0	1	1	1	0	1	1	1	0	1	1	1	0	1	0	1	1	0	1	1	1	1	1	0	1	0	1
NT5C3A|YTHDF2	0	0	0	0	0	0	0	1	0	0	1	0	0	0	0	0	0	0	0	1	0	1	0	1	0	1	0	0	0	1	0	1	1	1	1	1	0	1	0	0	1	1	1	0	0	0	0	0	0
NT5C3A|AKT1	0	0	0	0	0	0	1	1	1	1	1	1	1	0	1	0	0	0	1	1	0	1	0	1	0	1	0	1	1	1	1	1	1	1	1	1	0	1	1	0	1	1	1	1	1	1	1	0	0
NT5C3A|EPAS1	0	0	0	0	0	0	1	0	0	0	0	1	1	1	1	0	1	0	1	1	0	1	0	1	1	0	0	1	0	0	0	1	1	1	0	1	1	0	0	0	0	0	0	1	1	0	1	1	0
NT5C3A|NR4A1	1	1	0	1	0	0	1	0	1	1	0	1	1	0	1	1	1	0	0	1	1	1	0	1	1	1	0	1	1	0	1	1	0	1	1	1	0	1	1	0	1	1	0	1	0	1	0	0	0
NT5C3A|CDK1	0	0	0	0	1	1	1	0	1	0	1	1	1	0	0	0	0	1	0	0	1	0	0	1	0	0	0	0	0	1	1	1	1	0	0	0	0	0	1	0	1	1	1	0	1	0	0	0	0
NT5C3A|KPNA4	0	0	1	0	0	0	1	1	0	0	1	1	1	0	1	0	0	1	1	1	1	1	0	1	0	1	0	1	1	1	1	1	1	1	1	1	0	1	1	0	1	1	1	1	1	1	1	1	0
NT5C3A|NXF1	1	0	1	0	0	0	1	1	1	0	1	1	1	0	1	0	1	1	1	1	1	1	0	1	1	1	1	1	1	1	0	1	1	1	1	1	1	1	1	0	1	1	1	1	1	1	1	0	1
NT5C3A|RBM8A	0	0	1	0	0	0	1	1	0	0	1	1	0	0	1	0	0	0	0	1	1	1	0	1	0	1	1	1	0	1	0	1	0	1	1	1	0	1	0	0	1	1	1	1	1	0	1	0	0
NT5C3A|CD2BP2	1	0	1	0	0	0	1	0	1	0	1	1	0	0	1	0	0	0	0	1	1	1	0	1	0	1	0	1	1	0	0	1	0	1	0	0	1	1	0	0	0	1	1	0	0	0	1	0	0
NT5C3A|RNPS1	0	0	0	0	0	0	1	0	0	0	1	1	0	0	1	0	0	0	0	1	0	1	0	1	1	1	0	0	1	1	0	1	1	1	0	0	0	1	1	0	0	1	1	0	0	0	1	0	0
NT5C3A|SRRM1	0	0	0	0	0	0	1	1	1	1	1	1	1	0	1	0	1	0	1	1	1	1	0	1	0	1	0	1	0	1	1	1	1	1	1	1	0	1	1	0	1	1	1	1	1	0	1	1	0
NT5C3A|YTHDF3	0	0	1	0	0	0	1	1	0	0	1	1	1	0	1	0	0	1	0	1	1	1	0	1	0	1	0	0	0	0	0	1	1	1	1	1	0	1	1	1	0	0	1	1	1	0	1	1	1
NT5C3A|LENG8	1	0	0	0	0	0	0	1	0	0	0	1	1	0	1	0	1	0	1	0	1	1	0	1	0	1	1	1	1	0	1	1	1	1	1	1	0	1	0	0	1	0	1	1	0	0	0	0	1
NT5C3A|PCIF1	1	0	1	0	0	0	1	0	0	1	1	1	0	0	1	0	1	0	0	1	1	1	1	1	1	1	0	1	1	0	1	1	1	1	0	1	0	1	0	0	0	0	0	0	0	1	1	0	0
NT5C3A|XPO1	0	0	0	1	0	0	1	1	1	0	1	1	1	0	1	0	1	0	1	0	0	1	0	1	1	1	0	0	1	1	0	1	1	1	0	1	0	1	1	0	0	1	1	0	0	1	0	0	0
NT5C3A|NUDT1	1	0	0	0	1	1	1	1	1	0	1	1	0	0	1	0	0	1	0	0	1	1	0	1	1	1	1	1	1	1	1	1	1	0	1	1	0	1	1	0	1	1	1	0	0	0	1	0	0
NT5C3A|NUDT5	0	0	1	0	0	0	1	0	1	0	1	1	0	0	1	0	0	1	0	0	1	1	0	1	0	1	0	0	0	1	1	1	1	1	1	0	0	1	0	0	1	1	1	0	1	0	0	1	1
NT5C3A|NUDT16L1	1	0	1	1	0	0	1	0	0	1	0	1	0	0	1	0	0	1	1	0	1	1	0	1	1	1	1	1	1	1	0	1	1	1	1	1	0	0	0	0	1	0	0	0	0	0	1	0	0
NT5C3A|PRKAB1	0	1	1	0	1	0	1	1	0	1	1	1	1	0	1	0	1	0	1	1	0	1	1	1	1	1	1	1	0	1	0	1	0	1	1	1	0	1	1	0	1	0	1	0	0	0	1	0	0
NT5C3A|ATF5	1	1	0	0	0	1	0	1	1	1	1	1	1	0	0	0	0	0	0	1	0	1	0	1	0	0	1	1	1	1	1	1	1	1	1	1	0	1	0	0	1	1	1	0	1	1	0	0	1
NT5C3A|LSM1	1	0	1	0	0	0	1	1	1	0	1	1	1	0	1	0	0	1	0	1	1	1	0	1	0	1	0	1	0	1	1	1	1	1	1	1	1	1	1	0	1	1	1	1	0	1	0	0	1
GEMIN5|METTL1	0	1	0	0	1	0	1	0	0	0	0	0	0	0	0	0	0	0	0	0	1	0	0	1	0	1	0	0	0	1	1	0	0	0	0	0	0	0	1	0	0	0	1	0	0	0	0	0	0
GEMIN5|AGO2	1	0	1	1	1	0	0	1	0	0	0	0	1	1	1	0	1	0	0	0	1	0	0	0	1	1	0	1	1	0	1	0	1	0	1	1	1	0	1	1	0	0	0	0	0	0	1	1	1
GEMIN5|WDR4	0	0	0	1	1	1	1	0	0	0	1	1	1	0	0	0	0	0	0	0	1	0	0	1	0	0	0	0	1	0	1	0	1	0	1	0	0	0	0	1	1	0	0	0	0	0	1	1	1
GEMIN5|NUDT16	0	1	1	1	1	0	0	1	0	1	0	1	0	0	0	1	1	0	1	1	0	1	1	0	1	1	0	1	0	1	0	0	0	0	1	1	0	0	0	1	1	0	1	0	0	0	1	1	0
GEMIN5|TGS1	0	0	1	0	1	1	0	1	0	0	0	0	0	1	0	0	0	0	0	1	1	0	0	0	0	0	0	0	0	0	1	0	0	0	1	0	0	0	1	1	0	0	1	0	1	0	0	1	1
GEMIN5|DXO	1	0	0	1	0	0	1	0	1	1	0	0	1	0	1	0	0	0	1	1	1	1	1	1	0	1	1	1	1	0	1	1	1	0	0	1	1	1	0	0	0	0	1	0	1	0	0	0	0
GEMIN5|CMTR2	0	1	1	1	1	1	0	1	1	1	1	0	1	1	1	1	1	1	1	1	1	1	1	0	1	1	0	1	0	1	0	0	0	0	1	1	1	0	0	1	0	0	1	1	1	1	1	0	0
GEMIN5|EIF4G3	0	1	0	1	0	0	0	1	1	0	1	0	1	1	0	0	1	0	1	0	0	1	0	0	0	0	0	1	0	0	0	0	0	1	0	1	0	0	1	1	1	0	0	0	1	0	1	1	0
GEMIN5|CYFIP2	0	1	1	1	1	0	0	1	0	1	1	1	1	1	1	0	1	0	1	1	0	1	1	1	1	1	1	1	1	0	0	0	0	1	1	1	1	1	0	1	0	0	1	0	0	1	0	1	1
GEMIN5|GEMIN4	0	1	0	0	0	0	0	1	0	1	0	1	0	0	0	0	0	0	0	1	0	0	0	0	0	0	0	1	0	0	0	0	0	0	1	0	0	0	0	0	1	0	0	1	1	0	0	1	0
GEMIN5|ERCC3	1	0	1	1	0	0	0	1	1	1	0	0	1	0	0	1	1	0	1	1	0	1	1	0	1	1	0	1	0	0	0	0	0	1	1	1	1	0	0	0	0	0	0	0	1	1	1	1	0
GEMIN5|ERCC2	1	1	1	1	0	1	1	1	0	1	1	1	1	0	1	0	1	0	1	1	1	1	1	1	1	1	1	1	0	0	1	0	1	1	1	1	1	0	0	1	1	1	1	0	1	1	1	1	0
GEMIN5|CCNH	0	0	1	1	1	0	1	1	0	0	0	0	1	1	0	1	0	0	1	0	1	0	0	0	1	1	0	1	0	1	1	0	0	0	0	1	1	0	0	0	0	0	0	0	0	0	1	0	1
GEMIN5|GTF2H1	1	1	1	1	1	0	0	1	1	1	1	0	1	1	1	1	0	0	1	1	1	0	1	0	1	1	1	1	0	1	0	0	0	1	1	1	1	0	1	1	0	0	1	0	1	1	1	1	1
GEMIN5|POLR2D	0	0	0	0	0	0	0	0	0	0	0	0	1	0	0	0	0	0	0	0	0	0	0	0	0	0	0	1	0	1	1	0	0	1	1	0	0	0	0	0	0	0	0	0	0	0	0	0	0
GEMIN5|NT5C2	0	1	1	1	0	0	0	0	1	0	0	0	1	1	0	1	1	0	0	1	0	0	1	0	1	0	0	1	0	0	0	0	0	0	0	1	1	0	0	0	0	0	0	0	0	0	0	1	1
GEMIN5|METTL3	0	1	1	1	1	1	1	1	1	1	0	1	1	1	1	1	1	0	1	1	1	0	1	1	1	1	0	1	1	0	0	1	1	1	1	1	1	0	0	0	0	0	1	1	1	0	1	1	0
GEMIN5|MTOR	1	1	1	1	0	1	1	1	1	1	1	1	1	1	0	0	1	0	1	1	1	1	1	1	1	1	0	1	0	1	1	1	1	1	1	1	1	1	0	1	1	0	1	0	1	0	1	1	0
GEMIN5|DDX58	1	1	1	1	0	0	0	1	1	1	1	0	0	1	0	1	1	0	1	1	0	1	1	0	0	0	0	1	1	0	0	0	0	0	1	1	1	1	0	1	0	0	1	1	1	1	1	1	1
GEMIN5|NR4A1	1	1	0	1	0	0	1	0	1	1	0	1	1	0	0	1	1	0	0	0	0	1	0	0	1	1	0	0	1	0	1	1	0	1	1	0	0	0	0	1	1	1	0	1	0	1	0	0	0
GEMIN5|BLMH	1	0	1	0	0	0	0	1	1	0	0	0	1	1	0	0	0	0	1	0	1	0	1	0	1	0	0	0	1	1	0	0	1	0	1	0	0	0	0	0	0	0	0	0	1	1	0	0	1
GEMIN5|UPF2	1	0	1	1	0	0	0	0	0	0	0	0	1	1	0	1	1	0	1	0	0	0	1	0	0	0	0	1	0	0	0	0	0	0	1	0	0	0	0	1	0	0	1	0	1	0	0	1	0
GEMIN5|UPF3B	0	0	0	1	0	0	1	1	1	0	1	1	1	1	1	1	0	0	1	0	1	0	1	0	0	1	0	0	1	1	1	0	0	1	0	0	0	0	0	0	0	0	1	1	1	1	0	1	0
GEMIN5|PHAX	0	0	1	1	1	0	0	1	0	1	0	0	1	0	1	0	1	0	1	1	1	1	1	0	0	0	0	1	0	1	0	0	0	0	1	1	1	0	0	1	1	0	1	0	1	0	1	1	1
GEMIN5|NUDT4	0	1	1	0	1	1	1	1	0	0	0	1	1	1	1	0	1	0	0	1	1	1	1	1	1	1	0	1	0	1	0	0	0	0	1	0	1	0	1	1	0	1	0	0	0	1	0	0	1
GEMIN5|EDC3	1	1	1	1	1	0	0	1	0	1	0	0	0	0	0	0	1	0	1	1	1	0	1	1	1	1	0	1	1	0	0	0	1	1	1	1	1	0	0	1	1	0	0	0	1	1	1	1	1
GEMIN5|IPO8	0	1	0	0	0	0	0	1	0	0	0	0	0	0	0	0	1	0	1	1	0	0	1	0	0	0	0	0	0	0	0	0	0	0	0	1	0	0	0	1	1	0	0	0	0	0	1	1	0
GEMIN5|NUDT1	1	0	0	0	1	1	1	0	0	0	0	0	0	0	0	0	0	0	0	0	1	0	0	1	0	1	0	0	1	1	1	0	1	0	0	0	0	0	0	0	0	0	0	0	0	0	0	0	0
GEMIN5|SNUPN	1	1	1	1	1	0	0	1	1	1	0	0	0	1	1	0	1	0	1	1	1	1	1	0	1	1	0	1	1	0	0	0	1	1	1	1	1	0	0	1	1	0	1	0	1	1	1	1	1
GEMIN5|PML	1	1	1	1	0	0	0	1	0	1	1	1	0	1	0	0	1	0	0	1	0	0	1	0	0	0	0	1	1	0	1	0	1	1	1	1	0	0	0	0	1	0	1	1	1	1	0	1	1
GEMIN5|ATF5	1	1	0	0	0	1	0	1	0	1	1	0	1	0	0	0	0	0	0	1	0	0	0	1	0	0	0	0	1	0	1	0	1	0	1	1	0	0	0	0	0	1	1	0	0	1	0	0	0
GEMIN5|IFIT5	0	1	1	1	1	0	0	1	1	0	0	0	0	1	0	1	1	0	1	1	1	0	1	0	0	0	0	1	1	0	0	0	0	0	1	1	1	0	0	0	0	0	1	1	1	1	0	1	1
METTL1|EIF4E2	1	0	1	1	0	0	0	0	0	1	0	1	0	1	0	0	1	0	1	1	0	1	0	0	1	0	0	1	0	0	0	0	0	1	1	1	1	1	0	0	0	0	0	1	1	1	0	0	0
METTL1|AGO2	1	0	1	1	1	0	0	1	1	1	0	1	1	1	1	1	1	0	1	1	1	1	1	0	1	1	1	1	1	0	1	0	1	1	1	1	1	1	1	1	0	0	0	0	1	0	1	1	1
METTL1|NCBP1	0	0	0	0	0	0	0	0	0	0	0	1	0	1	0	0	1	0	1	1	0	1	0	0	1	0	0	0	0	0	0	0	1	0	1	0	1	0	0	1	0	0	0	1	1	0	1	0	0
METTL1|WDR4	1	0	0	1	0	1	0	0	1	0	1	1	1	1	0	0	0	1	1	1	1	1	0	0	1	0	1	1	1	0	1	0	1	1	1	0	1	0	0	1	1	0	0	0	1	0	1	1	1
METTL1|NUDT16	1	1	1	1	1	0	0	1	1	1	0	1	1	1	0	1	1	0	1	1	0	1	1	0	1	1	1	1	0	0	0	0	0	1	1	1	1	1	0	1	1	0	1	1	1	1	1	1	0
METTL1|TGS1	0	0	1	1	1	1	0	1	1	1	1	1	1	1	0	0	1	0	0	1	1	1	0	0	1	0	1	1	0	0	0	0	0	0	1	1	1	0	1	1	0	0	1	0	1	0	0	1	1
METTL1|RNMT	1	0	1	1	1	1	0	1	1	1	0	1	1	1	1	1	1	1	1	1	1	1	1	0	1	1	1	1	1	0	0	0	1	1	1	1	1	1	0	1	1	0	1	1	1	1	1	1	1
METTL1|DXO	1	0	0	1	0	0	0	1	1	1	1	1	1	1	1	1	0	1	1	1	1	1	1	1	1	1	1	1	1	0	0	1	1	1	0	1	1	1	0	1	1	0	1	1	1	1	1	1	0
METTL1|CMTR1	1	0	1	1	0	0	0	0	1	0	0	1	0	1	1	1	1	0	1	1	0	1	1	0	1	0	1	1	0	0	0	0	0	1	1	0	1	1	0	0	0	0	0	0	0	0	1	1	0
METTL1|CMTR2	1	1	1	1	0	1	0	1	1	1	1	0	1	1	1	1	1	1	1	1	1	1	1	0	1	1	1	1	1	0	0	0	1	1	1	1	1	1	0	1	1	0	1	1	1	1	1	1	1
METTL1|EIF4G3	1	1	0	1	0	0	0	1	1	1	1	1	1	1	0	0	1	0	1	1	0	1	0	0	1	0	1	1	1	0	0	0	0	1	0	1	1	1	0	1	1	0	0	0	1	1	1	1	0
METTL1|CYFIP2	1	1	1	1	0	1	0	1	0	1	1	1	1	1	1	1	1	1	1	1	0	1	1	0	1	1	1	1	1	0	0	0	0	1	1	1	1	1	0	1	0	0	1	1	1	1	1	1	1
METTL1|GEMIN4	0	0	1	0	0	0	0	1	1	1	0	1	0	1	0	0	1	1	1	1	0	1	0	0	1	0	0	1	0	0	0	0	0	1	1	0	1	1	0	1	1	1	0	1	1	1	1	1	0
METTL1|ERCC3	1	0	1	1	0	0	0	1	1	1	1	1	1	1	1	1	1	1	1	1	0	1	1	0	1	0	1	1	1	0	0	0	1	1	1	1	1	1	0	1	1	0	0	0	1	1	1	1	0
METTL1|CDK7	0	0	0	1	1	1	0	0	0	0	0	1	1	1	0	0	0	1	1	1	0	0	1	0	0	0	0	0	0	0	0	0	0	0	0	0	1	0	0	0	1	0	0	0	0	1	0	0	1
METTL1|CCNH	0	0	1	1	1	0	0	1	1	1	0	1	1	1	1	1	1	1	1	1	1	1	1	0	1	0	1	1	1	0	0	0	0	1	0	1	1	1	0	1	1	0	0	0	1	1	1	1	1
METTL1|GTF2F2	0	0	1	1	0	1	1	0	0	0	1	1	1	1	0	0	1	0	0	0	1	1	1	0	1	0	1	0	1	0	0	0	0	0	0	0	1	0	0	1	1	0	0	0	1	0	0	0	0
METTL1|POLR2D	1	0	0	1	0	0	0	1	1	1	0	1	1	1	0	0	0	1	1	1	0	1	1	0	1	0	1	1	0	0	0	0	1	1	1	0	1	1	0	1	1	0	0	0	1	1	1	0	0
METTL1|GTF2H3	0	0	0	1	0	0	0	0	1	1	1	1	0	1	0	0	1	0	0	1	0	1	0	0	1	0	0	1	0	0	0	0	0	1	0	0	1	0	0	0	0	1	0	0	1	1	0	1	1
METTL1|RPS6KA3	0	0	0	0	0	0	0	0	0	1	0	1	0	1	0	0	1	0	1	1	0	1	1	0	1	0	0	0	0	0	0	0	0	0	0	0	1	0	0	0	0	0	0	1	0	1	0	1	0
METTL1|PARN	1	0	0	0	0	0	0	0	0	0	0	1	0	1	0	0	1	0	1	1	0	1	0	0	1	0	0	1	0	0	0	0	0	1	0	0	1	1	0	1	0	0	0	0	1	1	1	0	0
METTL1|NT5C2	1	1	1	1	0	1	0	0	1	1	1	1	1	1	1	1	1	1	1	1	0	1	1	0	1	0	0	1	0	0	0	0	0	1	1	1	1	0	0	1	0	0	0	1	1	1	0	1	1
METTL1|TNPO1	0	0	1	1	1	0	0	0	0	0	0	1	1	1	0	0	1	0	1	0	0	1	0	0	1	1	1	1	0	0	0	0	0	1	0	0	1	0	0	1	1	0	1	0	1	1	0	0	0
METTL1|WTAP	0	0	0	1	0	0	0	0	0	1	0	1	0	0	0	0	1	0	1	1	0	1	0	0	1	0	0	1	1	0	0	0	1	1	0	0	1	1	0	0	0	0	0	0	1	0	1	0	1
METTL1|AKT1	0	0	0	1	0	0	0	1	0	1	0	0	0	0	0	0	0	0	1	1	0	1	0	0	0	0	0	1	1	0	0	1	0	1	1	0	1	0	0	0	0	0	0	0	1	1	0	0	0
METTL1|EPAS1	0	0	0	0	0	0	0	0	0	0	0	1	1	1	0	1	1	0	1	1	0	1	0	0	1	0	0	1	0	0	0	0	0	0	0	1	1	0	0	0	0	0	0	1	1	0	1	1	0
METTL1|DDX58	1	1	1	1	0	0	0	1	1	1	1	1	0	1	1	1	1	1	1	1	0	1	1	0	1	0	0	1	1	0	0	0	1	1	1	1	1	1	0	1	0	0	1	1	1	1	1	1	1
METTL1|NR4A1	1	1	0	1	0	0	1	0	1	1	0	1	1	0	1	1	1	0	0	1	0	1	0	0	1	1	0	1	1	0	0	1	0	1	1	0	1	0	0	1	1	1	0	1	0	1	0	0	0
METTL1|CDK1	0	0	0	1	1	1	0	0	1	0	0	0	0	0	0	0	0	1	0	0	0	0	0	0	0	0	0	0	0	1	1	0	0	0	0	0	0	0	0	1	0	1	0	0	1	0	0	0	0
METTL1|BLMH	1	0	1	0	0	0	0	1	1	0	0	1	1	1	0	0	1	1	1	1	0	1	1	0	1	0	0	1	1	0	0	0	1	1	1	1	1	1	0	0	0	0	0	1	1	1	1	1	1
METTL1|KPNA4	0	0	0	0	0	0	0	0	0	1	0	1	1	1	0	0	0	0	1	1	0	1	1	0	0	0	0	1	0	0	0	1	0	1	0	1	1	1	0	0	1	0	0	1	1	1	1	1	0
METTL1|NXF1	1	0	0	1	0	0	0	1	0	1	0	1	0	1	1	0	1	0	1	1	0	1	0	0	1	0	1	1	1	0	0	0	1	1	0	1	1	1	0	0	0	0	0	1	1	1	1	1	0
METTL1|UPF2	1	0	1	1	0	0	0	0	1	1	0	1	1	1	1	1	1	1	1	1	0	1	1	0	1	0	1	1	0	0	0	0	0	1	1	0	1	1	0	1	0	0	1	1	1	1	1	1	1
METTL1|UPF3B	0	0	0	1	0	0	0	1	1	0	1	1	1	1	1	1	0	1	1	1	0	1	1	0	1	1	1	0	1	0	0	0	1	1	0	1	1	1	0	1	1	0	1	1	1	1	0	1	1
METTL1|SRRM1	0	0	0	1	0	0	0	1	1	1	1	1	0	0	0	0	1	0	1	1	0	1	0	0	0	0	0	1	0	0	0	0	0	1	0	0	1	0	0	0	0	0	0	0	1	0	0	1	0
METTL1|YTHDF3	0	0	1	0	0	0	0	1	0	0	0	0	0	1	0	0	0	0	0	1	0	1	1	0	0	0	0	0	0	0	0	0	0	0	0	0	1	0	0	1	0	0	0	0	1	0	1	1	0
METTL1|LENG8	1	0	0	0	0	0	0	0	0	0	0	1	1	0	1	0	1	0	1	0	0	1	0	0	0	0	1	1	1	0	0	0	0	1	1	1	0	1	0	0	0	0	0	1	0	0	0	0	0
METTL1|PHAX	1	0	1	1	0	0	0	1	1	1	0	1	1	1	1	1	1	1	1	1	0	1	1	0	1	0	1	1	0	0	0	0	0	1	1	1	1	1	0	1	1	0	1	1	1	1	1	1	1
METTL1|NUDT4	1	1	1	0	1	1	1	1	0	1	0	1	1	1	1	1	1	1	0	1	1	1	1	1	1	1	1	1	0	0	0	0	0	1	1	1	1	0	0	1	1	1	0	0	0	1	0	1	1
METTL1|EDC3	1	0	1	1	0	0	0	1	1	1	1	1	1	1	1	0	1	1	1	1	1	1	1	0	1	0	1	1	1	0	0	0	1	1	1	1	1	0	0	1	1	0	0	0	1	1	1	1	1
METTL1|IPO8	0	1	1	0	0	0	0	1	0	1	0	1	0	1	0	1	1	0	1	1	0	1	1	0	1	0	1	0	0	0	0	0	0	1	0	1	1	1	0	1	1	0	0	1	1	1	1	1	0
METTL1|NUDT1	1	0	0	0	0	1	0	0	1	1	1	0	0	1	0	1	0	0	0	0	1	0	1	1	1	1	1	1	1	0	0	0	1	0	0	0	0	0	0	1	0	0	0	0	1	0	0	0	0
METTL1|NUDT16L1	1	0	1	1	0	0	0	0	0	1	0	0	0	0	0	0	0	0	1	0	0	0	0	0	1	0	0	1	0	0	0	0	0	0	0	0	0	0	0	1	1	0	0	0	0	0	1	0	0
METTL1|SNUPN	1	1	1	1	0	0	0	1	1	1	1	1	1	1	1	0	1	1	1	1	1	1	1	0	1	0	1	1	1	0	0	0	1	1	1	1	1	1	0	1	1	0	1	0	1	1	1	1	1
METTL1|PML	1	1	1	1	0	0	0	1	0	1	1	1	0	1	0	0	1	1	1	1	0	1	1	0	0	0	1	1	1	0	0	0	1	1	1	1	1	1	0	0	1	1	1	1	1	1	1	1	1
METTL1|PRKAB1	0	1	0	0	1	0	0	1	0	1	0	1	1	0	0	0	1	0	1	1	0	1	1	0	1	1	1	1	0	0	0	0	0	0	0	0	0	0	0	1	1	0	0	0	0	0	1	0	0
METTL1|ATF5	1	1	0	1	0	1	0	1	1	1	1	0	1	1	0	0	0	0	0	1	0	0	0	0	0	0	1	1	1	0	1	0	1	0	1	1	1	1	0	0	1	1	1	0	1	1	0	0	0
METTL1|IFIT5	1	1	1	1	0	0	0	1	1	1	1	1	0	1	0	1	1	1	1	1	0	1	1	0	1	0	1	1	1	0	0	0	1	1	1	1	1	1	0	0	0	0	1	1	1	1	1	1	1
METTL1|LSM1	1	0	1	0	0	0	1	0	0	1	1	1	0	1	0	0	0	1	0	1	0	1	0	0	0	0	0	1	0	0	0	1	0	0	1	0	1	0	0	0	0	0	0	0	0	1	0	0	0
POLR2L|EIF3D	0	1	1	0	0	1	1	1	0	0	0	1	1	1	1	1	1	0	0	0	1	1	1	1	1	1	1	1	0	0	0	1	0	1	0	0	0	1	1	1	1	1	1	1	1	0	1	1	1
POLR2L|EIF4G1	0	1	1	1	0	1	1	1	0	0	0	1	1	1	1	1	1	0	1	1	1	1	1	1	1	1	1	1	1	0	1	1	0	1	0	1	1	1	1	1	1	1	1	1	1	0	1	1	1
POLR2L|MYC	0	0	1	0	0	1	1	0	0	0	1	1	0	0	0	0	1	0	0	0	1	0	1	1	1	0	1	0	0	0	0	1	0	0	0	0	0	0	1	1	1	0	0	1	0	1	0	1	1
POLR2L|EIF4EBP1	0	1	1	0	0	1	1	1	1	0	1	1	1	0	1	1	1	1	0	1	1	1	1	1	1	1	0	0	0	0	1	1	0	1	1	0	1	1	1	1	1	1	1	1	1	1	0	1	1
POLR2L|ILF2	0	0	1	0	0	1	1	1	0	0	0	0	0	0	0	0	0	0	0	0	1	1	1	1	1	1	0	0	0	0	0	1	0	0	0	0	0	0	1	1	1	1	1	1	1	0	1	1	0
POLR2L|RAN	0	1	1	0	1	1	1	1	0	0	0	0	1	0	1	0	1	0	0	0	1	1	1	1	1	0	1	0	1	1	0	0	0	0	0	1	0	0	1	1	0	1	1	1	1	0	0	1	1
POLR2L|SNRPC	0	1	1	1	0	1	1	1	1	0	1	0	1	1	1	1	1	1	1	0	1	1	1	1	1	1	1	0	1	0	0	1	0	0	0	1	1	1	1	1	1	1	1	1	1	0	1	1	1
POLR2L|JUN	0	1	0	0	0	1	1	1	0	0	0	1	1	1	1	0	1	0	0	0	1	1	1	0	1	1	1	1	1	0	0	1	0	1	0	0	1	0	0	1	1	1	0	0	1	1	1	0	0
POLR2L|EIF2S3	0	1	1	0	0	1	1	0	0	0	0	1	1	0	1	1	1	0	0	1	1	1	1	1	0	0	1	0	0	0	0	0	0	1	0	0	1	0	1	1	1	1	1	1	1	1	0	1	1
POLR2L|EIF4A2	0	1	1	1	1	1	1	1	1	0	1	0	1	1	1	1	1	0	1	1	1	1	1	0	1	1	1	1	1	0	0	1	1	1	0	1	1	1	1	1	1	1	1	1	1	1	1	1	1
POLR2L|JUND	0	1	0	0	0	0	0	1	0	0	0	0	0	1	0	0	1	0	0	0	1	0	1	0	1	0	0	1	1	0	0	0	0	1	0	0	0	0	1	1	1	0	0	1	0	1	1	1	0
POLR2L|EIF2S2	0	1	1	0	0	1	1	1	1	0	0	0	1	1	1	1	1	1	0	0	1	1	1	1	1	1	1	0	1	0	1	1	0	1	0	0	1	1	1	1	1	1	1	1	1	1	1	1	1
POLR2L|SRSF1	0	1	1	1	0	1	1	1	1	0	0	1	1	1	1	1	1	0	0	0	1	1	1	1	1	1	1	1	1	1	0	1	0	1	0	0	1	1	1	1	1	1	1	1	1	0	1	1	1
POLR2L|IFI27	0	1	1	1	0	1	0	1	0	0	0	1	0	1	0	1	1	0	0	1	1	1	1	0	0	0	0	1	0	0	0	0	0	0	0	0	0	1	0	0	0	0	0	1	0	1	0	1	0
EIF4E2|NCBP1	0	0	0	0	0	1	1	0	0	0	0	0	1	0	0	1	1	1	0	1	0	0	0	1	1	0	0	0	1	0	1	1	1	0	0	0	0	0	1	1	0	1	1	0	0	0	1	0	0
EIF4E2|WDR4	0	0	0	1	1	1	1	1	1	0	1	1	1	0	1	1	0	1	0	1	1	1	1	1	1	1	1	0	1	0	1	1	1	1	0	0	1	0	1	1	1	1	1	0	0	0	1	1	1
EIF4E2|TGS1	0	0	1	0	1	1	1	1	1	1	1	0	1	1	1	1	1	1	0	1	1	1	0	0	1	1	1	0	0	0	1	0	0	0	1	0	1	0	1	1	0	1	1	0	1	0	0	1	1
EIF4E2|CMTR1	1	0	0	0	1	0	0	1	1	0	1	0	0	0	1	1	1	1	1	1	0	1	1	0	1	0	1	0	0	0	1	1	1	1	0	0	1	1	1	0	0	0	1	0	0	0	1	1	0
EIF4E2|EIF4G3	1	1	0	1	0	1	1	1	1	1	1	0	1	0	1	1	1	1	1	0	0	1	1	0	1	0	1	0	1	0	1	0	0	1	0	1	1	0	1	1	1	1	1	0	1	1	1	1	0
EIF4E2|GEMIN4	0	1	0	0	1	1	1	1	1	1	1	1	0	0	0	1	0	1	1	1	0	0	1	1	0	1	0	1	0	0	1	1	1	1	0	0	1	1	1	1	1	1	1	1	1	0	1	1	1
EIF4E2|CDK7	0	0	0	0	1	1	0	0	1	0	1	0	1	0	0	1	0	1	1	0	0	0	1	0	0	0	0	0	0	0	1	0	1	0	0	0	0	0	1	1	1	1	1	0	0	1	0	0	1
EIF4E2|GTF2F2	0	0	0	1	0	1	1	1	0	0	1	0	1	0	1	0	1	1	0	0	1	0	1	1	1	0	1	0	1	0	1	1	0	0	0	0	1	0	0	1	1	0	0	0	0	0	0	0	1
EIF4E2|POLR2D	0	0	0	0	1	1	1	1	1	0	1	0	1	0	1	1	0	1	1	1	1	0	1	1	1	1	1	0	1	1	1	1	1	1	1	0	1	0	1	1	1	1	1	0	1	1	1	1	1
EIF4E2|GTF2H3	0	0	0	1	1	1	0	1	1	0	1	1	0	0	1	1	1	1	0	1	0	0	0	1	1	1	1	0	0	1	1	0	0	1	0	0	1	0	1	1	0	1	1	0	0	0	0	1	1
EIF4E2|RPS6KA3	0	0	0	0	0	1	1	1	0	1	0	1	0	1	0	1	1	0	1	1	0	1	1	0	1	0	0	0	0	0	0	0	0	0	0	0	0	0	1	1	0	0	0	0	0	1	0	1	0
EIF4E2|PARN	1	0	0	0	0	0	0	0	1	0	0	0	0	0	0	1	0	0	1	1	0	0	0	0	1	1	1	0	0	0	0	0	0	0	0	0	1	0	1	1	0	0	0	0	0	1	1	0	0
EIF4E2|NT5C2	0	1	1	1	1	1	1	1	1	0	1	0	1	1	1	1	1	1	1	1	0	1	1	1	1	0	1	1	0	0	1	0	0	1	0	1	1	0	1	1	1	1	1	0	0	1	1	1	1
EIF4E2|POLR2A	0	1	0	0	1	0	0	0	0	1	0	0	0	0	0	0	0	0	0	0	0	0	0	1	0	0	0	0	0	0	1	0	0	0	0	1	0	1	0	0	0	1	0	0	0	0	0	0	0
EIF4E2|TNPO1	0	0	0	1	1	1	0	0	1	0	1	0	1	1	1	1	1	1	1	0	1	1	0	0	1	1	1	0	0	1	0	0	0	0	0	0	1	0	1	1	1	1	1	0	0	0	0	1	1
EIF4E2|WTAP	0	0	0	1	0	0	0	1	1	0	1	0	0	0	0	1	1	1	1	1	0	1	1	0	1	0	0	0	1	0	0	1	1	1	0	0	0	1	1	1	0	0	0	0	0	0	1	0	1
EIF4E2|AKT1	0	0	0	0	0	0	0	1	0	1	0	0	0	0	0	0	0	0	0	1	0	0	0	1	0	0	0	0	1	0	1	1	0	1	0	0	1	0	1	0	0	0	1	0	0	0	0	1	0
EIF4E2|EPAS1	0	0	0	0	0	0	0	0	0	0	0	1	1	1	1	1	1	0	1	1	0	1	0	0	1	0	0	0	0	0	0	0	0	0	0	1	1	0	0	0	0	0	0	0	1	0	1	1	0
EIF4E2|NR4A1	1	1	0	1	0	1	1	0	1	1	0	1	1	0	1	1	1	0	0	1	0	1	0	1	1	1	0	0	1	0	1	1	0	1	1	0	0	0	1	1	1	1	0	1	0	1	0	0	0
EIF4E2|CDK1	0	0	0	0	1	1	1	0	1	0	0	0	0	0	0	0	0	1	0	0	0	0	0	1	0	0	0	0	0	1	1	0	1	0	0	0	0	0	1	1	0	1	0	0	1	0	0	1	0
EIF4E2|BLMH	1	1	0	0	1	0	1	1	1	0	1	0	1	0	1	0	1	1	1	0	1	1	1	1	1	1	1	0	1	1	1	1	1	1	1	0	1	0	1	1	1	1	1	0	1	1	1	1	1
EIF4E2|KPNA4	0	0	0	0	0	0	0	1	0	1	1	0	1	0	1	0	0	0	1	1	0	1	1	0	0	0	0	1	0	1	1	1	0	0	0	0	1	0	1	1	1	1	1	0	0	0	1	1	0
EIF4E2|NXF1	1	0	0	1	0	0	0	1	1	0	1	0	0	0	1	1	1	1	0	1	0	1	0	1	1	0	1	0	1	0	0	1	1	1	0	0	1	1	1	0	1	0	1	0	1	1	1	1	1
EIF4E2|UPF2	1	0	1	1	1	0	0	1	1	1	1	0	1	0	1	1	1	1	1	0	1	0	1	0	1	1	1	0	1	0	1	0	1	1	1	0	1	1	1	1	1	1	1	0	1	1	1	1	1
EIF4E2|UPF3B	0	1	0	1	1	1	1	1	1	0	1	1	1	0	1	1	0	1	1	1	1	1	1	1	1	1	1	0	1	1	1	0	1	1	0	0	1	1	1	1	1	1	1	0	1	1	0	1	1
EIF4E2|SRRM1	0	0	0	0	0	0	0	1	1	1	1	0	0	0	0	0	1	0	1	1	0	0	0	0	0	1	0	0	0	0	1	0	0	1	0	0	0	0	1	1	1	0	1	0	1	0	0	1	0
EIF4E2|YTHDF3	0	0	1	0	0	0	0	1	0	0	0	0	0	0	0	0	0	1	0	1	0	1	1	0	0	0	0	0	0	0	0	0	0	0	0	0	1	0	1	1	0	0	0	0	1	0	1	1	1
EIF4E2|LENG8	0	0	0	0	0	0	0	0	0	0	0	1	1	0	1	0	1	0	0	0	0	0	0	0	0	0	1	0	1	0	1	0	0	1	1	1	0	1	0	0	1	0	0	0	0	0	0	1	1
EIF4E2|PCIF1	0	0	0	0	0	0	0	0	0	1	1	0	0	0	0	0	1	0	0	1	1	0	1	1	1	1	0	0	1	0	1	1	1	1	0	0	1	0	0	0	0	0	0	0	0	0	1	0	0
EIF4E2|XPO1	0	0	0	1	0	1	0	1	1	0	0	0	1	0	0	1	1	0	1	0	0	0	0	0	1	0	0	0	1	1	1	0	0	1	0	0	0	0	1	0	0	0	0	0	0	1	0	0	0
EIF4E2|IPO8	0	1	0	0	0	0	0	1	0	0	1	0	1	0	0	1	1	1	1	1	1	1	1	1	1	0	1	0	0	0	1	0	0	1	0	1	0	1	1	1	1	0	1	0	0	0	1	1	0
EIF4E2|NUDT1	1	0	0	0	1	1	1	1	1	0	1	0	0	0	1	1	0	1	0	0	1	0	1	1	1	1	1	0	1	1	1	0	1	0	0	0	0	0	1	1	0	1	1	0	0	0	0	1	0
EIF4E2|NUDT5	0	0	0	0	1	0	0	0	1	0	1	0	0	0	0	0	0	1	0	0	0	0	0	0	0	0	0	0	0	1	1	0	0	0	0	0	0	0	1	1	0	1	1	0	0	0	0	1	1
EIF4E2|NUDT16L1	1	0	1	1	1	1	0	0	0	1	0	0	0	0	0	1	0	0	0	0	0	0	0	1	1	1	0	1	0	0	0	0	0	0	0	0	0	0	0	1	1	0	0	0	0	0	1	0	0
EIF4E2|PRKAB1	0	1	0	0	1	1	1	1	0	1	0	0	1	0	0	0	0	0	0	0	0	1	1	0	1	1	1	1	0	0	0	0	0	0	0	0	0	0	1	1	1	0	0	0	0	0	1	0	0
EIF4E2|ATF5	1	1	0	0	0	1	0	1	1	1	1	0	1	0	0	0	0	0	0	1	0	0	0	1	0	0	1	0	1	0	1	0	1	0	1	1	0	1	1	0	1	1	1	0	0	1	0	0	1
EIF4E2|LSM1	0	0	0	0	0	0	1	1	0	0	1	0	0	0	0	0	0	1	0	1	0	1	0	0	0	0	0	0	0	0	1	1	0	0	0	0	1	0	1	0	0	0	1	0	0	1	0	0	1
PNP|LARP1	0	0	0	0	0	0	0	0	0	0	0	1	1	1	1	0	1	0	0	0	1	1	1	1	0	1	1	1	0	0	0	0	1	1	0	1	0	1	0	0	1	1	1	0	0	0	0	1	1
PNP|NCBP2	0	0	1	1	0	0	1	1	1	0	0	1	1	1	1	1	1	0	1	0	0	1	1	1	1	1	1	0	1	0	0	0	1	1	0	1	1	0	0	1	1	1	0	0	1	0	1	1	0
PNP|MKNK2	1	0	1	1	0	0	0	0	0	0	0	0	0	0	1	0	0	0	0	0	0	1	1	0	0	0	1	1	0	0	0	0	0	1	0	1	1	0	0	1	0	0	1	1	0	0	0	0	0
PNP|POLR2B	1	0	1	1	1	0	0	1	1	0	0	1	1	1	1	1	1	1	1	0	1	1	1	1	0	1	1	1	0	0	0	0	1	1	0	1	1	1	1	1	1	1	1	1	1	1	1	1	1
PNP|CYFIP1	1	0	1	1	0	0	0	1	1	1	1	1	1	1	1	0	1	1	1	1	1	1	1	1	0	1	1	1	0	0	0	0	1	1	1	1	1	1	0	1	1	1	1	1	1	1	1	1	1
PNP|POLR2E	1	0	1	1	1	0	0	1	0	0	0	1	0	0	1	0	0	1	0	1	1	0	1	1	0	0	1	0	0	0	0	0	1	0	0	1	0	0	0	0	0	0	0	0	0	0	1	1	0
PNP|GTF2F2	1	0	1	1	0	1	1	1	1	0	1	1	1	1	1	1	1	1	1	1	1	1	1	1	1	1	1	1	1	0	0	0	1	1	0	0	1	1	0	1	1	1	1	0	1	0	1	1	1
PNP|POLR2C	1	0	1	0	1	0	1	1	1	0	1	0	1	1	1	1	1	1	1	0	1	1	1	1	0	1	1	1	1	0	0	0	1	1	0	1	1	1	0	1	1	1	1	0	1	1	1	0	0
PNP|POLR2J	1	0	1	0	0	0	1	0	0	0	0	0	1	1	1	0	1	0	1	0	1	1	1	1	0	1	1	1	1	0	0	0	1	1	0	0	1	1	0	0	0	0	0	0	0	0	0	0	0
PNP|GTF2F1	1	0	0	0	0	0	0	0	0	0	0	0	0	0	1	0	0	0	0	1	0	0	1	1	0	0	1	0	0	0	0	0	0	0	0	1	0	1	0	1	1	0	0	1	0	0	1	1	1
PNP|SUPT5H	1	0	1	1	0	0	0	1	0	1	0	1	0	1	1	1	1	0	0	1	1	1	1	1	0	1	1	1	1	0	0	0	1	1	1	1	1	1	0	1	1	1	1	1	1	0	1	1	1
PNP|POLR2H	0	0	1	1	1	0	1	0	1	0	0	1	0	1	1	1	1	1	1	0	1	1	1	1	0	1	1	1	1	0	0	0	1	1	0	1	1	1	0	1	1	1	1	0	1	0	1	1	0
PNP|POLR2I	1	0	1	0	1	0	1	1	0	0	0	1	0	0	1	0	0	1	1	0	1	0	1	1	0	1	1	1	1	0	0	0	1	0	1	1	0	1	0	0	1	1	1	0	0	1	0	0	1
PNP|POLR2G	1	0	1	0	0	0	0	0	1	0	1	0	0	0	1	0	0	1	1	0	1	0	1	1	0	1	1	0	0	0	0	0	1	1	0	0	0	0	0	0	0	1	0	0	0	0	1	0	0
PNP|POLR2K	0	0	1	0	1	0	1	1	1	0	0	0	1	1	1	1	0	0	1	0	1	1	1	1	0	1	0	1	0	0	0	0	1	0	0	1	1	1	0	1	0	1	1	0	0	0	1	0	1
PNP|RPS6KA1	1	0	1	0	0	0	0	1	1	1	1	1	0	1	1	0	1	0	1	1	1	1	1	0	0	1	1	1	1	0	0	0	1	1	0	1	1	1	0	1	1	0	1	0	1	0	0	1	0
PNP|RPS6KA3	1	0	1	0	1	0	1	1	0	1	0	1	1	1	1	1	1	1	1	1	1	1	1	1	1	1	1	1	0	0	0	0	1	1	0	0	1	1	1	1	1	1	1	1	1	1	1	1	1
PNP|POLR2A	1	1	0	0	1	0	0	1	0	1	0	0	0	0	1	0	0	0	1	0	1	0	1	1	0	0	1	1	1	0	0	0	1	1	0	1	0	1	0	0	1	1	1	1	1	0	1	1	0
PNP|PRPF8	0	0	1	0	0	0	0	1	0	1	0	0	0	1	1	0	0	1	1	1	0	0	1	1	0	1	0	0	0	0	0	0	1	1	0	0	0	1	0	0	1	1	0	1	1	0	1	1	0
PNP|YTHDF2	1	0	1	1	0	0	0	1	1	0	1	0	0	1	1	0	1	0	1	1	1	1	1	1	0	1	1	1	0	0	0	0	1	1	1	1	1	1	0	1	1	1	1	0	1	0	1	1	0
PNP|EPAS1	1	0	1	1	0	0	1	1	0	1	0	1	1	1	1	1	1	0	1	1	1	1	1	0	1	1	1	1	0	0	0	0	1	1	0	1	1	1	0	0	0	0	0	1	1	0	1	1	0
PNP|CCNB1	0	0	0	1	1	0	0	0	0	0	0	0	0	0	0	0	0	1	0	0	1	0	0	1	0	0	0	0	0	1	1	0	1	0	0	0	0	0	0	1	1	1	0	1	0	0	0	1	1
PNP|NR4A1	1	1	0	1	1	0	1	0	1	1	0	1	1	1	1	1	1	0	0	1	1	1	1	1	1	1	0	1	1	0	0	0	1	1	1	1	1	1	1	1	1	1	0	1	1	1	0	1	0
PNP|CDK1	1	0	1	1	1	1	1	1	1	0	1	1	1	1	1	1	1	1	1	0	1	1	1	1	0	1	1	1	1	0	1	0	1	1	0	0	1	0	1	1	1	1	1	1	1	0	1	1	0
PNP|RBM8A	1	0	1	1	1	0	0	1	0	1	1	1	1	1	1	1	1	1	1	1	1	1	1	1	1	1	1	1	1	0	0	0	1	1	1	1	1	1	0	1	1	1	1	1	1	0	1	1	1
PNP|SRRT	1	0	0	0	1	0	0	0	1	0	0	1	0	1	1	0	0	0	1	0	1	1	1	1	0	1	1	1	1	0	0	0	1	1	0	0	0	1	0	1	1	1	0	1	0	0	1	1	0
PNP|CD2BP2	1	0	1	1	1	0	0	1	1	0	1	1	1	1	1	0	1	0	1	1	1	1	1	1	1	1	1	1	1	0	0	0	1	1	0	0	1	1	0	1	1	1	1	0	1	0	1	1	1
PNP|RNPS1	1	0	1	1	1	0	0	1	1	0	0	1	1	1	1	1	1	0	1	1	1	1	1	1	1	1	1	1	1	0	0	0	1	1	0	1	1	1	1	1	1	1	1	0	1	1	1	1	0
PNP|YTHDF3	1	0	1	1	1	0	0	1	1	1	1	1	1	1	1	1	1	1	1	1	1	1	1	1	1	1	1	1	0	0	0	0	1	1	1	1	1	1	1	1	1	1	1	1	1	1	1	1	1
PNP|LENG8	1	0	0	1	0	0	0	1	0	0	0	1	1	0	1	0	1	0	1	0	1	1	1	0	1	1	1	1	1	0	0	0	1	1	1	1	1	1	0	0	1	1	1	1	1	1	0	1	1
PNP|PCIF1	1	0	1	0	1	0	0	1	0	1	1	1	0	1	1	0	1	1	1	1	1	1	1	1	1	1	1	1	1	0	0	0	1	1	0	1	1	1	0	1	1	1	1	0	1	1	1	1	0
PNP|XPO1	1	0	1	1	1	0	1	1	1	0	1	1	1	1	1	1	1	1	1	0	1	1	1	1	1	1	1	1	1	0	0	0	1	1	0	1	1	1	1	1	1	1	1	0	1	1	1	1	0
PNP|NUDT5	1	0	1	1	1	0	0	1	1	0	1	1	1	1	1	1	1	1	1	0	1	1	1	1	1	1	1	1	1	0	0	0	1	1	1	1	1	1	1	1	1	1	1	1	1	0	1	1	1
PNP|NUDT16L1	1	0	1	1	1	0	1	0	1	1	0	1	0	0	1	1	0	1	1	0	1	1	1	1	1	1	1	1	1	0	0	0	1	1	1	1	1	1	0	1	1	1	1	0	1	0	1	1	0
PNP|KPNB1	0	0	0	0	0	0	0	1	0	0	0	0	0	0	1	0	1	1	0	0	0	1	1	0	0	1	1	0	0	0	0	0	1	1	0	0	0	1	1	0	1	1	0	0	0	0	1	1	1
PNP|PRKAB1	1	1	1	0	1	0	1	1	0	1	1	1	1	1	1	1	1	1	1	1	1	1	1	1	1	1	1	1	1	0	0	0	1	1	1	1	1	1	1	1	1	1	1	0	0	1	1	1	0
PNP|SNRNP70	1	0	0	0	0	0	0	0	0	0	0	1	0	0	1	0	0	0	0	0	0	1	1	1	0	1	1	0	1	0	0	0	1	0	0	1	0	1	0	0	1	0	0	1	0	0	0	0	0
LARP1|NCBP2	1	0	1	1	1	1	1	1	1	1	0	1	0	0	0	1	0	1	1	1	0	1	1	1	1	1	0	0	1	1	0	0	1	0	1	1	1	0	1	1	1	1	0	1	1	0	1	1	0
LARP1|MKNK2	1	1	1	1	0	0	0	1	0	1	1	0	0	0	0	0	0	0	0	1	0	0	0	0	1	0	0	1	1	1	0	0	0	0	1	1	1	0	0	1	0	0	0	1	0	1	0	0	0
LARP1|POLR2E	1	1	1	1	1	0	1	1	1	1	1	0	0	0	0	1	0	1	1	1	1	0	0	1	0	0	0	0	0	1	0	0	0	0	1	1	0	0	0	0	0	0	0	1	0	0	1	0	0
LARP1|POLR2C	1	1	1	0	1	1	1	1	1	1	1	0	0	0	0	1	0	1	1	1	1	0	1	1	1	0	0	1	1	1	0	1	1	1	1	1	1	1	1	1	1	1	0	0	1	1	1	0	0
LARP1|POLR2J	1	1	1	0	0	1	1	0	0	0	1	0	0	0	0	1	0	1	1	1	1	0	1	1	1	1	0	0	1	1	0	0	1	0	0	0	1	0	0	1	0	0	0	0	0	0	1	0	0
LARP1|GTF2F1	1	1	1	0	0	0	0	1	0	1	1	0	0	0	0	1	0	1	1	1	0	0	1	1	1	0	0	0	0	1	0	0	0	0	0	0	1	0	1	1	0	0	0	1	0	0	1	1	0
LARP1|POLR2H	1	1	1	1	1	1	1	0	1	1	1	1	0	0	0	1	0	1	1	1	0	0	0	0	1	0	0	1	1	1	0	0	0	0	1	1	1	0	1	1	1	0	0	1	1	1	1	1	0
LARP1|POLR2I	1	0	1	0	1	1	1	1	1	1	1	0	0	0	1	1	0	1	1	1	1	0	0	1	0	1	1	0	1	1	1	1	1	0	1	1	0	0	0	0	0	1	0	1	1	1	0	0	1
LARP1|POLR2G	1	0	1	0	0	1	1	1	1	0	1	0	0	0	0	0	0	1	1	1	0	0	0	1	1	1	0	0	0	1	0	0	1	1	1	0	0	0	0	0	0	1	0	0	1	0	1	0	0
LARP1|POLR2K	1	0	1	0	1	1	1	1	1	0	0	0	0	0	0	1	0	1	1	0	1	0	1	0	0	1	0	0	0	1	0	0	1	0	1	1	1	1	1	1	0	1	0	0	0	0	1	0	1
LARP1|RPS6KA1	1	1	1	0	1	1	1	1	1	1	1	0	0	0	0	1	1	1	1	1	0	0	0	0	1	0	0	0	1	1	1	0	0	1	1	1	1	1	0	1	1	0	0	1	1	1	1	1	0
LARP1|POLR2A	1	1	1	0	1	1	1	1	1	1	1	0	0	0	0	1	0	1	1	1	0	0	0	1	1	0	0	0	1	1	1	0	1	1	1	1	1	1	0	0	1	1	1	1	1	0	1	1	0
LARP1|PRPF8	1	1	1	0	0	0	1	1	1	1	0	0	0	0	0	1	0	1	1	1	0	0	0	1	1	0	0	0	1	0	0	0	1	0	1	0	0	1	1	0	1	1	0	1	1	0	1	1	0
LARP1|YTHDF2	1	1	1	1	1	1	1	1	1	1	1	0	0	0	0	1	0	1	1	1	1	0	0	0	1	0	0	1	1	1	0	1	1	1	1	1	1	1	1	1	1	1	1	1	1	0	1	1	0
LARP1|EPAS1	1	0	1	1	1	0	1	1	1	1	0	1	1	1	1	1	1	1	1	1	1	1	0	0	1	0	0	1	0	0	0	1	1	1	0	1	1	0	1	0	0	0	0	1	1	1	1	1	0
LARP1|CCNB1	0	0	0	1	1	1	1	0	1	0	0	0	0	0	0	0	0	1	0	0	1	0	0	0	0	0	0	0	0	1	1	0	1	0	0	0	0	0	1	1	0	1	0	1	0	0	1	0	1
LARP1|EIF4EBP1	0	0	0	0	0	1	1	0	1	0	1	0	0	0	0	0	0	1	0	1	0	0	0	0	0	0	0	0	0	1	0	1	0	0	0	0	0	0	0	0	0	0	0	0	0	0	0	0	1
LARP1|CS	0	1	1	0	1	0	1	0	0	1	0	0	0	0	0	0	0	1	0	0	0	0	0	0	0	0	0	0	1	1	0	1	0	0	1	0	0	0	0	1	0	0	0	1	0	0	1	1	0
LARP1|SRRT	1	1	1	0	1	1	1	1	1	1	1	0	0	0	0	1	0	1	1	1	1	0	0	1	1	0	0	0	1	1	0	1	1	0	0	0	0	0	1	1	0	1	0	1	0	0	1	0	0
LARP1|CD2BP2	1	1	1	1	1	1	1	1	1	1	1	0	0	0	1	1	0	1	1	1	1	0	1	1	1	1	0	1	1	1	0	1	1	1	1	0	1	1	1	1	0	1	0	1	1	0	1	0	0
LARP1|LENG8	1	1	0	1	0	0	0	1	1	1	0	1	1	0	1	1	1	0	1	1	1	1	1	0	1	1	0	1	1	0	1	1	1	1	1	1	1	1	0	0	1	0	1	1	1	1	1	1	1
LARP1|LSM2	0	0	0	0	0	0	0	0	1	0	0	0	0	0	0	0	0	1	0	0	0	0	0	1	0	0	0	0	1	1	0	1	0	0	1	0	0	1	0	0	0	0	0	0	1	0	1	0	0
LARP1|KPNB1	1	1	0	0	0	0	1	1	1	0	0	0	0	0	0	1	1	1	1	0	0	0	0	0	0	0	0	0	0	1	0	0	0	0	1	0	0	0	1	0	1	1	0	0	1	0	1	0	1
LARP1|SNRNP70	1	0	0	0	0	0	0	1	0	1	1	0	0	0	0	1	0	0	1	1	0	0	0	1	1	1	0	0	1	0	0	0	1	0	1	1	0	1	0	0	0	0	0	1	0	0	1	0	0
LARP1|PSMC4	0	0	1	0	0	0	0	0	1	1	1	0	0	0	0	0	0	1	0	0	0	0	0	0	1	0	0	0	1	1	1	0	0	0	1	1	0	0	0	0	0	0	0	1	0	0	1	0	1
AGO2|WDR4	0	0	0	0	0	1	1	0	0	0	1	1	0	0	0	0	0	1	1	1	1	1	0	1	0	0	1	0	1	1	1	0	0	0	0	0	0	0	0	0	1	1	1	1	0	0	1	1	0
AGO2|NUDT16	0	1	1	0	0	1	1	1	0	1	0	1	0	0	0	1	0	1	1	1	0	1	1	0	0	0	1	1	0	1	0	0	0	1	1	1	0	0	0	0	1	0	1	1	0	1	1	1	0
AGO2|TGS1	0	1	0	0	0	1	1	0	0	1	1	1	0	1	0	0	0	0	0	1	1	1	0	0	0	0	0	0	0	1	0	0	0	0	1	0	0	0	1	1	0	1	1	0	1	0	0	1	0
AGO2|RNMT	0	1	0	0	0	1	1	1	1	1	1	1	0	1	0	1	0	1	1	1	0	1	1	1	0	0	1	0	1	1	0	1	1	1	1	1	0	1	0	0	1	1	1	1	1	1	0	1	0
AGO2|DXO	0	1	0	1	0	1	1	0	1	1	1	1	0	0	0	1	0	1	1	1	1	1	1	1	0	1	1	1	1	1	0	1	0	1	0	1	0	1	0	0	1	0	1	1	1	1	0	0	0
AGO2|CMTR2	0	1	1	0	0	1	1	1	1	1	1	0	0	1	0	1	0	1	1	1	1	1	1	1	0	1	1	1	0	1	0	0	0	1	1	1	1	0	0	0	1	1	1	1	1	1	1	0	0
AGO2|EIF4G3	0	1	0	0	0	0	1	0	1	1	1	0	1	1	0	0	0	1	1	0	0	1	0	0	0	0	1	0	0	1	0	0	0	1	0	0	0	0	0	0	1	1	0	1	1	1	1	1	0
AGO2|CYFIP2	0	1	1	0	0	1	1	1	0	1	1	1	0	1	0	1	1	1	1	1	0	1	1	1	1	1	1	1	1	1	0	1	0	1	1	0	0	1	0	0	1	1	1	1	1	1	0	1	1
AGO2|GEMIN4	0	1	0	0	0	0	1	0	0	1	1	1	0	0	0	0	0	1	1	1	0	0	0	1	0	0	0	0	0	1	0	1	0	0	0	0	0	0	0	0	1	1	0	1	1	1	0	1	0
AGO2|ERCC3	1	1	0	0	0	0	1	0	1	1	1	1	0	0	0	1	0	1	1	1	0	1	1	1	0	0	1	1	0	1	0	1	0	1	1	0	0	0	0	0	1	1	0	1	1	1	1	1	0
AGO2|ERCC2	1	1	1	0	0	1	1	1	1	1	1	1	0	0	0	0	0	1	1	1	0	1	1	1	1	1	1	1	0	0	0	1	0	1	0	1	1	0	0	0	1	1	1	1	1	1	1	1	0
AGO2|CCNH	0	1	1	0	0	1	1	0	1	1	1	1	0	1	0	1	0	1	1	1	1	1	0	0	0	0	0	0	0	1	0	0	0	1	0	1	0	0	0	0	1	1	0	1	0	1	1	0	1
AGO2|GTF2H1	1	1	1	0	0	0	1	1	1	1	1	1	0	1	0	1	0	1	1	1	1	1	1	1	0	0	1	1	0	1	0	1	0	1	1	1	0	0	0	0	1	1	1	1	1	1	1	1	0
AGO2|POLR2D	0	0	0	0	0	1	1	0	0	0	1	1	0	0	0	0	0	1	1	1	0	0	0	1	0	0	0	0	0	1	0	1	0	1	0	0	0	0	0	0	1	1	0	1	1	1	0	0	0
AGO2|FTO	0	1	1	0	0	1	1	1	1	1	1	1	0	1	0	1	0	1	1	1	0	1	1	1	0	0	1	1	1	1	0	1	1	1	1	1	1	1	0	0	1	1	1	1	1	1	1	1	0
AGO2|NT5C2	0	1	0	0	0	1	1	0	1	0	1	0	0	1	0	1	0	1	1	1	0	1	1	0	0	0	0	1	0	1	0	0	0	1	0	1	1	0	0	0	1	1	0	1	0	1	0	1	0
AGO2|METTL3	0	1	0	0	0	1	1	1	1	1	1	1	0	1	0	1	0	1	1	1	0	1	1	1	1	0	1	1	1	1	0	1	1	1	0	0	0	0	0	0	1	1	1	1	1	1	1	1	0
AGO2|MTOR	1	1	0	0	0	1	1	1	1	1	1	1	0	1	0	0	0	1	1	1	0	1	1	1	1	1	1	1	0	1	0	1	0	1	0	0	0	1	0	0	1	1	1	1	1	1	1	0	0
AGO2|DDX58	1	1	1	1	0	0	0	1	1	1	1	1	0	1	0	1	1	1	1	1	0	1	1	0	0	0	0	1	1	1	0	0	0	1	1	1	1	1	0	0	1	1	1	1	1	1	1	1	0
AGO2|NR4A1	1	1	0	1	0	0	1	0	1	1	0	1	1	0	0	1	1	0	0	1	0	1	0	0	1	1	0	0	1	0	0	1	0	1	1	0	0	0	0	0	1	1	0	1	0	1	0	0	0
AGO2|BLMH	1	1	0	0	0	0	1	1	1	0	1	1	0	1	0	0	0	1	1	1	0	0	1	1	1	0	0	0	0	1	0	1	1	0	1	0	0	0	0	0	1	1	0	1	1	1	0	0	0
AGO2|UPF2	0	0	1	1	0	0	0	0	1	1	1	1	0	1	0	1	0	1	1	1	0	0	1	0	0	0	0	0	0	1	0	0	0	0	0	0	0	0	0	0	1	0	1	1	1	1	0	1	0
AGO2|UPF3B	0	1	0	0	0	0	1	1	1	0	1	1	0	1	0	1	0	1	1	1	0	1	1	1	0	1	0	0	1	1	0	0	0	1	0	0	0	0	0	0	1	0	1	1	1	1	0	1	0
AGO2|PHAX	0	1	1	0	0	0	1	0	0	1	1	1	0	0	0	0	0	1	1	1	0	1	1	1	0	0	0	1	0	1	0	1	0	0	0	0	0	0	0	0	1	1	1	1	1	1	1	1	0
AGO2|NUDT4	0	1	1	0	0	1	1	0	0	1	1	1	0	1	0	0	0	1	0	1	1	1	1	1	1	1	0	1	0	1	0	1	0	1	1	0	0	0	0	1	1	1	0	0	0	1	0	0	0
AGO2|EDC3	0	1	0	0	0	0	1	0	0	1	1	1	0	0	0	0	0	1	1	1	0	1	1	1	1	0	1	1	1	1	0	1	0	1	1	0	0	0	0	0	1	1	0	1	1	1	1	0	0
AGO2|IPO8	0	1	0	0	0	0	0	1	0	0	0	1	0	0	0	0	0	1	1	1	0	1	1	0	0	0	0	0	0	1	0	0	0	0	0	1	0	0	0	0	1	0	0	1	0	1	1	1	0
AGO2|NUDT1	1	1	0	0	0	1	1	0	0	0	1	0	0	0	0	0	0	1	0	0	1	0	1	1	0	1	0	0	1	1	0	0	0	0	0	0	0	0	0	0	0	1	0	0	0	0	0	0	0
AGO2|SNUPN	1	1	0	0	0	1	1	1	1	1	1	1	0	1	0	0	0	1	1	1	0	1	1	1	0	0	1	1	1	1	0	0	0	1	1	1	1	0	0	0	1	1	1	1	1	1	0	1	0
AGO2|PML	0	1	0	0	0	0	0	1	0	1	1	1	0	1	0	0	0	1	1	1	0	1	1	0	0	0	0	0	1	0	0	0	0	1	1	1	0	0	0	0	1	1	1	1	1	1	0	1	0
AGO2|ATF5	1	1	0	0	0	1	0	0	1	1	1	0	1	0	0	0	0	0	0	1	0	0	0	1	0	0	0	0	1	0	1	0	0	0	1	1	0	0	0	0	1	1	1	0	0	1	0	0	0
AGO2|ZNF784	0	1	1	0	0	1	1	1	1	1	1	1	0	0	0	0	0	1	1	1	1	1	1	1	1	1	1	1	1	1	0	1	0	1	1	1	1	1	0	0	1	1	1	1	1	1	0	1	0
AGO2|IFIT5	0	1	1	0	0	0	0	1	1	1	1	1	0	1	0	1	1	1	1	1	0	1	1	0	0	0	0	0	1	1	0	0	0	0	0	0	1	0	0	0	1	1	1	1	1	1	0	1	1
EIF4E3|MKNK1	0	0	0	1	0	1	0	0	1	0	1	0	1	0	0	0	0	1	0	0	1	1	0	1	1	0	1	1	0	0	0	0	0	1	1	1	0	1	1	0	0	1	1	0	0	0	0	0	1
EIF4E3|RNGTT	0	0	0	0	0	0	0	0	1	0	1	0	0	0	0	0	0	1	0	0	0	0	0	1	1	0	0	0	1	0	1	1	1	0	0	0	0	0	1	1	0	1	0	0	0	0	0	0	1
EIF4E3|CYFIP2	0	1	1	0	0	0	0	0	0	0	1	0	1	0	0	0	1	1	0	0	0	1	1	1	1	1	1	1	0	0	0	0	0	1	0	0	0	1	0	0	0	1	0	0	0	1	0	0	1
EIF4E3|DDX20	0	0	0	0	0	0	0	0	1	0	1	0	0	0	0	0	0	1	0	0	1	0	0	1	1	1	1	0	1	0	1	1	0	1	1	0	0	0	1	0	0	1	1	0	0	0	0	0	1
EIF4E3|MNAT1	0	0	0	1	1	1	0	0	1	0	1	0	1	0	0	0	0	1	0	0	1	0	0	1	1	1	1	0	1	1	1	1	1	1	0	1	0	0	1	0	0	1	1	0	0	0	0	0	0
EIF4E3|GTF2H4	1	0	0	1	0	1	1	0	1	0	1	1	1	0	1	0	0	1	0	0	1	1	1	1	1	1	1	1	1	0	1	1	1	1	1	1	1	1	1	1	1	1	1	0	0	0	0	0	1
EIF4E3|POLR2F	1	1	1	1	1	1	1	0	1	0	1	1	1	1	1	0	0	1	0	0	1	1	1	1	1	1	1	1	1	0	1	1	1	1	1	1	1	1	1	1	1	1	1	0	0	1	0	0	1
EIF4E3|GTF2H5	0	0	1	1	0	1	1	0	1	0	1	1	1	1	1	1	0	1	0	0	1	1	1	1	1	1	1	1	1	1	1	1	1	1	1	1	1	1	1	0	1	1	1	0	0	1	0	0	1
EIF4E3|METTL14	0	0	1	1	0	1	0	0	1	0	1	1	1	0	1	0	0	1	0	0	1	1	1	1	1	1	1	1	0	1	0	0	0	1	1	0	0	0	1	0	1	1	1	0	0	0	0	0	1
EIF4E3|DCP2	0	0	0	1	0	0	0	0	1	0	1	0	1	0	1	0	0	1	0	0	1	1	1	1	0	0	0	0	0	1	1	0	1	1	0	1	0	0	1	1	0	1	1	0	0	1	0	0	1
EIF4E3|PIK3CA	0	0	1	1	0	1	0	1	1	0	1	0	1	1	1	1	0	1	0	0	1	1	1	1	1	1	1	1	1	1	0	0	1	1	0	1	1	0	1	1	1	1	1	0	0	0	1	1	1
EIF4E3|NR4A1	1	1	0	1	0	0	1	0	1	1	0	1	1	0	0	0	1	0	0	0	0	0	0	1	1	1	0	0	1	0	1	1	0	1	1	0	0	0	0	0	1	1	0	1	0	0	0	0	0
EIF4E3|NUDT12	0	0	1	0	1	0	1	0	1	0	1	0	0	1	1	0	0	1	1	0	1	0	1	1	1	1	1	0	1	1	1	0	0	0	1	0	0	0	0	1	1	1	1	0	0	1	0	1	1
EIF4E3|NUDT3	0	0	1	1	0	1	0	0	1	0	1	1	1	0	1	0	0	1	0	0	1	1	1	1	1	1	1	1	1	0	1	1	0	1	0	1	0	1	1	0	0	1	1	0	0	0	0	0	1
EIF4E3|NUDT4	0	1	1	0	1	1	1	0	0	0	0	1	1	0	0	0	0	0	0	0	1	1	1	1	1	1	0	0	0	1	0	0	0	0	0	0	0	0	1	1	0	1	0	0	0	0	0	0	1
EIF4E3|NUDT7	0	0	1	0	1	1	1	0	1	0	1	1	1	1	1	0	0	1	0	0	1	1	1	1	1	1	1	1	1	0	1	1	1	1	0	0	1	0	1	1	1	1	1	0	0	1	0	0	1
EIF4E3|EIF3C	1	1	1	1	1	1	1	0	1	0	1	1	1	1	1	0	1	1	0	0	1	1	1	1	1	1	1	1	1	1	1	1	1	1	1	0	1	1	1	1	1	1	1	0	1	0	0	0	1
EIF4E3|APAF1	1	1	0	0	0	1	0	0	0	0	1	1	1	0	0	0	0	1	0	0	1	0	0	1	1	0	0	1	0	1	0	0	0	0	0	0	0	0	1	1	1	1	0	1	0	0	0	1	0
EIF4E3|WDR31	0	1	1	1	1	1	1	1	1	0	1	1	1	0	1	0	0	1	0	0	1	1	1	1	1	1	1	1	1	0	1	1	1	1	1	1	1	1	1	1	1	1	1	0	1	0	0	0	1
EIF4E3|ZNF784	0	0	0	0	0	1	0	0	0	0	1	1	0	0	0	0	0	0	0	0	0	0	1	1	1	1	1	1	0	0	1	0	0	1	1	1	0	0	0	0	1	1	1	0	0	0	0	0	0
NCBP1|WDR4	1	0	0	1	1	1	1	1	1	0	1	1	1	1	1	1	0	1	1	0	1	1	1	1	0	1	1	1	1	0	1	0	1	1	1	1	1	1	1	1	1	1	1	0	1	1	1	1	1
NCBP1|TGS1	1	1	1	1	1	1	0	1	1	1	1	0	1	1	1	1	0	0	0	1	1	1	0	0	0	1	1	1	0	0	1	0	0	1	1	1	1	1	1	1	0	1	1	0	1	1	0	1	1
NCBP1|CMTR1	1	1	1	1	1	0	0	1	1	1	1	0	0	1	1	1	0	1	1	1	1	1	1	0	0	1	1	1	0	0	0	0	0	1	1	1	1	1	0	0	0	0	0	0	0	1	1	1	0
NCBP1|EIF4G3	1	1	0	1	0	0	0	1	1	1	1	0	1	1	1	1	1	0	1	0	1	1	1	0	0	1	1	1	1	0	1	0	0	1	0	1	1	1	1	1	1	1	1	0	1	1	1	1	1
NCBP1|GEMIN4	1	1	1	0	1	1	0	1	1	1	1	1	0	0	1	0	0	1	1	1	1	0	1	1	0	1	1	1	0	0	1	0	0	1	1	1	1	1	1	0	1	1	1	1	1	1	0	1	1
NCBP1|CDK7	0	1	0	1	1	1	0	0	1	1	1	0	1	0	0	1	0	1	1	0	0	0	1	0	0	1	1	0	0	1	1	0	0	1	0	1	1	1	0	0	1	0	0	0	0	1	0	1	1
NCBP1|GTF2F2	0	0	1	1	0	1	1	1	1	0	1	0	1	1	1	0	1	0	0	0	1	1	1	0	0	0	1	0	1	0	0	0	0	1	0	0	1	1	0	1	1	0	0	0	0	1	0	0	1
NCBP1|POLR2D	1	0	1	1	1	1	1	1	1	1	1	0	1	0	1	1	0	1	1	0	1	0	1	0	0	1	1	1	1	1	1	0	0	1	1	1	1	1	1	0	1	1	1	0	1	1	0	1	1
NCBP1|SUPT5H	0	0	0	1	0	0	0	1	0	1	0	0	0	0	0	0	0	0	0	0	0	1	1	0	0	0	0	0	1	0	1	0	0	1	1	1	0	1	0	0	1	0	0	0	0	1	0	0	1
NCBP1|GTF2H3	0	1	0	1	1	1	0	1	1	1	1	1	0	0	1	1	1	1	0	1	1	0	0	0	0	1	1	1	0	1	1	0	0	1	0	0	1	1	1	0	0	1	1	0	0	1	0	1	1
NCBP1|POLR2I	1	0	0	0	1	1	1	0	0	0	1	0	0	0	1	0	0	0	0	0	0	0	0	1	0	1	1	0	1	1	1	0	0	0	0	0	0	0	0	0	0	1	0	0	0	1	0	0	1
NCBP1|RPS6KA3	1	1	0	0	0	1	1	1	0	1	1	1	0	1	0	1	1	0	1	1	0	1	1	0	1	0	1	0	0	0	0	0	0	1	0	0	1	1	0	0	0	0	0	1	0	1	0	1	0
NCBP1|PARN	1	0	0	1	0	0	0	0	1	1	1	0	0	1	0	1	0	0	1	1	0	0	0	0	1	1	1	1	0	0	0	0	0	1	0	0	1	1	0	0	0	0	0	0	0	1	0	0	0
NCBP1|NT5C2	1	1	1	1	1	1	0	1	1	1	1	0	1	1	1	1	1	1	1	1	1	1	1	0	1	0	1	1	0	0	1	0	0	1	0	1	1	1	1	0	1	1	1	0	1	1	0	1	1
NCBP1|POLR2A	0	1	0	0	1	0	0	0	0	1	0	0	0	0	0	0	0	0	0	0	0	0	0	1	0	0	0	0	0	0	1	0	0	1	0	1	0	1	0	0	1	1	0	0	0	0	0	0	0
NCBP1|TNPO1	1	0	1	1	1	1	0	0	1	1	1	0	1	1	1	0	0	0	1	0	1	1	0	0	1	1	1	1	0	1	0	0	0	1	0	1	1	1	1	0	1	0	1	0	1	1	0	1	1
NCBP1|WTAP	0	0	0	1	0	0	0	1	1	1	1	0	0	0	0	1	0	0	1	1	0	1	1	0	0	0	1	1	1	0	0	0	0	1	0	1	1	1	0	0	1	0	0	0	0	1	1	1	1
NCBP1|AKT1	1	0	0	1	1	0	0	1	1	1	1	0	0	0	1	0	0	0	1	1	0	0	0	0	0	0	1	1	1	0	1	1	0	1	1	1	1	1	0	0	0	0	0	0	0	1	0	1	0
NCBP1|EPAS1	1	0	0	1	0	0	0	0	0	0	0	1	1	1	1	1	1	0	1	1	0	1	0	0	1	0	0	1	0	0	0	0	0	1	0	1	1	0	0	0	0	0	0	0	1	1	1	1	0
NCBP1|NR4A1	1	1	0	1	0	1	1	0	1	1	0	1	1	0	1	1	1	0	0	0	0	1	0	0	1	1	0	1	1	0	1	1	0	1	1	0	0	0	0	0	1	1	0	1	0	1	0	0	0
NCBP1|CDK1	0	0	0	1	1	1	0	0	1	0	1	0	0	0	0	0	0	1	0	0	0	0	0	0	0	0	0	0	0	1	1	0	0	0	0	0	0	0	1	1	0	1	0	0	1	0	0	1	0
NCBP1|BLMH	1	1	1	1	1	0	0	1	1	1	1	0	1	1	1	0	0	1	1	0	1	1	1	0	1	1	1	1	1	1	1	0	1	1	1	1	1	1	1	0	1	1	1	0	1	1	0	1	1
NCBP1|KPNA4	0	0	0	1	0	0	0	1	1	1	1	0	1	0	1	0	0	0	1	0	0	1	1	0	0	0	1	1	0	1	1	1	0	1	0	1	1	1	0	0	1	0	1	0	1	1	1	1	1
NCBP1|NXF1	1	0	0	1	0	0	0	1	1	1	1	0	0	1	1	0	0	1	1	1	1	1	0	0	0	1	1	1	1	0	0	0	0	1	0	1	1	1	0	0	1	0	0	0	1	1	1	1	1
NCBP1|UPF2	1	0	1	1	1	0	0	1	1	1	1	0	1	1	1	1	0	1	1	0	1	0	1	0	0	1	1	1	0	0	0	0	0	1	1	1	1	1	0	0	1	1	1	0	1	1	0	1	1
NCBP1|UPF3B	1	1	0	1	1	1	1	1	1	1	1	1	1	1	1	1	0	1	1	0	1	1	1	0	0	1	1	0	1	1	1	0	0	1	0	1	1	1	0	0	1	0	1	1	1	1	0	1	1
NCBP1|RBM8A	1	0	1	1	0	0	0	0	0	0	1	0	0	0	1	0	0	0	0	0	0	1	0	0	0	1	1	1	0	0	0	0	0	0	1	0	0	1	0	0	0	0	0	0	1	0	0	0	1
NCBP1|SRRM1	1	1	0	1	1	0	0	1	1	1	1	0	0	0	0	0	0	0	1	1	1	0	0	0	0	1	1	1	0	0	1	0	0	1	0	1	0	1	1	0	1	0	1	0	1	1	0	1	0
NCBP1|YTHDF3	0	0	1	0	0	0	0	1	1	0	1	0	0	0	0	0	0	0	0	1	1	1	1	0	0	1	0	0	0	0	0	0	0	0	0	0	1	1	1	1	0	0	0	0	1	1	1	1	1
NCBP1|LENG8	1	0	0	0	0	0	0	0	0	0	0	1	1	0	1	0	0	0	1	0	0	0	0	0	0	1	1	1	1	0	1	0	0	1	1	1	0	1	0	0	1	0	0	1	0	1	0	1	1
NCBP1|PCIF1	1	0	0	0	0	0	0	0	0	1	1	0	0	0	0	0	0	0	0	1	1	0	1	1	0	1	1	1	1	0	1	1	0	1	0	0	1	1	0	0	0	0	0	0	0	1	1	0	0
NCBP1|IPO8	1	1	1	1	1	0	0	1	1	1	1	0	0	1	0	1	0	1	1	1	1	1	1	0	0	0	1	0	0	0	0	0	0	1	0	1	1	1	1	1	1	0	1	0	1	1	1	1	0
NCBP1|NUDT1	1	1	0	1	1	1	1	1	1	1	1	0	0	1	1	1	0	1	0	0	1	0	1	1	0	1	1	1	1	1	1	0	1	0	0	0	0	0	0	0	0	1	1	0	0	1	0	1	1
NCBP1|NUDT5	1	0	1	1	1	0	0	0	1	0	1	0	0	0	0	0	0	1	0	0	0	0	0	0	0	0	1	0	0	1	1	0	0	0	0	0	0	0	0	0	0	0	0	0	0	0	0	1	1
NCBP1|NUDT16L1	1	1	1	1	1	1	0	0	1	1	0	0	0	0	1	1	0	0	1	0	0	0	0	0	0	1	1	1	0	0	0	0	0	1	0	1	0	0	0	0	1	0	0	0	0	0	1	0	0
NCBP1|PRKAB1	0	1	1	0	1	1	0	1	0	1	1	0	1	0	0	0	0	0	1	0	0	1	1	0	1	1	1	1	0	0	0	0	0	1	0	0	0	1	0	1	1	0	0	0	0	1	0	1	0
NCBP1|ATF5	1	1	0	1	0	1	0	1	1	1	1	0	1	0	0	0	0	0	0	1	0	0	0	1	0	0	1	1	1	0	1	0	1	0	1	1	0	1	0	0	1	1	1	0	0	1	0	0	1
NCBP1|LSM1	1	0	1	1	0	0	1	1	1	1	1	0	0	1	1	0	0	1	0	1	0	1	0	0	0	1	0	1	0	0	1	1	0	0	0	0	1	1	0	0	0	0	0	0	0	1	0	1	1
NCBP2|MKNK2	1	1	0	0	0	0	0	0	0	1	1	0	0	0	0	0	0	0	0	0	0	0	0	0	0	0	1	1	0	0	0	0	0	0	0	0	0	0	0	0	0	0	1	1	0	1	0	0	0
NCBP2|POLR2B	1	1	0	1	1	0	0	1	1	1	1	0	1	1	1	0	0	1	0	1	1	0	0	1	0	0	1	1	0	0	0	1	0	1	0	0	0	1	1	0	0	1	1	1	1	1	0	1	1
NCBP2|CYFIP1	1	1	0	1	0	0	0	1	1	1	1	0	1	1	1	0	1	1	0	1	1	0	0	0	0	0	1	1	0	0	0	1	0	1	1	0	1	1	0	0	0	1	1	1	1	1	0	1	1
NCBP2|POLR2E	1	1	0	0	1	0	0	1	0	0	1	0	0	0	0	0	0	1	0	1	1	0	0	1	0	0	0	0	0	0	0	0	0	0	0	0	0	1	0	0	0	0	0	1	0	0	0	0	1
NCBP2|GTF2F2	1	1	1	1	1	1	1	1	1	1	1	0	1	1	1	0	1	1	0	1	1	0	1	1	1	0	1	1	1	0	1	1	0	1	0	0	1	1	0	1	1	1	1	1	1	1	0	0	1
NCBP2|POLR2C	1	1	0	0	1	0	1	1	1	1	1	0	1	0	1	0	0	1	0	0	1	0	1	1	0	0	0	1	0	0	0	1	0	1	0	0	0	1	0	0	0	1	1	0	0	1	0	0	1
NCBP2|POLR2J	1	1	0	0	0	0	1	0	0	0	1	0	0	0	1	0	0	0	0	0	1	0	1	1	0	1	0	1	1	0	0	0	0	0	0	0	1	1	0	0	0	0	0	0	0	0	0	0	0
NCBP2|GTF2F1	1	1	0	0	0	0	0	0	0	0	1	0	0	0	0	0	0	0	0	1	1	0	1	1	0	0	0	0	0	0	0	0	0	0	0	0	0	1	0	0	0	0	0	1	0	0	0	0	1
NCBP2|SUPT5H	1	1	0	1	0	0	0	1	0	1	1	0	0	0	1	0	1	1	0	1	1	0	1	1	0	0	0	1	1	0	1	1	0	1	1	1	1	1	0	0	0	1	1	1	1	1	0	0	1
NCBP2|POLR2H	1	1	0	1	1	0	0	0	1	0	1	0	0	0	0	0	0	1	0	0	1	0	0	0	0	0	1	1	0	0	1	1	0	0	0	1	0	1	0	0	0	0	1	1	0	1	0	1	1
NCBP2|POLR2I	1	0	0	0	1	1	1	1	0	0	1	0	0	0	1	0	0	1	0	0	1	0	0	1	0	1	1	1	1	0	1	1	0	0	1	0	0	1	0	0	0	1	1	0	0	1	0	0	1
NCBP2|POLR2G	1	0	0	0	0	0	0	0	0	0	1	0	0	0	0	0	0	1	0	0	1	0	0	1	0	1	0	0	0	0	0	0	1	1	0	0	0	0	0	0	0	1	0	0	0	0	0	0	1
NCBP2|POLR2K	1	0	0	0	1	0	0	1	1	0	0	0	1	0	1	0	0	1	0	0	1	0	1	0	0	1	0	1	0	1	0	0	0	0	0	0	1	1	0	0	0	1	1	0	0	0	0	0	1
NCBP2|RPS6KA1	1	1	0	0	0	0	0	1	0	1	1	0	0	0	0	0	1	0	0	1	1	0	0	0	0	0	1	1	1	0	1	0	0	1	0	0	0	1	0	0	0	0	1	0	0	1	0	0	0
NCBP2|RPS6KA3	1	1	0	0	1	1	1	1	0	1	1	0	1	1	1	1	1	1	1	1	1	0	1	0	1	0	1	1	0	0	0	1	0	1	1	0	1	1	1	0	0	1	1	1	1	1	0	1	1
NCBP2|PARN	1	1	1	1	1	0	0	1	1	1	1	0	1	1	1	1	1	1	1	1	1	0	1	1	1	1	1	1	1	0	0	1	0	1	1	0	1	1	1	0	0	1	1	1	1	1	1	0	1
NCBP2|POLR2A	1	1	0	0	1	0	0	1	0	1	1	0	0	0	0	0	0	0	0	0	1	0	0	1	0	0	0	1	1	0	1	0	0	1	0	1	0	1	0	0	0	1	1	1	1	0	0	0	1
NCBP2|PRPF8	1	1	0	0	0	0	0	1	0	1	1	0	0	0	0	0	0	1	0	1	0	0	0	0	0	0	0	1	0	0	0	1	0	1	0	0	0	1	0	0	0	1	0	1	1	1	0	1	0
NCBP2|WTAP	1	1	1	1	1	0	0	1	1	1	1	0	1	1	1	1	1	1	1	1	1	1	1	1	1	0	1	1	1	0	1	1	1	1	0	1	1	1	1	0	0	1	1	1	1	1	1	1	1
NCBP2|YTHDF2	1	1	0	1	1	0	0	1	0	1	1	0	0	0	1	0	0	0	0	1	1	0	0	0	0	0	1	1	0	0	0	1	0	1	1	0	0	1	0	0	0	1	1	1	1	1	0	0	1
NCBP2|AKT1	1	1	0	1	1	0	0	1	1	1	1	0	1	0	1	0	1	1	0	1	1	0	0	1	0	0	1	1	1	0	1	1	0	1	1	1	1	1	1	0	0	1	1	1	1	1	0	1	1
NCBP2|EPAS1	1	0	0	1	1	0	0	1	0	1	1	0	1	1	1	1	1	0	1	1	1	1	0	0	1	0	0	1	0	0	0	1	0	1	0	1	1	1	0	0	0	0	0	1	1	1	1	1	0
NCBP2|CCNB1	0	0	0	1	1	0	0	0	0	0	0	0	0	0	0	0	0	1	0	0	1	0	0	0	0	0	0	0	0	1	1	0	0	0	0	0	0	0	1	0	0	1	0	1	0	0	0	0	1
NCBP2|NR4A1	1	1	0	1	1	1	1	0	1	1	1	1	1	1	1	1	1	0	0	1	1	1	1	1	1	1	0	1	1	0	1	1	0	1	1	1	1	1	1	1	1	1	0	1	1	1	0	0	0
NCBP2|CDK1	1	1	0	1	1	1	1	1	1	0	1	0	1	1	1	0	0	1	0	0	1	0	0	1	0	0	0	1	1	1	1	1	1	0	0	0	0	1	1	1	0	1	1	1	1	0	0	1	1
NCBP2|RBM8A	1	1	1	1	1	0	0	1	0	1	1	0	1	0	1	0	0	1	0	1	1	0	1	1	1	1	1	1	1	0	0	1	0	1	1	1	0	1	1	0	0	1	1	1	1	1	1	0	1
NCBP2|SRRT	1	1	0	0	1	0	0	0	0	0	1	0	0	0	1	0	0	0	0	0	1	0	0	1	0	0	0	1	0	0	0	1	0	0	0	0	0	1	0	0	0	1	1	1	0	0	0	0	0
NCBP2|CD2BP2	1	1	1	1	1	0	0	1	1	1	1	0	1	0	1	0	0	0	0	1	1	0	1	1	1	1	1	1	1	0	0	1	0	1	1	0	1	1	0	0	0	1	1	1	0	0	0	0	1
NCBP2|RNPS1	1	1	0	1	1	0	0	1	0	1	1	0	1	0	1	0	0	1	0	1	1	0	0	1	1	0	0	1	1	0	0	1	0	1	1	0	1	1	1	0	0	1	1	1	1	1	0	0	1
NCBP2|SRRM1	1	1	0	1	1	0	0	1	1	1	1	0	1	0	1	0	1	0	1	1	1	0	0	1	1	1	1	1	1	0	1	1	0	1	1	1	1	1	1	0	0	1	1	1	1	1	0	1	1
NCBP2|YTHDF3	1	1	1	0	1	0	0	1	0	1	1	0	1	1	1	1	1	1	0	1	1	0	1	1	0	1	1	1	0	0	0	1	0	1	1	1	1	1	1	1	0	0	1	1	1	1	1	1	1
NCBP2|LENG8	1	1	0	0	0	0	0	1	0	1	1	1	1	0	1	0	1	0	0	0	1	0	1	0	0	1	1	1	1	0	1	1	0	1	1	1	1	1	0	0	1	0	1	1	0	1	0	1	1
NCBP2|PCIF1	1	1	1	0	1	0	0	1	0	1	1	0	0	1	1	0	1	1	0	1	1	0	1	1	1	1	1	1	1	0	1	1	1	1	0	0	1	1	0	0	0	0	1	1	0	1	1	0	0
NCBP2|XPO1	1	1	0	1	1	0	0	1	1	0	1	0	1	1	1	1	1	1	1	0	1	0	1	1	1	0	0	1	1	0	1	0	0	1	0	0	0	1	1	0	0	1	1	1	1	1	0	0	1
NCBP2|NUDT5	1	1	1	1	1	0	0	1	1	0	1	0	1	1	1	0	1	1	0	0	1	0	0	1	0	1	1	1	1	0	1	1	0	1	1	0	1	1	1	0	0	1	1	1	1	1	0	1	1
NCBP2|NUDT16L1	1	1	1	1	1	0	0	0	1	1	1	0	0	0	1	1	0	1	0	1	1	0	1	1	1	1	1	1	1	0	0	1	0	1	1	1	0	1	0	1	1	1	1	0	0	1	1	0	0
NCBP2|PRKAB1	1	1	1	0	1	0	1	1	0	1	1	0	1	0	1	0	1	1	0	1	1	1	1	1	1	1	1	1	0	0	0	0	0	1	1	0	1	1	1	1	1	0	1	1	0	1	1	1	1
NCBP2|ATF5	1	1	0	1	1	1	0	1	1	1	1	0	1	1	1	0	0	1	0	1	1	0	1	1	0	0	1	1	1	0	1	1	1	1	1	1	1	1	1	0	1	1	1	1	1	1	0	0	1
NCBP2|LSM1	1	1	1	1	1	0	1	1	1	1	1	0	1	1	1	0	1	1	0	1	1	0	1	0	1	1	0	1	0	0	1	1	0	1	1	1	1	1	1	0	0	1	1	1	1	1	0	1	1
WDR4|NUDT16	0	1	1	1	1	0	0	1	0	1	0	0	0	0	0	1	1	0	1	1	0	1	1	0	1	1	0	1	0	1	0	1	0	1	1	1	1	1	0	0	1	0	1	1	1	1	0	1	0
WDR4|TGS1	0	1	1	0	1	0	0	1	0	1	0	0	0	1	0	1	1	0	0	1	1	0	0	0	0	1	0	1	0	0	0	0	0	0	1	1	1	1	1	1	0	0	1	0	1	0	0	0	1
WDR4|RNMT	1	1	1	1	1	0	1	1	1	1	0	0	1	1	1	1	1	1	1	1	0	1	1	0	1	1	1	1	0	1	0	1	1	1	1	1	1	1	1	0	0	1	1	1	1	1	0	1	1
WDR4|DXO	1	1	1	1	0	0	0	1	1	1	0	0	1	1	1	1	1	0	1	1	1	1	1	1	1	1	1	1	0	0	0	1	1	1	0	1	1	1	0	0	0	0	1	1	1	1	0	0	0
WDR4|CMTR1	1	1	1	0	0	0	0	1	1	1	0	0	0	0	1	1	1	0	1	1	0	1	1	0	1	0	0	1	0	0	0	1	0	1	1	0	1	1	0	0	0	0	0	1	0	0	1	0	0
WDR4|CMTR2	0	1	1	1	1	0	0	1	1	1	1	0	1	1	1	1	1	1	1	1	1	1	1	0	1	1	1	1	0	1	0	0	0	1	1	1	1	1	1	1	0	1	1	1	1	1	1	0	0
WDR4|EIF4G3	1	1	1	1	0	0	0	1	1	1	1	0	1	1	0	0	1	0	1	0	0	1	1	0	1	0	1	1	0	0	0	0	0	1	0	1	1	1	1	1	1	0	0	1	1	1	0	1	0
WDR4|CYFIP2	0	1	1	1	1	0	0	1	0	1	1	0	1	1	1	1	1	1	1	1	0	1	1	0	1	1	1	1	0	0	0	1	0	1	1	1	1	1	0	0	0	1	1	1	1	1	0	0	1
WDR4|GEMIN4	0	1	1	0	0	0	0	1	0	1	0	0	0	0	0	0	1	0	1	1	0	0	0	0	0	0	0	1	0	1	0	1	0	0	1	0	1	1	1	0	0	1	0	1	1	1	0	1	0
WDR4|ERCC3	1	1	1	1	0	0	0	1	1	1	0	0	1	1	1	1	1	0	1	1	0	1	1	0	1	1	1	1	0	0	0	1	0	1	1	1	1	1	1	0	0	1	0	0	1	1	1	1	0
WDR4|ERCC2	1	1	1	1	0	0	1	1	1	1	1	0	1	0	1	0	1	0	1	1	0	1	1	1	1	1	1	1	0	0	0	1	1	1	1	1	1	1	1	0	1	1	1	1	1	1	0	1	0
WDR4|CDK7	0	1	1	0	1	0	0	0	0	1	0	0	0	0	0	0	1	0	1	0	0	0	1	0	0	0	0	0	0	1	0	0	0	0	0	0	0	0	0	0	1	0	0	0	0	1	0	0	1
WDR4|CCNH	0	1	1	1	1	0	0	1	1	1	0	0	1	1	1	1	1	0	1	0	1	0	1	0	1	1	0	1	0	1	0	0	0	1	0	1	1	1	0	0	0	0	0	0	1	1	0	0	1
WDR4|GTF2H1	1	1	1	1	1	0	0	1	1	1	1	0	1	1	1	1	1	0	1	1	1	1	1	0	1	1	1	1	0	1	0	1	0	1	1	1	1	1	1	0	0	1	1	1	1	1	1	1	1
WDR4|GTF2F2	0	0	1	1	0	1	1	1	0	0	1	0	1	0	1	0	1	0	0	0	0	0	1	0	0	0	0	0	1	1	0	1	0	0	0	0	1	1	0	1	1	0	0	0	0	0	0	0	0
WDR4|POLR2D	0	1	1	0	0	0	0	1	0	1	0	0	1	0	1	0	1	0	1	0	0	0	1	0	1	1	0	1	0	1	0	1	0	1	1	1	1	1	0	0	0	0	0	0	1	1	0	0	0
WDR4|GTF2H3	0	1	1	0	1	0	0	0	1	1	0	0	0	0	0	0	1	0	0	1	0	0	0	0	1	0	0	1	0	1	0	0	0	0	0	0	0	0	1	0	0	1	0	0	0	1	0	0	1
WDR4|FTO	1	1	1	1	0	0	1	1	1	1	1	0	1	1	1	1	1	0	1	1	0	1	1	0	1	1	1	1	0	1	0	1	1	1	1	1	1	1	1	0	1	1	1	1	1	1	1	0	1
WDR4|RPS6KA3	0	1	0	0	0	0	1	1	0	1	0	0	0	1	0	0	1	0	1	1	0	0	1	0	1	0	0	0	0	0	0	0	0	0	0	0	0	1	0	0	0	0	0	1	0	1	0	0	0
WDR4|PARN	1	0	1	0	0	0	0	0	0	1	0	0	0	0	0	0	1	0	1	1	0	0	0	0	1	0	0	1	0	0	0	0	0	0	0	0	1	1	0	0	0	0	0	0	0	1	0	0	0
WDR4|NT5C2	1	1	1	1	0	0	0	1	1	1	0	0	1	1	1	1	1	0	1	1	0	1	1	0	1	0	0	1	0	1	0	0	0	1	0	1	1	1	0	0	0	0	0	1	1	1	0	1	1
WDR4|METTL3	0	1	1	1	0	0	1	1	1	1	0	0	1	1	1	1	1	0	1	1	0	1	1	1	1	1	1	1	0	1	0	1	1	1	1	1	1	1	0	0	0	1	1	1	1	1	0	1	0
WDR4|TNPO1	0	0	1	1	1	0	0	0	0	1	0	0	1	1	0	0	1	0	1	0	0	0	0	0	1	1	0	0	0	1	0	0	0	0	0	0	1	1	1	0	1	0	1	0	1	1	0	0	0
WDR4|WTAP	0	1	1	1	0	0	0	1	0	1	0	0	0	0	0	0	1	0	1	1	0	0	0	0	0	0	0	1	0	0	0	0	0	0	0	0	0	1	0	0	0	0	0	0	0	0	1	0	0
WDR4|AKT1	0	1	1	0	0	0	0	1	0	1	0	0	0	0	0	0	1	0	1	1	0	0	0	0	0	0	0	1	0	0	0	1	0	1	1	0	0	1	0	0	0	0	0	0	0	1	0	0	0
WDR4|MTOR	1	1	1	1	0	0	1	1	1	1	1	0	1	1	1	1	1	0	1	1	0	1	1	1	1	1	1	1	0	1	0	1	0	1	1	1	1	1	1	0	1	1	1	1	1	1	0	0	0
WDR4|EPAS1	0	0	0	0	0	0	0	0	0	1	0	0	1	1	0	1	1	0	1	1	0	1	0	0	1	0	0	1	0	0	0	0	0	0	0	1	1	0	0	0	0	0	0	1	1	0	0	0	0
WDR4|RPS6KB1	1	1	1	1	1	0	1	1	1	1	0	0	1	1	1	1	1	0	1	1	1	1	1	0	1	1	1	1	0	1	0	1	0	1	1	1	1	1	1	1	1	1	0	1	1	1	1	1	1
WDR4|DDX58	1	1	1	1	0	0	0	1	1	1	1	0	0	1	1	1	1	1	1	1	0	1	1	0	1	0	0	1	0	1	0	0	0	1	1	1	1	1	0	0	0	1	1	1	1	1	1	1	1
WDR4|NR4A1	1	1	0	1	0	0	1	0	1	1	0	1	1	0	1	1	1	0	0	1	0	1	0	0	1	1	0	1	1	0	0	1	0	1	1	0	0	0	0	0	1	1	0	1	0	1	0	0	0
WDR4|CDK1	0	0	0	0	1	0	0	0	0	0	0	0	0	0	0	0	0	0	0	0	0	0	0	0	0	0	0	0	0	1	1	0	0	0	0	0	0	0	1	1	0	1	0	0	1	0	0	0	0
WDR4|BLMH	1	1	1	0	0	0	0	1	1	1	0	0	1	1	0	0	1	0	1	0	0	0	1	0	1	0	0	1	0	1	0	1	1	1	1	1	1	1	1	0	0	0	0	1	1	1	0	0	0
WDR4|KPNA4	0	1	1	0	0	0	0	1	0	1	0	0	1	0	0	0	1	0	1	0	0	0	1	0	0	0	0	1	0	1	0	1	0	0	0	1	0	1	0	0	0	0	0	1	1	1	0	0	0
WDR4|NXF1	1	0	1	0	0	0	0	1	0	1	0	0	0	0	1	0	1	0	0	1	0	0	0	0	0	0	0	1	0	0	0	1	0	1	0	1	1	1	0	0	0	0	0	1	1	1	0	0	0
WDR4|UPF2	1	1	1	1	0	0	0	1	1	1	0	0	1	1	1	1	1	0	1	0	0	0	1	0	0	0	0	1	0	1	0	0	0	1	1	0	1	1	0	0	0	0	1	1	1	1	0	1	0
WDR4|UPF3B	0	1	0	0	0	0	1	1	1	1	1	0	1	1	1	1	1	0	1	0	0	0	1	0	0	1	0	0	0	1	0	0	0	1	0	1	1	1	0	0	0	0	1	1	1	1	0	1	0
WDR4|SRRM1	0	1	0	0	0	0	0	1	0	1	0	0	0	0	0	0	1	0	1	1	0	0	0	0	0	0	0	1	0	0	0	0	0	0	0	0	0	1	0	0	0	0	0	0	1	0	0	0	0
WDR4|YTHDF3	0	0	1	0	0	0	0	1	0	1	0	0	0	0	0	0	1	0	0	1	0	0	1	0	0	0	0	0	0	0	0	0	0	0	0	0	0	0	1	1	0	0	0	0	1	0	1	1	0
WDR4|PHAX	1	1	1	1	0	0	0	1	0	1	0	0	1	1	1	1	1	0	1	1	0	1	1	0	1	0	0	1	0	1	0	1	0	1	1	1	1	1	1	0	0	1	1	1	1	1	0	1	0
WDR4|NUDT4	1	1	1	0	1	1	1	1	0	1	0	1	1	1	1	1	1	0	0	1	1	1	1	1	1	1	0	1	0	1	0	1	0	1	1	1	1	1	1	1	0	1	0	0	0	1	0	0	1
WDR4|EDC3	1	1	1	1	1	0	0	1	1	1	0	0	0	0	1	0	1	0	1	1	0	0	1	1	1	1	1	1	0	0	0	1	0	1	1	1	1	1	0	0	0	1	0	1	1	1	1	0	1
WDR4|IPO8	0	1	1	0	0	0	0	1	0	1	0	0	0	0	0	1	1	0	1	1	0	0	1	0	0	0	0	0	0	0	0	0	0	0	0	1	0	1	0	1	1	0	0	1	1	1	1	1	0
WDR4|NUDT1	1	1	0	0	0	0	1	1	0	1	0	0	0	0	0	1	1	0	0	0	1	0	1	1	0	1	0	1	0	1	0	0	0	0	0	0	0	0	0	0	0	1	0	0	0	0	0	0	0
WDR4|NUDT16L1	1	1	1	1	0	0	0	0	0	1	0	0	0	0	0	1	0	0	1	0	0	0	0	0	0	1	0	1	0	0	0	0	0	0	0	0	0	0	0	0	0	0	0	0	0	0	0	0	0
WDR4|SNUPN	1	1	1	1	0	0	0	1	1	1	0	0	0	1	1	1	1	1	1	1	0	1	1	0	1	1	1	1	0	0	0	1	1	1	1	1	1	1	0	0	1	1	1	0	1	1	0	1	1
WDR4|PML	1	1	1	1	0	0	0	1	0	1	1	0	0	1	0	0	1	0	1	1	0	1	1	0	0	0	0	1	0	0	0	0	1	1	1	1	1	1	1	0	0	1	1	1	1	1	0	1	1
WDR4|TSC1	1	1	1	1	0	0	1	1	1	1	0	0	1	1	1	1	1	0	1	1	1	1	1	0	1	1	1	1	0	1	0	1	1	1	1	1	1	1	1	0	1	1	1	1	1	1	1	1	1
WDR4|PRKAB1	0	1	1	0	1	0	0	1	0	1	0	0	1	0	0	0	1	0	1	0	0	1	1	0	1	1	1	1	0	0	0	0	0	0	0	0	0	1	0	1	0	0	0	0	0	0	0	0	0
WDR4|ATF5	1	1	1	0	0	1	0	1	1	1	1	0	1	0	0	0	0	0	0	1	0	0	0	1	0	0	0	1	0	0	1	0	1	0	1	1	0	1	0	0	0	1	1	0	0	1	0	0	0
WDR4|IFIT5	0	1	1	1	1	0	0	1	1	1	0	0	0	1	1	1	1	0	1	1	0	1	1	0	0	0	0	1	0	0	0	0	0	1	1	1	1	1	1	0	0	0	1	1	1	1	0	1	1
WDR4|LSM1	0	0	1	0	0	0	1	0	0	1	1	0	0	0	0	0	1	0	0	1	0	0	0	0	0	0	0	1	0	0	0	1	0	0	0	0	1	1	0	0	0	0	0	0	0	1	0	0	0
MKNK1|RNMT	0	0	0	0	1	0	1	0	1	1	0	0	0	0	0	1	0	0	0	0	0	0	0	1	0	0	0	0	0	1	1	0	1	0	1	1	0	0	1	0	0	1	0	1	0	0	0	1	1
MKNK1|RNGTT	0	0	0	0	0	0	1	0	1	0	0	1	0	0	0	1	0	1	1	1	0	0	0	1	0	0	0	0	1	1	1	1	1	0	0	0	0	0	1	1	1	1	0	1	0	0	1	1	1
MKNK1|CYFIP2	0	1	1	0	1	0	0	0	0	1	1	1	1	0	0	0	1	1	0	0	0	1	1	1	1	1	0	1	0	0	0	0	0	0	0	0	0	1	0	1	0	0	0	0	0	1	0	0	1
MKNK1|DDX20	0	0	0	0	1	0	1	0	1	1	0	1	0	0	0	0	0	0	0	0	0	0	0	1	1	1	1	0	1	1	1	1	1	0	0	0	0	0	1	1	1	1	1	1	0	0	0	0	1
MKNK1|ERCC2	1	0	1	0	0	1	1	0	0	0	0	1	0	0	0	0	0	0	0	0	0	0	0	1	0	1	1	0	0	0	1	0	1	0	0	1	0	0	1	1	1	1	1	0	0	0	0	0	0
MKNK1|MNAT1	0	1	0	0	1	1	1	0	0	1	0	0	1	0	0	1	0	1	1	0	0	0	0	1	1	1	1	0	1	1	1	1	1	0	0	1	0	0	1	1	1	1	1	1	0	1	0	0	0
MKNK1|METTL14	1	1	1	0	1	0	1	0	0	1	0	1	1	0	1	1	0	1	1	0	0	0	1	1	1	1	1	1	0	1	0	0	0	0	0	0	1	0	1	1	1	1	1	1	0	1	1	1	1
MKNK1|DCP2	0	0	0	1	0	0	0	0	0	1	0	0	0	0	1	1	1	0	1	0	1	1	1	1	0	0	0	0	0	1	1	1	1	1	0	1	0	0	1	1	1	1	1	0	1	1	0	1	1
MKNK1|MTOR	1	1	0	0	0	0	1	0	1	0	1	0	0	0	0	0	0	0	0	0	0	0	1	1	1	1	0	0	0	1	1	1	0	0	0	0	0	0	0	1	1	1	1	0	0	0	0	0	0
MKNK1|RPS6KB1	0	0	0	0	1	0	1	0	0	0	0	1	0	0	0	1	0	0	0	0	0	0	0	1	0	0	0	0	0	1	1	0	0	0	0	0	0	0	1	1	1	0	0	1	0	0	1	0	1
MKNK1|DDX58	1	0	1	1	0	0	0	1	1	0	0	0	0	1	0	1	1	1	1	1	0	0	0	0	0	0	0	1	1	0	0	0	0	0	0	1	0	1	0	0	0	0	0	0	0	1	1	0	1
MKNK1|NR4A1	1	1	0	1	0	0	1	0	1	1	0	1	1	0	0	0	1	0	0	0	0	0	0	0	1	1	0	0	1	0	1	1	0	1	1	0	0	0	0	1	1	1	0	1	0	1	0	0	0
MKNK1|NUDT12	1	1	1	0	1	0	1	0	0	1	1	1	0	1	1	1	0	1	1	0	0	0	1	1	1	1	1	0	1	1	1	0	0	0	0	0	1	0	0	1	1	0	1	0	0	1	0	1	1
MKNK1|NUDT3	0	1	1	0	1	1	1	0	0	1	0	1	1	0	1	1	0	0	1	0	0	1	1	1	1	1	1	1	1	0	1	1	1	0	0	1	1	1	1	1	1	1	1	0	1	0	0	1	1
MKNK1|NUDT4	0	1	1	0	1	1	1	0	0	0	0	1	1	0	0	0	0	0	0	0	0	1	1	1	1	1	0	0	0	1	1	0	0	0	0	0	0	0	1	1	0	1	0	0	0	1	0	0	1
MKNK1|PML	0	1	0	0	0	0	0	0	0	0	0	0	0	0	0	0	0	0	0	1	0	0	0	0	0	0	0	0	0	0	1	0	1	0	1	0	0	0	1	0	1	1	0	0	0	1	0	1	1
MKNK1|TSC1	0	0	1	0	1	0	1	0	0	0	0	1	0	0	1	1	0	0	0	0	0	0	0	1	0	1	1	1	0	0	0	0	0	1	0	1	0	0	0	1	1	1	1	1	0	0	1	1	0
MKNK1|APAF1	1	1	0	0	1	1	1	0	0	1	0	1	1	0	0	1	1	0	0	1	0	0	0	1	1	0	0	1	0	1	0	0	0	0	0	0	0	0	1	1	1	1	0	1	0	0	0	1	0
MKNK1|ZNF784	0	1	0	0	1	1	1	0	0	1	0	1	0	0	0	0	0	0	0	0	0	0	1	1	1	1	1	1	0	0	1	0	0	0	1	1	0	0	0	1	1	0	1	0	0	1	0	0	0
MKNK1|IFIT5	0	0	1	0	1	0	0	0	0	0	0	0	0	0	0	1	1	0	0	0	0	0	1	0	0	0	0	0	0	0	0	0	0	0	0	0	0	0	1	0	0	0	0	0	0	1	0	0	1
MKNK2|POLR2E	0	0	0	0	1	1	1	1	1	0	1	1	0	1	1	1	0	1	1	1	1	0	1	1	0	1	0	0	0	1	1	1	1	0	1	0	0	1	1	0	0	1	0	0	1	0	1	1	1
MKNK2|POLR2C	0	0	1	0	1	1	1	1	1	0	1	1	1	1	1	1	1	1	1	0	1	1	1	1	1	1	0	1	1	1	1	1	1	1	1	0	1	1	1	1	1	1	0	0	1	1	1	1	1
MKNK2|POLR2J	0	1	0	0	1	1	1	0	1	0	0	0	1	1	1	1	1	1	1	0	1	1	1	1	0	1	0	0	1	0	1	1	1	1	0	0	1	1	1	0	0	1	0	0	1	0	1	1	1
MKNK2|GTF2F1	0	0	0	0	0	0	1	1	1	0	1	1	0	1	1	1	0	1	1	1	1	0	1	1	0	1	0	0	0	0	1	1	1	0	0	0	0	1	1	1	1	1	0	1	1	0	1	1	1
MKNK2|POLR2I	0	0	1	0	1	1	1	1	1	0	1	1	0	1	1	1	0	1	1	0	1	0	1	1	0	1	1	0	1	1	1	1	1	0	1	1	0	1	1	0	1	1	1	0	1	1	1	0	1
MKNK2|POLR2G	1	0	1	0	1	1	1	1	1	0	1	1	0	1	1	0	0	1	1	0	1	0	1	1	0	1	0	0	0	1	1	0	1	1	1	0	0	0	1	0	0	1	0	0	1	0	1	0	1
MKNK2|POLR2K	0	0	1	0	1	1	1	1	1	0	0	1	1	1	1	1	1	1	1	0	1	0	1	1	0	1	0	0	0	1	1	1	1	0	1	0	1	1	1	1	0	1	0	0	1	0	1	1	1
MKNK2|EIF4G1	0	0	0	0	0	0	0	0	0	0	0	1	0	0	0	0	0	1	1	0	0	0	0	1	0	0	0	0	0	0	1	0	1	0	0	0	0	0	1	0	1	1	0	0	0	0	1	1	0
MKNK2|PRPF8	0	1	0	0	1	0	1	1	1	1	0	1	0	1	1	1	1	1	1	1	1	0	1	1	0	1	0	0	0	0	1	1	1	1	1	0	0	1	1	0	1	1	0	1	1	0	1	1	1
MKNK2|CCNB1	0	0	0	1	1	1	1	0	1	0	0	1	0	1	0	0	0	1	1	0	1	0	0	1	0	0	0	0	0	1	1	1	1	0	0	0	0	0	1	0	1	1	0	1	0	0	1	1	1
MKNK2|EIF4EBP1	0	0	0	0	0	1	1	0	1	0	1	1	0	0	0	0	0	1	0	0	0	0	0	1	0	0	0	0	0	0	1	1	1	0	0	0	0	1	1	0	0	1	0	0	0	0	0	0	1
MKNK2|CS	0	0	0	0	1	0	1	0	1	0	0	1	0	1	0	1	1	1	1	0	1	0	1	1	0	1	0	0	1	1	1	1	1	0	1	0	0	1	1	0	1	1	1	0	1	0	1	1	1
MKNK2|SRRT	0	1	0	0	1	1	1	1	1	0	1	1	0	1	1	1	1	1	1	0	1	0	1	1	0	1	0	0	1	0	1	1	1	1	0	0	0	1	1	1	1	1	0	1	1	0	1	1	1
MKNK2|LENG8	0	1	0	0	0	0	1	1	1	1	0	1	1	1	1	1	1	1	1	0	1	1	1	1	1	1	1	1	1	0	1	1	1	1	1	1	1	1	1	0	1	1	1	1	1	1	1	1	1
MKNK2|LSM2	0	0	0	0	1	0	1	0	1	0	0	0	0	0	0	0	0	1	1	0	0	0	0	1	0	0	0	0	1	1	1	1	0	0	1	0	0	1	0	0	0	1	0	0	1	0	1	0	1
MKNK2|KPNB1	0	0	0	0	1	0	1	1	1	0	0	0	0	1	1	1	1	1	1	0	0	0	1	1	0	1	0	0	0	1	1	1	1	1	1	0	0	1	1	0	1	1	0	0	1	0	1	1	1
MKNK2|EIF4A2	0	0	0	0	1	1	1	0	1	0	0	0	0	1	0	1	0	1	1	0	0	0	0	0	0	1	0	0	0	0	0	0	1	0	0	1	0	1	1	0	0	0	0	0	0	0	1	0	0
MKNK2|EIF2S2	0	0	1	0	1	1	1	0	1	0	0	1	0	1	0	1	1	1	0	0	1	0	0	1	0	1	0	0	0	0	1	0	1	0	0	0	0	0	1	0	0	1	0	0	0	0	1	0	1
MKNK2|SRSF1	0	0	0	0	0	0	0	1	1	0	0	1	0	0	0	0	0	1	0	0	0	0	0	1	0	0	0	0	0	1	0	0	0	0	0	0	0	0	1	0	1	1	0	0	0	0	1	0	0
MKNK2|SNRNP70	0	0	0	0	1	0	1	0	1	0	1	1	0	1	1	1	1	1	1	0	1	1	1	1	0	1	0	0	1	0	1	1	1	0	1	1	0	1	1	0	1	1	0	1	1	0	1	1	1
MKNK2|PSMC4	0	0	1	0	0	0	1	0	1	0	1	0	0	0	0	0	0	1	1	0	1	0	0	1	0	0	0	0	1	1	1	0	0	0	1	0	0	0	1	0	0	1	0	0	1	0	1	1	1
EIF3D|EIF4G1	1	0	1	1	1	1	0	0	1	1	1	1	1	0	1	0	1	1	1	1	1	1	1	1	1	0	0	1	1	0	1	0	1	0	0	1	1	1	1	1	1	1	0	1	1	1	1	1	0
EIF3D|MYC	1	0	0	0	1	1	0	0	0	0	1	1	0	0	0	0	1	0	0	0	0	0	1	1	0	0	1	0	0	0	1	0	1	0	0	0	0	0	1	1	0	0	0	1	0	1	0	0	0
EIF3D|EIF4EBP1	1	0	0	1	1	1	1	0	1	1	1	0	1	0	0	1	1	1	0	1	0	1	0	0	1	1	0	0	0	1	1	1	1	0	1	0	1	1	1	1	0	1	1	0	1	1	0	0	1
EIF3D|ILF2	1	0	0	0	1	0	0	0	0	1	0	0	0	0	0	0	0	1	0	1	0	0	0	1	1	0	0	0	0	0	1	0	1	0	0	0	0	0	1	1	0	1	0	1	0	0	1	0	0
EIF3D|RAN	1	0	0	0	1	1	0	0	0	0	0	0	0	0	0	0	0	1	0	0	1	0	0	1	1	0	0	0	1	1	1	0	1	0	0	1	0	0	0	0	0	1	0	1	0	1	0	1	0
EIF3D|SNRPC	1	0	0	1	1	1	1	0	1	1	1	0	0	0	1	1	1	1	1	0	1	1	1	1	1	1	0	0	1	0	1	1	1	0	0	1	1	1	0	0	0	1	0	0	1	0	1	0	0
EIF3D|JUN	1	0	0	0	0	1	1	0	0	1	0	1	1	1	1	0	1	0	0	0	1	1	1	0	1	1	0	1	1	0	0	0	0	1	0	0	1	0	0	1	1	1	0	0	0	1	1	0	0
EIF3D|EIF2S3	1	0	0	0	0	1	0	0	0	0	1	1	1	0	1	1	0	1	0	1	0	1	0	1	0	0	0	0	0	0	1	0	1	0	0	0	1	0	1	1	1	1	1	1	1	1	0	1	1
EIF3D|EIF4A2	1	1	1	1	1	1	1	1	1	1	1	0	1	1	1	1	1	1	1	1	1	1	1	0	1	1	1	1	1	0	1	0	1	1	1	1	1	1	1	1	0	0	1	1	1	1	1	1	0
EIF3D|JUND	1	1	0	0	0	0	0	0	0	1	0	0	0	0	0	0	1	0	0	1	0	0	0	0	1	0	0	1	1	0	1	0	1	0	1	0	0	0	0	0	0	0	0	1	0	1	1	0	0
EIF3D|EIF2S2	1	0	1	1	1	1	1	0	1	1	1	0	1	1	1	1	1	1	0	0	1	1	1	1	1	1	1	0	1	0	1	0	1	0	0	0	1	1	1	1	0	1	0	0	1	1	1	1	0
EIF3D|SRSF1	1	1	1	1	1	1	0	1	1	0	0	1	1	1	1	1	1	1	1	1	1	1	1	1	1	0	1	1	1	1	1	0	1	0	1	1	1	1	1	1	1	1	0	1	1	1	1	1	0
EIF3D|IFI27	1	0	0	1	1	1	0	0	0	0	0	1	0	1	0	1	1	0	1	1	1	0	0	0	0	0	0	1	0	0	1	0	1	0	0	0	0	1	0	0	0	0	0	1	0	1	0	0	0
NUDT16|TGS1	0	0	0	0	1	1	0	0	1	0	1	0	1	1	1	0	0	0	0	1	1	0	0	0	0	0	0	0	0	0	1	0	0	0	1	0	0	0	1	1	0	1	1	0	1	0	0	0	1
NUDT16|RNMT	1	0	0	1	1	1	1	0	1	1	1	0	1	1	1	1	0	1	0	1	1	0	0	1	0	0	1	0	1	0	1	1	1	1	1	0	1	1	1	0	0	1	1	1	1	1	0	1	1
NUDT16|DXO	1	0	0	1	0	0	1	0	1	1	1	0	1	1	1	0	0	1	0	0	1	0	1	1	0	1	1	0	1	0	1	1	1	1	0	0	1	1	0	0	0	1	0	0	1	0	0	0	0
NUDT16|CMTR2	1	1	0	1	0	1	1	0	1	1	1	0	1	1	1	1	1	1	0	0	1	0	1	1	1	1	1	0	1	0	1	0	1	0	0	0	1	1	1	1	0	1	0	1	1	1	1	0	1
NUDT16|EIF4G3	1	1	0	1	0	0	1	0	1	0	1	0	1	1	1	0	1	0	0	0	0	1	0	0	0	0	1	0	1	0	1	0	0	1	0	0	1	1	1	1	1	1	0	0	1	0	0	1	0
NUDT16|RNGTT	1	1	0	1	0	1	1	1	1	1	1	1	1	1	1	1	0	1	1	1	1	0	1	1	1	0	1	0	1	0	1	1	1	1	1	0	1	1	1	1	0	1	0	1	1	0	1	1	1
NUDT16|CYFIP2	1	1	1	0	0	1	0	0	0	1	1	1	1	1	1	0	1	1	0	0	0	1	1	1	1	1	1	1	1	0	1	1	0	1	0	0	1	1	1	0	0	1	1	0	1	1	0	0	1
NUDT16|DDX20	1	1	0	1	1	1	1	0	1	1	1	1	1	1	1	1	1	1	0	1	1	0	1	1	1	1	1	0	1	0	1	1	1	1	1	0	1	1	1	1	0	1	1	1	1	1	1	1	1
NUDT16|GEMIN4	0	0	0	0	0	0	0	0	1	1	1	1	0	0	0	0	0	1	0	1	0	0	0	1	0	0	0	0	1	0	1	1	0	0	0	0	0	1	1	0	0	1	0	1	1	0	0	0	1
NUDT16|ERCC3	1	0	0	1	0	0	1	0	1	0	1	0	1	1	1	0	1	1	0	0	1	0	1	1	1	0	1	0	1	0	1	1	1	1	0	0	1	1	1	0	0	1	0	0	1	1	1	0	0
NUDT16|ERCC2	1	0	1	1	0	1	1	1	1	1	1	1	1	1	1	0	1	1	0	0	1	0	1	1	1	1	1	0	1	0	1	1	1	1	0	0	1	1	1	1	1	1	1	0	1	1	0	0	1
NUDT16|CCNH	0	0	0	1	0	0	1	0	1	0	1	0	1	1	1	1	0	1	0	0	1	0	0	0	1	0	0	0	1	0	1	0	0	1	0	0	1	1	1	0	0	1	0	0	0	1	0	0	1
NUDT16|GTF2H1	1	0	1	1	0	0	1	0	1	0	1	0	1	1	1	1	0	1	0	0	1	0	1	1	0	0	1	0	1	0	1	1	1	1	0	0	1	1	1	1	0	1	0	1	1	1	1	1	1
NUDT16|GTF2F2	0	0	0	0	0	1	1	0	0	0	1	0	1	1	1	0	1	0	0	0	1	0	1	0	0	0	0	0	1	0	1	1	0	0	0	0	1	0	0	1	1	0	0	0	0	0	0	0	0
NUDT16|POLR2D	1	0	0	0	0	0	1	0	1	0	1	0	1	0	1	0	0	1	0	0	1	0	0	1	0	0	0	0	1	1	1	1	1	1	0	0	0	1	1	0	0	1	0	0	1	1	0	0	0
NUDT16|GTF2H3	0	0	0	0	0	0	0	0	1	0	1	1	0	0	0	0	1	1	0	1	0	0	0	0	0	0	0	0	0	1	1	0	0	0	0	0	0	0	1	0	0	1	0	0	0	0	0	0	1
NUDT16|FTO	1	0	0	1	0	1	1	0	1	1	1	0	1	1	1	1	1	1	0	1	1	0	1	1	1	1	1	0	1	0	1	1	1	1	1	0	1	1	1	0	1	1	1	0	1	1	1	0	1
NUDT16|NT5C2	1	1	0	1	0	1	0	0	1	0	1	0	1	1	1	1	1	1	0	0	0	0	0	0	1	0	0	0	0	0	1	0	0	0	0	0	1	0	1	0	0	1	0	0	0	0	0	0	1
NUDT16|METTL3	1	1	0	1	0	1	1	1	1	1	1	1	1	1	1	1	1	1	0	1	1	0	1	1	1	1	1	0	1	0	1	1	1	1	0	0	1	1	1	0	0	1	1	1	1	1	0	0	0
NUDT16|TNPO1	0	0	0	1	1	0	0	0	0	0	1	0	1	1	1	0	1	0	0	0	1	0	0	0	1	1	0	0	0	1	1	0	0	0	0	0	0	0	1	0	1	1	0	0	0	0	0	0	0
NUDT16|MTOR	1	1	0	1	0	1	1	1	1	1	1	0	1	1	1	0	1	1	0	0	1	1	1	1	1	1	1	0	1	0	1	1	1	1	0	0	1	1	1	1	1	1	1	0	1	1	0	0	1
NUDT16|RPS6KB1	1	1	0	1	0	0	1	1	1	0	1	1	1	1	1	1	1	1	0	1	1	1	1	1	0	0	1	0	1	1	1	1	1	1	1	0	1	1	1	1	1	1	0	1	1	1	1	1	1
NUDT16|DDX58	1	0	1	1	0	0	0	1	1	1	1	0	0	1	1	1	1	1	1	1	0	0	1	0	0	0	0	0	1	0	1	0	1	1	1	0	1	1	1	0	0	1	1	1	1	1	1	0	1
NUDT16|NR4A1	1	1	0	1	0	0	1	0	1	1	0	1	1	0	1	0	1	0	0	0	0	0	0	0	1	1	0	0	1	0	1	1	0	1	1	0	0	0	0	1	1	1	0	1	0	1	0	0	0
NUDT16|BLMH	1	0	0	0	0	0	0	1	1	0	1	0	1	1	1	0	0	1	0	0	1	0	0	1	1	0	0	0	1	1	1	1	1	0	0	0	0	0	1	0	0	1	0	1	1	1	0	0	1
NUDT16|UPF2	1	0	1	1	0	0	0	0	1	0	1	0	1	1	1	1	1	1	0	0	0	0	0	0	0	0	0	0	1	0	1	0	0	0	0	0	0	1	1	0	0	1	1	0	1	0	0	1	1
NUDT16|UPF3B	0	0	0	0	0	0	1	1	1	0	1	0	1	1	1	1	0	1	1	0	1	0	1	1	0	1	0	0	1	1	1	0	1	1	0	0	0	1	1	0	0	1	0	1	1	1	0	1	1
NUDT16|PHAX	1	0	0	1	0	0	0	0	1	0	1	0	1	1	1	0	1	1	0	0	1	0	1	1	0	0	0	0	1	1	1	1	0	0	0	0	1	1	1	1	0	1	0	0	1	1	0	0	1
NUDT16|NUDT4	1	1	1	0	1	1	1	0	0	0	1	1	1	1	1	0	1	1	0	1	1	1	1	1	1	1	0	0	0	1	1	1	0	1	1	0	1	0	1	1	0	1	0	0	0	1	0	0	1
NUDT16|EDC3	1	0	0	0	0	0	0	0	1	1	1	0	1	1	1	0	1	1	0	0	1	0	1	1	1	0	1	0	1	0	1	1	1	1	1	0	1	0	1	1	0	1	0	0	1	1	1	0	1
NUDT16|NUDT1	1	0	0	0	0	1	1	0	1	0	1	0	0	1	0	0	0	1	0	0	1	0	0	1	0	1	0	0	1	0	1	0	1	0	0	0	0	0	0	0	0	1	0	0	0	0	0	0	0
NUDT16|SNUPN	1	1	0	1	0	0	1	0	1	1	1	0	1	1	1	0	1	1	0	0	1	0	1	1	1	0	1	0	1	0	1	1	1	1	1	0	1	1	1	0	0	1	0	0	1	1	0	0	1
NUDT16|PML	1	1	0	1	0	0	0	0	0	1	1	0	0	1	0	0	1	1	0	1	1	0	1	0	0	0	0	0	1	0	1	0	1	1	1	0	1	1	1	0	0	1	1	1	1	1	0	1	1
NUDT16|TSC1	1	1	1	1	0	0	1	1	1	1	1	0	1	1	1	1	1	1	0	1	1	1	1	1	1	1	1	1	1	0	1	1	1	1	1	0	1	1	1	1	0	1	1	1	1	1	1	1	1
NUDT16|ATF5	1	1	0	0	0	1	0	0	1	1	1	0	1	0	0	0	0	0	0	0	0	0	0	1	0	0	0	0	1	0	1	0	1	0	0	0	0	1	0	0	0	1	1	0	0	1	0	0	0
NUDT16|ZNF784	1	1	0	1	0	1	1	1	1	1	1	1	1	1	1	0	1	1	0	1	1	1	1	1	1	1	1	1	1	0	1	1	1	1	1	0	1	1	1	1	1	1	1	1	1	1	0	0	1
NUDT16|IFIT5	1	1	1	1	0	0	0	0	1	0	1	0	0	1	1	1	1	1	0	0	1	0	1	0	0	0	0	0	1	0	1	0	1	0	0	0	1	1	1	0	0	1	1	1	1	1	0	1	1
TGS1|RNMT	1	1	0	1	0	1	1	1	1	1	0	1	1	0	1	1	1	1	1	0	0	1	1	1	1	1	1	1	1	1	0	1	1	1	1	1	1	1	0	0	1	1	0	1	1	1	1	1	0
TGS1|DXO	1	1	0	1	0	0	1	0	1	1	1	1	1	0	1	1	0	1	1	0	1	1	1	1	1	1	1	1	1	1	0	1	1	1	0	1	1	1	0	0	1	0	0	1	0	1	1	0	0
TGS1|CMTR1	1	0	0	1	0	0	0	0	1	0	0	1	0	0	1	1	1	1	1	0	0	1	1	0	1	0	1	1	1	0	0	1	1	1	0	0	1	1	0	0	1	0	0	1	0	0	1	0	0
TGS1|CMTR2	1	1	1	1	0	1	1	1	1	1	1	0	1	1	1	1	1	1	1	0	0	1	1	1	1	1	1	1	1	1	0	1	1	1	0	1	1	1	0	0	1	1	0	1	1	1	1	0	0
TGS1|EIF4G3	1	1	0	1	0	0	1	1	1	0	1	0	1	0	1	0	1	1	1	0	0	1	1	0	1	0	1	1	1	1	0	1	0	1	0	1	1	1	0	0	1	0	0	1	1	1	1	1	0
TGS1|CYFIP2	1	1	1	1	0	0	0	1	0	1	1	1	1	1	1	1	1	1	1	0	0	1	1	1	1	1	1	1	1	0	0	1	1	1	0	1	1	1	0	0	1	1	0	1	0	1	1	1	1
TGS1|GEMIN4	0	1	0	0	0	0	1	0	0	1	0	1	0	0	0	0	0	1	1	0	0	0	1	1	0	0	0	1	1	1	0	1	1	1	0	0	0	1	0	0	1	1	0	1	0	1	1	1	0
TGS1|ERCC3	1	1	0	1	0	0	1	1	1	1	0	1	1	0	1	1	1	1	1	0	0	1	1	1	1	1	1	1	1	1	0	1	1	1	0	1	1	1	0	0	1	1	0	1	1	1	1	1	0
TGS1|ERCC2	1	1	1	1	0	1	1	1	1	1	1	1	1	0	1	0	1	1	1	0	0	1	1	1	1	1	1	1	1	0	0	1	1	1	0	1	1	1	0	0	1	1	1	1	1	1	1	1	0
TGS1|CCNH	0	1	1	1	0	0	1	0	1	0	0	1	1	0	1	1	0	1	1	0	1	0	1	1	1	1	1	1	1	1	0	1	1	1	0	1	1	1	0	0	1	1	0	1	0	1	1	0	1
TGS1|GTF2H1	1	1	1	1	0	0	1	1	1	1	1	0	1	1	1	1	1	1	1	0	0	1	1	1	1	1	1	1	1	1	0	1	1	1	0	1	1	1	0	0	1	1	0	1	0	1	1	1	0
TGS1|GTF2F2	0	0	0	1	0	1	1	0	0	0	1	1	1	0	1	0	1	1	0	0	0	0	1	1	0	0	1	0	1	1	0	1	0	0	0	0	1	0	0	1	1	0	0	0	0	0	0	0	0
TGS1|POLR2D	1	0	0	0	0	0	1	0	1	0	0	1	1	0	1	0	0	1	1	0	0	0	1	1	1	1	0	1	1	1	0	1	1	1	0	0	1	1	0	0	1	1	0	1	0	1	1	0	0
TGS1|GTF2H3	0	1	0	1	0	0	0	0	1	0	0	1	0	0	0	0	1	1	0	0	0	0	1	1	1	0	0	0	1	1	0	1	0	1	0	0	0	0	0	0	1	1	0	1	0	1	0	0	0
TGS1|FTO	1	1	1	1	0	0	1	1	1	1	1	1	1	1	1	1	1	1	1	0	0	1	1	1	1	1	1	1	1	1	0	1	1	1	0	1	1	1	0	0	1	1	0	1	1	1	1	1	0
TGS1|RPS6KA3	0	1	0	0	0	0	1	0	0	1	0	1	0	1	0	0	1	0	1	0	0	0	1	0	1	0	0	0	0	0	0	1	0	0	0	0	0	0	0	0	1	0	0	1	0	1	0	0	0
TGS1|NT5C2	1	1	0	1	0	0	1	0	1	0	0	0	1	1	1	1	1	1	1	0	0	1	1	1	1	0	0	1	1	1	0	0	0	1	0	1	1	1	0	0	1	1	0	1	0	1	1	1	0
TGS1|POLR2A	0	1	0	0	0	0	0	0	0	1	0	0	0	0	0	0	0	0	0	0	0	0	0	1	0	0	0	0	1	0	0	0	0	1	0	1	0	1	0	0	1	1	0	1	0	0	0	0	0
TGS1|METTL3	1	1	0	1	0	0	1	1	1	1	0	1	1	1	1	1	1	1	1	0	0	1	1	1	1	1	1	1	1	1	0	1	1	1	0	1	1	1	0	0	1	1	0	1	0	1	1	1	0
TGS1|TNPO1	0	0	0	1	0	0	0	0	0	0	0	0	1	1	1	0	1	1	1	0	0	0	0	0	1	1	1	0	0	1	0	0	0	1	0	0	1	0	0	0	1	0	0	0	0	1	0	0	0
TGS1|WTAP	0	0	0	1	0	0	0	0	0	0	0	0	0	0	0	0	0	1	1	0	0	0	1	0	0	0	0	0	1	0	0	1	1	1	0	0	0	1	0	0	1	0	0	1	0	0	1	0	0
TGS1|AKT1	0	0	0	0	0	0	0	0	0	1	0	0	0	0	0	0	0	0	1	0	0	0	1	1	0	0	0	1	1	0	0	1	1	1	0	0	0	1	0	0	1	0	0	1	0	1	0	0	0
TGS1|MTOR	1	1	0	1	0	1	1	1	1	1	1	1	1	1	1	1	1	1	1	0	0	1	1	1	1	1	1	1	1	1	1	1	1	1	0	1	1	1	0	0	1	1	1	1	1	1	1	0	0
TGS1|DDX58	1	1	1	1	0	0	0	1	1	1	1	1	0	1	1	1	1	1	1	0	0	1	1	0	1	0	0	1	1	1	0	1	1	1	1	1	1	1	0	0	1	1	0	1	1	1	1	1	0
TGS1|NR4A1	1	1	0	1	0	0	1	0	1	1	0	1	1	0	1	1	1	0	0	0	0	1	1	1	1	1	0	0	1	0	0	1	0	1	1	0	0	0	0	0	1	1	0	1	0	1	0	0	0
TGS1|CDK1	0	0	0	1	1	1	1	0	1	0	0	0	0	0	0	0	0	1	0	0	0	0	0	1	0	0	0	0	1	1	1	0	1	0	0	0	0	0	0	0	1	1	0	0	1	0	0	0	0
TGS1|BLMH	1	1	0	0	0	0	0	1	1	0	0	1	1	0	0	0	0	1	1	0	0	0	1	1	1	0	0	0	1	1	0	1	1	1	0	0	1	1	0	0	1	1	0	1	1	1	1	0	0
TGS1|KPNA4	0	0	0	0	0	0	0	0	0	0	0	0	1	0	0	0	0	0	1	0	0	0	1	0	0	0	0	1	1	1	0	1	0	1	0	0	0	1	0	0	1	0	0	1	0	1	1	0	0
TGS1|NXF1	1	0	0	1	0	0	0	0	0	0	0	0	0	0	1	0	1	1	1	0	0	0	1	1	0	0	0	1	1	0	0	1	1	1	0	1	1	1	0	0	1	0	0	1	0	1	1	0	0
TGS1|UPF2	1	0	1	1	0	0	0	0	1	0	0	1	1	0	1	1	1	1	1	0	0	0	1	0	1	0	0	1	1	1	0	1	1	1	0	0	1	1	0	0	1	0	0	1	0	1	1	1	0
TGS1|UPF3B	1	1	0	1	0	0	1	1	1	0	1	1	1	0	1	1	0	1	1	0	0	0	1	1	1	1	1	0	1	1	0	1	1	1	0	0	1	1	0	0	1	0	0	1	1	1	1	1	0
TGS1|SRRM1	0	1	0	0	0	0	0	0	0	0	0	0	0	0	0	0	0	0	1	0	0	0	1	0	0	0	0	0	1	0	0	1	0	1	0	0	0	1	0	0	1	0	0	1	0	0	1	0	0
TGS1|LENG8	1	0	0	0	0	0	0	0	0	0	0	1	1	0	1	0	1	0	1	0	0	0	1	0	0	0	0	1	1	0	0	1	0	1	1	1	0	1	0	0	1	0	0	1	0	1	0	0	0
TGS1|PHAX	1	1	1	1	0	0	0	0	1	1	0	1	1	0	1	1	1	1	1	0	0	1	1	1	1	0	1	1	1	1	0	1	1	1	0	1	1	1	0	0	1	1	0	1	0	1	1	1	0
TGS1|NUDT4	1	1	1	0	1	1	1	0	0	0	0	1	1	0	1	1	1	1	0	0	1	1	1	1	1	1	1	1	1	1	0	1	1	1	1	1	1	1	0	1	1	1	0	0	0	1	0	0	0
TGS1|EDC3	1	1	0	1	0	0	1	1	1	1	0	1	1	0	1	0	1	1	1	0	0	0	1	1	1	1	1	1	1	0	0	1	1	1	1	1	1	1	0	0	1	1	0	1	0	1	1	0	0
TGS1|IPO8	0	1	0	0	0	0	0	1	0	0	0	0	0	0	0	1	1	1	1	0	0	0	1	1	0	0	0	0	1	1	0	1	0	1	0	1	0	1	0	0	1	0	0	1	0	1	1	1	0
TGS1|NUDT1	1	1	0	0	0	1	1	0	1	0	0	0	0	0	0	1	0	1	0	0	1	0	1	1	0	1	0	1	1	1	0	1	1	0	0	0	0	0	0	0	1	1	0	0	0	0	0	0	0
TGS1|NUDT16L1	1	1	1	1	0	0	0	0	0	0	0	0	0	0	0	0	0	0	1	0	0	0	1	1	0	1	0	1	1	1	0	0	0	1	0	0	0	0	0	0	1	0	0	0	0	0	1	0	0
TGS1|SNUPN	1	1	0	1	0	0	1	1	1	1	1	1	0	0	1	1	1	1	1	0	0	1	1	1	1	1	1	1	1	1	0	1	1	1	1	1	1	1	0	0	1	1	0	1	1	1	1	1	0
TGS1|PML	1	1	0	1	0	0	0	1	0	1	1	1	0	0	0	0	1	1	1	0	0	1	1	0	0	0	1	1	1	0	0	1	1	1	1	1	1	1	0	0	1	1	0	1	1	1	1	1	0
TGS1|PRKAB1	0	1	0	0	0	0	1	0	0	0	0	0	1	0	0	0	0	0	1	0	0	1	1	1	1	1	1	1	0	0	0	0	0	1	0	0	0	0	0	0	1	0	0	0	0	0	1	0	0
TGS1|ATF5	1	1	0	1	0	1	0	1	1	1	1	0	1	0	0	0	0	0	0	0	0	0	1	1	0	0	0	0	1	0	1	0	1	0	0	1	0	1	0	0	1	1	1	0	0	1	0	0	0
TGS1|IFIT5	1	1	1	1	0	0	0	1	1	0	1	1	0	1	1	1	1	1	1	0	0	1	1	0	0	0	1	1	1	1	0	1	1	1	0	1	1	1	0	0	1	1	0	1	1	1	1	1	1
TGS1|LSM1	1	0	0	0	0	0	1	0	0	0	1	0	0	0	0	0	0	1	0	0	0	0	1	0	0	0	0	1	0	0	0	1	0	0	0	0	1	0	0	0	1	0	0	0	0	1	0	0	0
RNMT|DXO	0	0	0	1	0	0	0	0	1	0	1	0	0	0	1	0	0	0	0	0	1	1	1	1	1	1	1	1	1	0	1	1	0	0	0	0	0	1	0	0	0	0	0	0	0	0	1	0	0
RNMT|CMTR2	0	1	1	1	0	0	0	0	0	0	1	0	1	1	1	1	1	1	0	0	1	1	1	0	1	1	0	1	0	0	0	0	0	0	0	0	1	0	0	1	1	0	0	0	0	1	1	0	0
RNMT|EIF4G3	0	1	0	1	0	0	0	0	1	0	1	0	1	0	0	0	1	0	0	0	0	1	0	0	0	0	0	1	0	0	0	0	0	1	0	0	0	0	1	1	1	0	0	0	0	0	1	1	0
RNMT|RNGTT	0	1	1	1	0	0	0	1	0	0	1	1	1	1	0	0	1	1	1	1	1	1	1	1	1	0	0	1	1	0	1	1	1	0	0	0	0	1	1	1	1	1	0	1	0	0	1	1	1
RNMT|CYFIP2	0	1	1	0	0	0	0	0	0	0	1	1	1	1	0	0	1	1	0	0	0	1	1	1	1	1	1	1	0	0	0	1	0	1	0	0	1	1	0	1	0	0	0	0	0	1	0	0	1
RNMT|DDX20	0	1	1	1	0	0	1	1	0	0	1	1	1	1	1	0	1	0	0	1	1	1	1	1	1	1	1	1	1	1	1	1	0	1	0	0	1	0	1	1	1	1	1	0	1	1	1	0	0
RNMT|ERCC3	1	0	1	1	0	0	0	0	0	0	1	0	0	0	0	0	1	0	0	0	0	1	1	0	1	0	0	1	0	0	0	0	0	1	0	0	0	0	0	0	1	0	0	0	0	1	1	0	0
RNMT|ERCC2	1	0	1	0	0	1	0	1	0	0	1	1	0	0	0	0	1	0	0	0	0	1	1	1	1	1	1	1	0	0	1	1	0	1	0	0	1	0	0	1	1	1	1	0	0	1	1	0	0
RNMT|GTF2H1	1	1	1	1	0	0	0	0	0	0	1	0	0	1	1	0	1	0	1	0	1	1	1	0	1	0	1	1	0	0	0	0	0	1	0	0	0	0	1	1	1	0	0	0	0	1	1	1	1
RNMT|MNAT1	0	1	1	1	1	1	1	1	0	0	1	0	1	1	1	1	1	1	1	1	1	1	1	1	1	1	1	1	1	1	1	1	1	1	0	1	1	0	1	1	1	1	1	1	0	1	1	0	0
RNMT|FTO	0	1	1	1	0	0	0	1	0	0	1	1	1	1	1	0	1	0	0	1	1	1	1	1	1	1	1	1	1	0	0	1	1	1	0	0	1	0	0	1	1	1	1	0	0	1	1	0	0
RNMT|METTL3	0	1	0	1	0	0	0	1	0	0	1	1	1	1	1	0	1	0	0	1	1	0	1	1	1	1	0	1	1	0	0	1	1	1	0	0	0	0	0	0	0	0	1	0	0	1	1	0	0
RNMT|MTOR	1	1	1	1	0	1	1	1	0	0	1	1	0	1	0	0	1	0	0	0	0	1	1	1	1	1	1	1	0	1	1	1	0	1	0	0	0	0	0	1	1	0	1	0	0	1	1	0	0
RNMT|RPS6KB1	1	1	1	1	0	0	0	1	0	0	0	1	1	1	1	1	1	0	0	1	1	1	1	0	1	0	1	1	0	1	0	1	0	1	0	0	1	0	1	1	1	0	0	0	0	1	1	0	1
RNMT|DDX58	1	1	1	1	0	0	0	1	0	0	1	0	0	1	0	1	1	1	1	1	0	1	1	0	0	0	0	1	1	0	0	0	0	1	0	1	1	1	0	1	0	0	1	0	1	1	1	0	1
RNMT|NR4A1	1	1	0	1	0	0	1	0	1	1	0	1	1	0	0	0	1	0	0	0	0	1	0	0	1	1	0	0	1	0	1	1	0	1	0	0	0	0	0	1	1	1	0	1	0	1	0	0	0
RNMT|UPF3B	0	0	0	0	0	0	0	1	1	0	1	1	0	0	0	1	0	0	1	0	0	0	1	0	0	1	0	0	1	1	1	0	0	1	0	0	0	0	0	0	1	0	0	0	0	1	0	1	0
RNMT|NUDT12	1	1	1	1	1	0	1	1	0	0	1	1	1	1	1	1	1	1	1	0	1	1	1	1	1	1	1	1	1	1	1	0	0	1	0	0	1	0	0	1	1	0	1	0	0	1	1	1	1
RNMT|NUDT4	0	1	1	0	1	1	1	0	0	0	0	1	1	1	1	0	1	0	0	1	1	1	1	1	1	1	0	1	0	1	0	0	0	0	0	0	1	0	1	1	0	1	0	0	0	1	0	0	1
RNMT|EDC3	0	0	0	0	0	0	0	0	0	0	1	0	0	0	0	0	1	0	0	0	1	0	1	1	1	0	0	1	0	0	0	1	0	1	0	0	0	0	0	1	1	0	0	0	0	1	1	0	0
RNMT|SNUPN	1	1	1	1	0	0	0	0	0	0	1	1	0	0	1	0	1	0	0	0	1	1	1	0	1	0	1	1	1	0	0	0	0	1	0	0	1	0	0	1	1	0	0	0	0	1	1	0	1
RNMT|PML	0	1	0	1	0	0	0	0	0	0	1	1	0	0	0	0	1	0	0	1	0	0	1	0	0	0	0	1	1	0	1	0	0	1	1	0	0	0	0	0	1	1	1	0	0	1	0	1	1
RNMT|TSC1	0	1	1	1	0	0	0	1	0	0	1	1	1	1	1	0	1	0	0	1	1	1	1	1	1	1	1	1	1	0	0	0	0	1	0	1	1	0	0	1	1	1	1	0	0	1	1	1	0
RNMT|APAF1	1	1	1	0	0	1	1	1	0	0	1	1	1	0	1	1	1	0	0	1	1	1	1	0	1	0	0	1	0	1	0	1	0	1	0	0	0	0	1	1	1	0	0	1	1	1	1	1	0
RNMT|ZNF784	0	1	1	0	0	1	1	1	0	0	1	1	0	0	0	0	1	0	0	1	1	1	1	1	1	1	1	1	1	0	1	0	0	1	0	1	1	0	0	1	1	0	1	0	0	1	1	0	0
RNMT|IFIT5	0	1	1	1	0	0	0	0	0	0	1	0	0	1	0	1	1	0	0	0	0	1	1	0	0	0	0	1	1	0	0	0	0	0	0	0	1	0	0	0	0	0	0	0	1	1	1	0	1
DXO|CMTR2	0	1	1	0	1	1	0	1	0	0	1	0	1	1	0	1	1	1	1	1	0	1	1	0	1	0	0	1	0	1	0	0	0	0	1	1	1	0	1	1	1	1	1	1	1	1	1	1	1
DXO|EIF4G3	0	1	0	0	0	0	0	1	1	0	1	0	1	1	0	0	1	0	0	0	0	1	0	0	0	0	0	0	0	1	0	0	0	1	0	0	0	0	1	1	1	1	0	0	1	1	1	1	0
DXO|RNGTT	0	1	1	0	1	1	0	1	0	0	1	1	1	1	0	1	1	1	1	1	0	1	1	0	1	0	0	1	1	1	1	1	1	1	1	1	0	0	1	1	1	1	0	1	1	1	1	1	1
DXO|CYFIP2	0	1	1	0	1	1	0	1	0	1	1	1	1	1	0	0	1	1	0	1	0	1	1	0	1	1	0	1	0	0	0	0	0	1	1	0	1	1	1	1	0	1	1	1	0	1	0	1	1
DXO|GEMIN4	0	1	1	0	1	0	0	1	0	1	0	1	0	0	0	0	1	0	0	1	0	0	0	0	0	0	0	0	0	1	0	0	0	0	1	0	0	0	1	0	1	1	0	1	1	0	0	1	1
DXO|ERCC3	1	0	1	0	1	0	0	1	0	0	0	0	1	1	0	1	1	0	0	1	0	0	1	0	1	0	0	1	0	1	0	0	0	1	1	0	0	0	1	0	1	1	0	0	1	1	1	1	1
DXO|ERCC2	1	1	1	0	1	1	1	1	0	0	1	1	0	0	0	0	1	0	0	1	0	1	1	1	1	1	1	1	0	0	0	0	1	1	1	1	1	0	1	1	1	1	1	1	1	1	1	1	1
DXO|CCNH	0	0	1	0	1	1	1	1	0	0	0	0	0	1	0	1	1	0	0	0	0	0	0	0	1	0	0	0	0	1	0	0	0	0	1	0	0	0	1	0	1	1	0	0	0	1	1	0	1
DXO|GTF2H1	1	1	1	0	1	0	0	1	0	0	1	0	1	1	0	1	1	1	1	1	0	0	1	0	1	0	1	0	0	1	0	0	0	1	1	0	0	0	1	1	1	1	0	1	1	1	1	1	1
DXO|POLR2D	0	0	1	0	0	0	0	1	0	0	0	0	0	0	0	0	1	0	0	0	0	0	0	0	0	0	0	0	0	1	0	0	0	1	1	0	0	0	1	0	1	1	0	0	0	1	0	0	1
DXO|GTF2H3	0	0	0	0	1	0	0	0	0	0	0	1	0	0	0	0	1	0	0	1	0	0	0	0	0	0	0	0	0	1	0	0	0	0	1	0	0	0	1	0	0	1	0	0	0	0	0	1	1
DXO|FTO	0	1	1	0	0	1	1	1	0	0	1	1	1	1	1	1	1	1	1	1	0	1	1	0	1	0	1	1	0	1	0	0	1	1	1	1	1	0	1	1	1	1	1	0	1	1	1	1	1
DXO|NT5C2	0	1	1	0	0	1	0	0	0	0	0	0	1	1	0	1	1	0	0	1	0	0	0	0	1	0	0	1	0	1	0	0	0	0	1	0	1	0	1	0	0	1	0	0	0	1	0	1	1
DXO|METTL3	0	1	1	0	1	1	1	1	0	0	0	1	1	1	1	1	1	0	1	1	0	0	1	0	1	0	0	0	1	1	0	1	1	1	1	0	0	0	1	0	0	1	1	1	1	1	1	1	0
DXO|TNPO1	0	0	1	0	1	0	0	0	0	0	0	0	1	1	0	0	1	0	0	0	0	0	0	0	1	1	0	0	0	1	0	0	0	0	0	0	0	0	1	0	1	0	0	0	0	0	0	0	0
DXO|MTOR	1	1	1	0	0	1	1	1	0	0	1	1	1	1	0	0	1	0	0	1	0	1	1	0	1	1	0	1	0	1	1	1	0	1	1	0	0	0	1	1	1	1	1	0	1	1	1	1	1
DXO|RPS6KB1	1	1	1	0	1	0	1	1	0	0	0	1	1	1	0	1	1	1	1	1	0	1	1	0	1	0	0	0	0	1	0	0	0	1	1	1	1	0	1	1	1	1	0	1	1	1	1	1	1
DXO|DDX58	1	1	1	1	1	0	0	1	0	0	1	0	0	1	0	1	1	1	1	1	0	0	1	0	0	0	0	1	1	1	0	0	0	1	1	1	1	1	1	1	0	1	1	1	1	1	1	1	1
DXO|NR4A1	1	1	0	1	0	0	1	0	1	1	0	1	1	0	0	1	1	0	0	0	0	1	0	0	1	1	0	0	1	0	1	1	0	1	1	0	0	0	0	1	1	1	0	1	0	1	0	0	0
DXO|CDK1	0	0	0	0	1	1	0	0	0	0	0	0	0	0	0	0	0	0	0	0	0	0	0	0	0	0	0	0	0	1	1	0	0	0	0	0	0	0	1	1	0	1	0	0	1	0	0	0	0
DXO|BLMH	1	0	1	0	0	0	0	1	0	0	0	0	0	1	0	0	1	0	0	0	0	0	0	0	1	0	0	0	0	1	0	0	1	0	1	0	0	0	1	0	0	1	0	1	1	1	0	1	1
DXO|UPF2	0	0	1	0	0	0	0	0	0	0	0	0	0	1	0	1	1	0	1	0	0	0	0	0	0	0	0	0	0	1	0	0	0	0	1	0	0	0	1	1	0	1	1	1	1	0	0	1	1
DXO|UPF3B	0	0	0	0	1	0	1	1	1	0	1	1	1	1	0	1	0	0	1	0	0	0	1	0	0	1	0	0	1	1	0	0	0	1	1	0	0	0	1	0	1	1	0	1	1	1	0	1	1
DXO|PHAX	0	0	1	0	1	0	0	1	0	0	0	1	0	1	0	0	1	0	0	1	0	1	1	0	1	0	0	1	0	1	0	0	0	0	1	0	0	0	1	1	1	1	0	1	1	1	1	1	1
DXO|NUDT4	0	1	1	0	1	1	1	1	0	0	0	1	1	1	0	0	1	0	0	1	0	1	1	1	1	1	0	0	0	1	0	0	0	0	1	0	1	0	1	1	1	1	0	0	0	1	0	0	1
DXO|EDC3	0	1	1	0	1	0	0	1	0	1	0	0	0	0	0	0	1	0	0	0	0	0	1	0	1	0	0	0	0	0	0	0	0	1	1	0	0	0	1	1	1	1	0	0	1	1	1	1	1
DXO|IPO8	0	1	1	0	0	0	0	1	0	0	0	0	0	0	0	0	1	0	0	1	0	0	1	0	0	0	0	0	0	1	0	0	0	0	0	0	0	0	1	1	1	0	0	1	0	0	1	1	0
DXO|SNUPN	1	1	1	0	1	1	0	1	0	0	1	1	0	1	0	0	1	1	0	1	0	0	0	0	1	0	0	0	1	1	0	0	0	1	1	1	1	0	1	1	1	1	0	0	1	1	1	1	1
DXO|PML	0	1	1	0	0	0	0	1	0	0	1	1	0	1	0	0	1	0	0	1	0	0	1	0	0	0	0	0	0	0	1	0	1	1	1	0	0	0	1	0	1	1	1	1	1	1	0	1	1
DXO|TSC1	0	1	1	0	1	1	1	1	0	1	0	1	1	1	1	1	1	0	1	1	0	1	1	0	1	1	1	1	1	1	0	0	0	1	1	1	1	0	1	1	1	1	1	1	1	1	1	1	1
DXO|APAF1	1	1	1	0	1	1	1	1	0	1	0	1	1	1	0	1	1	0	1	1	0	1	1	0	1	0	0	1	0	1	0	0	1	1	1	1	1	0	1	1	1	1	0	1	1	1	1	1	1
DXO|ATF5	1	1	0	0	0	1	0	1	0	1	1	0	1	0	0	0	0	0	0	0	0	0	0	0	0	0	0	0	0	0	1	0	0	0	1	1	0	0	0	0	1	1	1	0	0	1	0	0	1
DXO|ZNF784	1	1	1	0	1	1	1	1	0	1	1	1	0	0	0	0	1	0	1	1	0	1	1	1	1	1	1	1	0	1	0	0	0	1	1	1	1	0	1	1	1	1	1	1	1	1	1	1	1
DXO|IFIT5	0	1	1	0	1	0	0	1	0	0	1	0	0	1	0	1	1	1	1	1	0	0	1	0	0	0	0	0	0	1	0	0	0	0	1	0	1	0	1	0	0	1	1	1	1	1	1	1	1
CMTR1|EIF4G3	0	1	0	1	0	1	1	1	1	1	1	0	1	1	0	0	1	0	0	0	0	1	0	0	1	0	1	0	1	1	1	0	0	1	0	1	1	0	1	1	1	1	1	1	1	1	0	1	1
CMTR1|GEMIN4	0	1	0	0	1	1	1	1	0	1	0	1	1	0	0	0	0	1	0	1	1	0	0	1	0	1	0	1	0	1	1	0	0	0	1	0	0	0	1	1	1	1	1	1	1	1	0	1	1
CMTR1|CDK7	0	1	0	1	1	1	1	0	0	1	0	0	1	0	0	0	0	1	0	0	0	0	0	0	0	0	0	0	0	1	1	0	0	0	0	0	0	0	0	1	1	1	1	0	0	1	0	0	1
CMTR1|CCNH	0	1	1	1	1	1	1	1	0	1	0	1	1	1	0	1	0	1	1	0	1	0	0	1	1	1	1	1	1	1	1	0	0	1	0	1	1	0	1	1	1	1	1	0	1	1	0	0	1
CMTR1|GTF2F2	0	0	1	1	0	1	1	1	0	0	1	1	1	1	0	0	1	0	0	0	1	0	0	1	0	0	1	0	1	1	0	0	0	0	0	0	1	0	0	1	1	0	0	0	1	0	0	0	1
CMTR1|POLR2D	0	0	0	0	1	1	1	1	0	1	0	0	1	0	0	0	0	1	0	0	1	0	0	1	1	1	0	0	1	1	1	0	1	1	1	1	1	0	1	1	1	1	1	0	1	1	0	0	1
CMTR1|GTF2H3	0	1	0	1	1	1	1	0	1	1	1	1	1	0	0	0	1	0	0	1	0	0	0	1	1	1	0	0	0	1	1	0	0	0	0	0	0	0	1	1	0	1	1	0	1	1	0	1	1
CMTR1|RPS6KA3	0	1	0	0	0	1	1	1	0	1	0	1	1	1	0	0	1	0	0	1	0	0	0	0	1	0	0	0	0	0	0	0	0	0	0	0	0	0	0	1	1	0	0	1	0	1	0	1	1
CMTR1|NT5C2	0	1	1	1	1	1	1	1	1	1	1	0	1	1	1	1	1	1	0	1	0	0	0	1	1	0	0	1	0	1	1	0	0	1	0	1	1	0	1	1	1	1	1	1	1	1	0	1	1
CMTR1|POLR2A	0	1	0	0	1	0	0	0	0	1	0	0	0	0	0	0	0	0	0	0	0	0	0	1	0	0	0	0	0	0	1	0	0	0	0	1	0	0	0	0	1	1	0	1	1	0	0	0	0
CMTR1|TNPO1	0	0	0	1	1	1	1	0	0	0	0	0	1	1	0	0	1	0	1	0	1	0	0	0	1	1	1	0	0	1	0	0	0	0	0	0	1	0	1	1	1	1	1	0	1	1	0	0	1
CMTR1|WTAP	0	0	0	1	0	0	1	1	0	1	0	0	1	0	0	0	0	0	0	0	0	0	0	0	0	0	0	0	1	0	0	0	1	0	0	1	0	0	1	1	1	0	0	0	1	0	0	0	1
CMTR1|AKT1	0	0	0	0	0	0	1	1	0	1	0	0	1	0	0	0	0	0	0	1	0	0	0	1	0	0	0	0	1	0	1	1	0	1	1	0	0	0	0	0	1	1	0	0	1	1	0	0	0
CMTR1|EPAS1	0	0	0	0	0	0	1	0	0	0	0	1	1	1	0	0	1	0	1	1	0	1	0	0	1	0	0	0	0	0	0	0	0	0	0	1	1	0	0	0	0	0	0	1	1	0	0	1	0
CMTR1|NR4A1	1	1	0	1	0	1	1	0	1	1	0	1	1	0	0	1	1	0	0	0	0	1	0	1	1	1	0	0	1	0	1	1	0	1	1	0	0	0	1	1	1	1	0	1	0	1	0	0	0
CMTR1|CDK1	0	0	0	1	1	1	1	0	0	0	0	0	1	0	0	0	0	1	0	0	0	0	0	1	0	0	0	0	0	1	1	0	0	0	0	0	0	0	1	1	0	1	0	0	1	0	0	0	0
CMTR1|BLMH	1	1	1	0	0	1	1	1	1	1	0	0	1	1	0	0	0	1	0	0	1	0	0	1	1	1	0	0	1	1	1	1	1	1	1	1	1	0	1	1	1	1	1	1	1	1	0	1	1
CMTR1|KPNA4	0	0	0	0	0	0	1	1	0	1	0	0	1	0	0	0	0	0	1	0	0	0	0	0	0	0	0	1	0	1	1	1	0	0	0	1	0	0	1	1	1	1	1	1	1	1	0	0	1
CMTR1|NXF1	1	0	0	1	0	0	1	1	0	1	0	0	1	1	1	0	0	0	0	0	0	0	0	1	0	1	0	0	1	0	0	0	1	1	0	1	0	0	1	0	1	1	0	1	1	1	0	0	1
CMTR1|UPF2	1	0	1	1	1	1	1	1	0	1	0	0	1	1	0	1	1	1	1	0	1	0	0	1	0	1	0	1	1	1	0	0	0	1	1	0	0	0	1	1	1	1	1	1	1	1	0	1	1
CMTR1|UPF3B	0	1	0	1	1	1	1	1	1	0	1	1	1	1	1	1	0	1	1	0	1	0	0	1	0	1	1	0	1	1	1	0	1	1	0	1	1	0	1	1	1	1	1	1	1	1	0	1	1
CMTR1|SRRM1	0	1	0	0	0	1	1	1	0	1	1	0	1	0	0	0	0	0	1	0	1	0	0	1	0	1	0	0	0	0	1	0	0	0	0	0	0	0	1	1	1	1	1	0	1	0	0	1	1
CMTR1|YTHDF3	0	0	1	0	0	1	1	1	0	0	0	0	1	0	0	0	0	0	0	1	1	0	0	0	0	0	0	0	0	0	0	0	0	0	0	0	0	0	1	1	0	0	0	0	1	0	1	1	1
CMTR1|LENG8	0	0	0	0	0	0	0	0	0	0	0	1	1	0	1	0	1	0	0	0	0	0	0	0	0	0	0	0	1	0	1	0	0	1	1	1	0	1	0	0	1	0	0	1	0	1	0	0	1
CMTR1|PHAX	0	1	1	1	1	1	1	1	0	1	0	1	1	1	1	0	1	1	0	1	1	1	0	1	1	1	1	1	1	1	1	0	0	0	1	1	1	0	1	1	1	1	1	1	1	1	0	1	1
CMTR1|NUDT4	0	1	1	0	1	1	1	1	0	1	0	1	1	1	1	0	1	1	0	1	1	1	1	1	1	1	1	1	0	1	1	0	0	1	1	1	1	0	1	1	1	1	1	0	0	1	0	1	1
CMTR1|IPO8	0	1	0	0	0	1	1	1	0	1	0	0	1	1	0	0	1	1	1	1	1	0	0	1	0	0	0	0	0	1	0	0	0	0	0	1	0	0	1	1	1	0	1	1	1	1	0	1	1
CMTR1|NUDT1	1	1	0	0	1	1	1	0	0	1	1	0	0	1	0	0	0	0	0	0	1	0	0	1	0	1	0	0	1	1	1	0	1	0	0	0	0	0	0	1	1	1	1	0	1	0	0	0	1
CMTR1|NUDT5	0	0	0	0	1	0	1	0	0	0	0	1	0	0	0	0	0	0	0	0	0	0	0	0	0	0	0	0	0	1	1	0	0	0	0	0	0	0	0	1	1	1	0	0	1	0	0	1	1
CMTR1|NUDT16L1	1	1	1	1	1	1	1	0	0	1	0	0	0	0	0	0	0	0	0	0	0	0	0	1	0	1	0	1	0	1	0	0	0	0	0	0	0	0	0	1	1	0	0	0	0	0	0	0	0
CMTR1|PRKAB1	0	1	0	0	1	1	1	1	0	1	0	0	1	0	0	0	0	0	0	0	0	1	1	1	1	1	1	1	0	0	0	0	0	0	0	0	0	0	0	1	1	0	0	0	0	0	0	0	0
CMTR1|ATF5	1	1	0	1	0	1	0	1	0	1	1	0	1	0	0	0	0	0	0	0	0	0	0	1	0	0	0	0	1	0	1	0	1	0	1	1	0	0	0	0	1	1	1	0	1	1	0	0	1
CMTR1|LSM1	0	0	1	0	0	1	1	0	0	1	1	0	1	0	0	0	0	1	0	1	0	0	0	0	0	0	0	0	0	0	1	1	0	0	0	0	1	0	1	0	1	1	0	0	0	1	0	0	1
CMTR2|EIF4G3	1	1	0	0	0	0	0	0	1	0	1	1	1	0	0	0	0	0	0	0	0	1	0	0	0	0	0	0	0	0	1	0	0	1	0	0	0	0	1	1	1	0	0	0	1	0	0	1	0
CMTR2|CYFIP2	1	1	1	0	1	0	0	1	0	1	0	1	1	0	0	0	1	0	0	0	0	1	1	1	1	1	1	1	1	0	0	1	0	1	1	0	0	1	0	0	0	1	1	0	0	1	0	1	1
CMTR2|GEMIN4	0	0	0	0	0	0	0	0	0	1	0	1	0	0	0	0	0	0	0	1	0	0	0	1	0	0	0	0	0	0	0	1	0	0	0	0	0	0	0	0	1	1	0	1	0	0	0	1	0
CMTR2|ERCC3	1	0	0	0	0	0	0	0	1	0	0	1	0	0	0	0	0	0	0	0	0	0	1	1	1	0	1	0	1	0	0	1	1	1	1	0	0	0	0	0	0	0	0	0	1	0	1	1	0
CMTR2|ERCC2	1	0	1	0	0	1	1	1	0	1	0	1	0	0	0	0	0	0	0	0	0	1	1	1	1	1	1	0	0	0	1	1	1	1	0	1	1	0	0	0	1	1	1	0	1	0	0	1	0
CMTR2|GTF2H1	1	0	1	0	0	0	0	1	1	0	0	1	0	0	1	0	0	0	1	1	0	0	1	1	0	0	1	0	0	1	0	1	1	1	1	0	0	0	1	0	1	1	0	0	0	0	1	1	1
CMTR2|FTO	1	0	0	0	0	0	1	1	1	1	0	1	1	0	1	0	1	0	1	1	0	1	1	1	1	0	1	1	1	0	0	1	1	1	1	0	1	1	0	0	1	1	1	0	1	1	1	1	1
CMTR2|METTL3	1	1	0	0	0	0	1	1	1	1	0	1	1	0	1	0	0	0	1	1	0	0	1	1	1	0	1	0	1	0	0	1	1	1	0	0	0	0	0	0	0	0	1	0	0	0	0	1	0
CMTR2|MTOR	1	1	0	0	0	1	1	1	1	1	1	1	0	0	0	0	0	0	0	0	0	1	1	1	1	1	1	1	0	1	1	1	1	1	0	0	0	1	0	0	1	1	1	0	1	0	0	1	0
CMTR2|RPS6KB1	1	1	0	0	1	0	1	1	1	0	0	1	1	0	0	1	1	0	1	1	0	1	1	1	0	0	1	0	1	1	1	1	1	1	1	0	0	1	1	0	1	1	0	1	1	0	1	1	1
CMTR2|DDX58	1	0	1	1	0	0	0	1	1	1	0	1	0	1	0	1	1	0	1	1	0	0	0	0	0	0	0	1	1	0	0	0	1	1	1	1	0	1	0	0	0	0	1	1	1	1	1	1	1
CMTR2|NR4A1	1	1	0	1	0	0	1	0	1	1	0	1	1	0	0	0	1	0	0	0	0	0	0	0	1	1	0	0	1	0	1	1	0	1	1	0	0	0	0	0	1	1	0	1	0	1	0	0	0
CMTR2|BLMH	1	0	0	0	0	0	0	1	1	0	0	1	0	0	0	0	0	0	0	0	0	0	0	1	1	0	0	0	1	1	0	1	1	0	0	0	0	0	0	0	0	0	0	0	1	0	0	1	1
CMTR2|UPF3B	0	0	0	0	0	0	1	1	1	0	0	1	0	0	0	1	0	0	1	0	0	0	1	1	0	1	0	0	1	1	1	0	1	1	0	0	0	0	0	0	0	0	0	1	1	0	0	1	0
CMTR2|PHAX	1	0	0	0	0	0	0	0	0	0	0	1	0	0	0	0	0	0	0	0	0	0	0	0	0	0	0	0	0	1	0	1	0	0	0	0	0	0	0	0	1	0	0	0	0	0	0	1	1
CMTR2|NUDT4	1	1	1	0	1	1	1	0	0	0	0	1	1	0	0	0	0	0	0	1	1	1	1	1	1	1	0	0	0	1	1	1	0	1	1	0	0	0	1	1	0	1	0	0	0	1	0	0	1
CMTR2|EDC3	1	0	0	0	1	0	0	0	0	1	0	1	0	0	0	0	1	0	0	0	0	0	0	1	1	0	1	0	1	0	0	1	1	1	1	0	0	0	0	0	1	0	0	0	0	0	0	1	1
CMTR2|SNUPN	1	0	0	0	0	0	0	1	1	1	0	1	0	0	0	0	1	0	0	0	0	0	0	1	1	0	1	0	1	0	0	1	1	1	1	0	0	0	0	0	1	1	0	0	1	0	0	1	1
CMTR2|PML	1	1	0	1	0	0	0	0	0	1	0	1	0	0	0	0	1	0	0	1	0	0	0	0	0	0	0	0	1	0	1	0	1	1	1	0	0	0	0	0	1	1	1	1	1	1	0	1	1
CMTR2|TSC1	1	1	1	1	0	0	1	1	1	1	0	1	1	1	1	0	1	0	1	1	0	1	0	1	1	1	1	1	1	0	0	1	1	1	1	1	1	1	0	0	1	1	1	1	0	0	1	1	1
CMTR2|ZNF784	1	1	0	0	1	1	1	1	0	1	0	1	0	0	0	0	1	0	1	1	1	1	1	1	1	1	1	1	1	0	1	1	1	1	1	1	0	1	0	0	1	0	1	1	1	1	0	1	0
CMTR2|IFIT5	1	1	1	0	1	0	0	1	1	0	0	1	0	1	0	1	1	0	1	1	0	0	1	0	0	0	0	0	1	0	0	0	1	0	0	0	0	0	0	0	0	0	1	0	1	1	0	1	1
EIF4G3|CYFIP2	0	1	1	0	1	1	0	1	0	1	0	1	0	1	1	1	1	1	1	1	1	1	1	1	1	1	1	1	1	0	0	1	1	1	1	1	1	1	0	0	0	1	1	1	0	1	0	0	1
EIF4G3|GEMIN4	0	0	1	0	1	1	0	0	0	1	0	1	0	0	0	0	0	1	0	1	1	0	0	1	0	1	0	1	0	1	0	1	1	0	1	0	0	1	0	0	0	1	1	1	0	0	0	0	1
EIF4G3|ERCC3	1	0	1	0	1	1	1	0	0	1	0	1	0	0	1	1	0	1	1	1	1	0	1	1	1	1	1	1	1	0	0	1	1	0	1	1	1	1	0	0	0	1	1	0	0	1	1	0	1
EIF4G3|ERCC2	1	0	1	0	1	1	1	1	0	1	0	1	0	0	1	1	0	1	1	1	1	0	1	1	1	1	1	1	1	0	1	1	1	0	1	1	1	1	0	0	0	1	1	1	1	1	0	0	1
EIF4G3|CDK7	0	0	0	0	1	1	0	0	0	0	0	1	0	0	0	0	0	1	0	1	0	0	1	1	0	1	0	0	0	1	0	0	1	0	0	0	0	0	0	0	0	0	0	0	0	1	0	0	1
EIF4G3|CCNH	0	0	1	0	1	1	1	0	0	0	0	1	0	1	1	1	0	1	1	1	1	0	1	1	1	1	0	1	1	1	1	1	1	0	1	1	1	0	0	0	0	1	1	0	0	1	0	0	1
EIF4G3|GTF2H1	1	0	1	0	1	1	0	1	0	1	0	1	0	1	1	1	0	1	1	1	1	0	1	1	1	1	1	1	1	1	0	1	1	0	1	1	1	1	1	0	0	1	1	1	0	1	1	0	1
EIF4G3|GTF2F2	0	0	1	0	0	1	1	0	0	0	0	1	0	0	1	0	0	1	0	0	1	0	1	1	0	0	0	0	1	1	0	1	0	0	0	0	1	0	0	1	0	0	0	0	0	0	0	0	1
EIF4G3|POLR2D	0	0	1	0	1	1	1	0	0	0	0	1	0	0	1	1	0	1	0	1	1	0	1	1	1	1	0	0	0	1	1	1	1	0	1	0	0	0	0	0	0	1	0	0	0	1	0	0	1
EIF4G3|GTF2H3	0	0	0	0	1	1	0	0	0	0	0	1	0	0	0	1	0	1	0	1	1	0	0	1	0	1	0	0	0	1	0	1	0	0	1	0	0	0	0	0	0	1	1	0	0	0	0	0	1
EIF4G3|FTO	1	0	1	0	1	1	1	1	0	1	0	1	0	1	1	1	1	1	1	1	1	0	1	1	1	1	1	1	1	1	0	1	1	1	1	1	1	1	0	0	0	1	1	1	1	1	1	0	1
EIF4G3|NT5C2	0	0	1	0	1	1	0	0	0	0	0	1	0	1	1	1	1	1	0	1	1	0	1	1	1	0	0	1	0	1	0	0	0	0	1	1	1	0	0	0	0	1	1	1	0	1	0	0	1
EIF4G3|METTL3	0	1	1	0	1	1	1	1	0	1	0	1	0	1	1	1	0	1	1	1	1	0	1	1	1	1	1	1	1	1	0	1	1	0	1	1	1	1	0	0	0	1	1	1	0	1	0	0	1
EIF4G3|TNPO1	0	0	1	0	1	1	0	0	0	0	0	0	0	1	1	0	0	0	1	0	1	0	0	1	1	1	0	0	0	1	0	0	0	0	1	0	0	0	0	0	0	0	1	0	0	0	0	0	1
EIF4G3|RPS6KB1	1	0	1	0	1	1	1	1	0	1	0	1	0	1	1	1	1	1	1	1	1	0	1	1	1	1	1	1	1	1	0	1	1	0	1	1	1	1	1	0	0	1	1	1	0	1	1	0	1
EIF4G3|DDX58	1	0	1	1	1	1	0	1	0	1	0	1	0	1	1	1	1	1	1	1	1	0	1	1	0	1	0	1	1	1	0	1	1	0	1	1	1	1	0	0	0	1	1	1	1	1	1	0	1
EIF4G3|NR4A1	1	1	0	1	0	1	1	0	1	1	0	1	1	0	1	1	1	0	0	1	0	0	0	1	1	1	0	0	1	0	1	1	0	1	1	0	0	0	0	0	0	1	0	1	0	1	0	0	0
EIF4G3|CDK1	0	0	0	0	1	1	0	0	0	0	0	0	0	0	0	0	0	1	0	0	0	0	0	1	0	0	0	0	0	1	1	0	1	0	0	0	0	0	1	0	0	1	0	0	0	0	0	0	0
EIF4G3|BLMH	1	0	1	0	1	0	0	1	0	0	0	1	0	0	0	0	0	1	0	1	1	0	1	1	1	1	0	0	1	1	0	1	1	0	1	0	0	0	0	0	0	1	1	1	1	1	0	0	1
EIF4G3|KPNA4	0	0	0	0	0	0	0	0	0	0	0	0	0	0	0	0	0	0	1	1	0	0	1	0	0	0	0	1	0	1	0	1	1	0	1	0	0	0	0	0	0	0	1	1	0	0	0	0	1
EIF4G3|NXF1	1	0	0	0	0	0	0	0	0	0	0	1	0	0	1	0	0	1	0	1	0	0	0	1	0	1	0	0	1	0	0	1	1	0	1	0	0	1	0	0	0	0	0	1	0	0	1	0	1
EIF4G3|UPF2	1	0	1	1	1	0	0	0	0	0	0	1	0	1	1	1	0	1	1	1	1	0	1	1	0	1	0	1	0	1	0	1	1	0	1	0	0	1	0	0	0	0	1	1	0	0	0	1	1
EIF4G3|UPF3B	0	0	0	0	1	1	1	1	0	0	0	1	0	1	1	1	0	1	1	1	1	0	1	1	0	1	0	0	1	1	1	1	1	0	1	0	0	1	0	0	0	0	1	1	0	1	0	0	1
EIF4G3|PHAX	0	0	1	0	1	1	0	0	0	1	0	1	0	0	1	1	0	1	1	1	1	0	1	1	1	1	0	1	0	1	0	1	1	0	1	1	1	1	0	0	0	1	1	1	0	1	0	0	1
EIF4G3|NUDT4	0	1	1	0	1	1	1	0	0	1	0	1	0	1	1	1	0	1	0	1	1	1	1	1	1	1	0	1	0	1	0	1	1	0	1	0	1	0	1	1	0	1	0	0	0	1	0	0	1
EIF4G3|EDC3	1	0	1	0	1	1	0	0	0	1	0	1	0	0	1	1	1	1	1	1	1	0	1	1	1	1	1	1	1	0	0	1	1	0	1	0	1	0	0	0	0	1	1	1	0	1	1	0	1
EIF4G3|IPO8	0	0	1	0	1	0	0	1	0	0	0	1	0	0	0	1	0	1	1	1	1	0	1	1	0	0	0	0	0	0	0	1	0	0	1	1	0	1	0	0	0	0	1	1	0	0	1	0	0
EIF4G3|NUDT1	1	0	0	0	1	1	1	0	0	0	0	0	0	0	0	1	0	1	0	0	1	0	1	1	0	1	0	0	1	1	1	1	1	0	1	0	0	0	0	0	0	1	1	0	0	0	0	0	0
EIF4G3|NUDT16L1	1	0	1	1	1	1	0	0	0	1	0	0	0	0	0	1	0	0	0	0	0	0	0	1	0	1	0	1	0	0	0	0	0	0	1	0	0	0	0	0	0	0	0	0	0	0	1	0	0
EIF4G3|SNUPN	1	0	1	0	1	1	0	1	0	1	0	1	0	1	1	1	1	1	1	1	1	0	1	1	1	1	1	1	1	0	0	1	1	0	1	1	1	1	0	0	0	1	1	0	0	1	0	0	1
EIF4G3|PML	1	1	1	1	1	1	0	1	0	1	0	1	0	1	0	1	1	1	0	1	1	0	1	1	0	0	0	1	1	0	1	1	1	0	1	1	1	1	0	0	0	1	1	1	1	1	0	1	1
EIF4G3|PRKAB1	0	1	1	0	1	1	0	0	0	0	0	1	0	0	0	0	0	0	0	1	0	0	1	1	1	1	0	1	0	0	0	0	0	0	1	0	0	0	0	1	0	0	0	0	0	0	0	0	0
EIF4G3|ATF5	1	1	0	0	0	1	0	0	0	1	0	0	1	0	0	0	0	0	0	1	0	0	0	1	0	0	0	0	1	0	1	0	1	0	1	1	0	1	0	0	0	1	1	0	0	1	0	0	1
EIF4G3|ZNF784	1	1	1	0	1	1	1	1	0	1	0	1	0	0	1	1	1	1	1	1	1	0	1	1	1	1	1	1	1	0	1	1	1	0	1	1	1	1	0	0	0	1	1	1	1	1	0	0	1
EIF4G3|IFIT5	0	0	1	0	1	1	0	1	0	0	0	1	0	1	1	1	1	1	1	1	1	0	1	1	0	0	0	1	1	1	0	1	1	0	1	1	1	1	0	0	0	1	1	1	1	1	0	0	1
EIF4G3|LSM1	0	0	1	0	1	0	1	0	0	0	0	1	0	0	0	0	0	1	0	1	0	0	0	0	0	1	0	0	0	0	0	1	1	0	1	0	0	0	0	0	0	0	0	0	0	1	0	0	1
RNGTT|CYFIP2	0	1	1	0	1	0	0	0	0	1	1	0	1	1	1	0	1	1	0	0	0	1	1	0	1	1	1	1	0	0	0	0	0	1	0	0	1	1	0	0	0	0	1	0	0	1	0	0	1
RNGTT|DDX20	1	1	1	1	1	1	1	0	1	1	0	0	0	1	1	0	1	0	0	0	1	1	1	1	1	1	1	1	0	1	1	0	0	1	1	0	1	0	0	0	1	1	1	0	1	1	0	0	0
RNGTT|ERCC2	1	0	1	0	0	1	1	0	0	0	1	1	0	0	1	0	1	0	0	0	0	0	1	1	0	1	1	1	0	0	0	0	0	1	0	1	1	0	0	0	1	1	1	0	1	1	0	0	0
RNGTT|MNAT1	0	1	1	1	1	1	1	1	0	1	0	0	1	1	1	1	1	0	1	0	1	1	1	1	1	1	1	1	0	1	1	0	1	1	0	1	1	0	0	0	1	0	1	1	1	1	0	0	0
RNGTT|FTO	1	0	1	0	0	0	1	0	0	0	1	0	1	1	1	0	1	0	0	0	0	1	1	0	0	1	1	1	0	0	0	0	0	1	0	0	1	0	0	0	1	0	1	0	1	1	0	0	0
RNGTT|METTL3	0	1	0	1	0	0	1	0	0	1	0	1	1	1	1	0	1	0	0	1	0	0	1	1	1	1	1	0	0	0	0	0	0	1	0	0	0	0	0	0	0	0	1	0	0	1	0	0	0
RNGTT|METTL14	1	1	1	1	1	1	1	1	0	1	0	1	1	1	1	1	1	0	0	0	1	1	1	1	1	1	1	1	0	1	0	0	0	1	1	1	1	0	1	0	1	1	1	1	1	1	0	0	0
RNGTT|MTOR	1	1	0	0	0	1	1	1	1	0	1	0	0	0	0	0	1	0	0	0	0	1	1	1	1	1	1	1	0	1	1	0	0	1	0	0	0	0	0	0	1	0	1	0	0	1	0	0	0
RNGTT|RPS6KB1	1	1	0	0	1	0	1	1	0	0	0	1	1	0	1	1	1	0	0	0	1	1	1	0	0	0	1	0	0	1	0	0	0	1	0	0	1	0	1	0	1	0	1	0	0	1	0	0	0
RNGTT|DDX58	1	0	1	1	0	0	0	1	1	0	1	0	0	1	1	1	1	0	1	1	0	0	0	0	0	0	0	1	0	0	0	0	0	1	1	1	1	1	0	0	0	0	1	0	1	1	0	0	0
RNGTT|NR4A1	1	1	0	1	0	0	1	0	1	1	0	1	1	0	0	0	1	0	0	0	0	0	0	0	1	1	0	0	1	0	1	1	0	1	1	0	0	0	0	0	1	1	0	1	0	1	0	0	0
RNGTT|NUDT12	1	1	1	1	1	0	1	1	0	1	1	0	1	1	1	1	1	0	1	0	1	1	1	0	1	1	1	0	0	1	1	0	0	1	1	0	1	0	0	1	1	0	1	0	0	1	0	1	1
RNGTT|NUDT3	1	1	1	1	1	1	1	1	0	1	1	1	1	1	1	1	1	0	0	0	1	1	1	1	1	1	1	1	0	0	0	0	0	1	1	1	1	1	0	0	1	1	1	0	1	1	0	0	1
RNGTT|NUDT4	0	1	1	0	1	1	1	0	0	0	0	1	1	0	1	0	1	0	0	0	1	1	1	1	1	1	0	0	0	1	0	0	0	0	1	0	1	0	0	1	0	1	0	0	0	1	0	0	1
RNGTT|NUDT7	1	1	1	1	1	1	1	1	1	1	1	1	1	1	1	1	1	1	0	0	1	1	1	1	1	1	1	1	1	0	1	1	1	1	1	1	1	0	0	0	1	1	1	0	1	1	0	0	0
RNGTT|PML	0	1	0	1	0	0	0	0	0	1	1	0	0	0	0	0	1	0	0	1	0	0	0	0	0	0	0	0	0	0	1	0	0	1	1	0	0	0	0	0	0	0	1	0	1	1	0	0	1
RNGTT|TSC1	1	1	1	1	1	0	1	0	0	1	0	0	1	1	1	0	1	0	0	0	1	1	0	0	0	1	1	1	0	0	0	0	0	1	1	1	1	0	0	0	1	0	1	0	0	1	0	0	0
RNGTT|APAF1	1	1	0	0	1	1	1	0	0	1	0	1	1	0	1	1	1	0	0	1	1	0	0	0	1	0	1	1	0	1	0	0	0	1	0	1	1	0	1	1	1	0	1	1	1	1	0	1	0
RNGTT|ZNF784	1	1	1	0	1	1	1	0	0	1	1	1	0	0	0	0	1	0	0	0	1	1	1	1	1	1	1	1	0	0	0	0	0	1	1	1	1	0	0	0	1	0	1	0	1	1	0	0	0
RNGTT|IFIT5	0	1	1	0	1	0	0	0	0	0	0	0	0	1	0	1	1	0	0	0	0	0	1	0	0	0	0	0	0	0	0	0	0	0	0	0	1	0	0	0	0	0	1	0	1	1	0	0	1
POLR2B|CYFIP1	0	0	1	0	0	0	0	1	1	1	1	0	0	0	1	0	1	0	1	1	0	0	1	0	1	1	0	1	1	0	1	0	0	1	1	0	1	1	0	1	1	0	0	1	0	1	1	0	1
POLR2B|CDK7	0	1	1	1	1	1	1	1	1	1	1	0	1	1	1	1	1	1	1	1	1	1	1	0	1	1	1	1	1	1	1	0	1	1	0	1	1	0	0	1	1	1	0	1	0	1	0	0	1
POLR2B|GTF2F2	0	0	1	1	0	1	1	1	1	0	1	1	1	1	1	1	1	1	0	1	1	1	1	1	1	1	1	0	1	1	1	1	1	1	0	0	1	0	0	1	1	1	0	0	1	0	1	0	1
POLR2B|POLR2C	0	0	0	0	0	0	1	0	1	0	1	0	0	0	1	0	0	1	1	0	0	0	1	1	1	1	0	1	1	0	1	0	0	1	0	0	1	0	0	1	1	0	0	0	0	0	1	0	0
POLR2B|SUPT5H	0	0	0	1	0	0	0	1	0	1	0	0	0	0	1	1	1	0	0	1	0	1	1	0	0	1	0	1	1	0	1	0	0	1	1	1	1	1	0	0	1	1	0	1	1	0	0	0	1
POLR2B|POLR2H	0	0	0	1	0	1	1	0	1	0	0	1	0	0	0	1	1	0	0	0	0	0	0	0	0	1	0	1	1	0	1	0	0	0	0	1	0	0	0	1	1	0	0	0	0	0	0	0	0
POLR2B|POLR2I	1	0	0	0	0	1	1	1	0	0	0	0	0	0	1	0	0	0	0	0	0	0	0	1	0	1	1	0	1	1	1	0	1	0	1	1	0	0	0	0	0	1	0	0	0	0	0	0	1
POLR2B|POLR2G	1	0	0	0	0	1	0	0	0	0	1	0	0	0	0	0	0	1	0	0	0	0	0	1	0	1	0	0	0	1	0	0	1	1	0	0	0	0	0	0	0	1	0	0	0	0	1	0	0
POLR2B|POLR2K	0	0	1	0	0	1	1	0	1	0	0	0	1	0	1	1	0	0	0	0	0	0	1	0	0	1	0	0	0	1	1	0	1	0	0	0	1	0	0	1	0	0	0	0	0	0	0	0	1
POLR2B|RPS6KA1	0	1	0	0	0	1	0	1	0	1	1	0	0	0	0	0	1	0	1	1	0	0	0	0	1	0	1	0	1	0	1	0	0	0	0	0	0	0	0	1	1	0	0	0	0	0	0	0	0
POLR2B|RPS6KA3	0	1	0	0	0	1	1	1	0	1	0	1	1	1	1	1	1	0	1	1	1	1	1	0	1	1	1	1	1	0	1	0	0	1	1	0	1	0	0	1	1	0	0	1	0	1	1	1	0
POLR2B|PARN	1	1	1	0	0	1	1	1	1	1	1	0	1	1	1	1	1	0	1	1	0	1	1	0	1	1	1	1	1	0	1	0	1	1	1	1	1	1	0	1	1	1	0	0	1	1	1	0	0
POLR2B|POLR2A	0	1	0	0	0	1	0	1	0	1	0	0	0	0	0	0	0	0	1	0	0	0	0	1	0	0	0	0	1	0	1	0	0	1	0	1	0	1	0	0	1	1	0	1	1	0	0	0	0
POLR2B|PRPF8	0	0	0	0	0	0	0	1	0	1	0	0	0	0	0	0	0	0	1	1	0	0	0	0	0	0	0	0	1	0	0	0	1	0	0	0	0	0	0	0	0	0	0	1	0	0	0	0	0
POLR2B|WTAP	0	1	1	1	0	1	1	1	1	1	1	0	1	1	1	1	1	1	1	1	1	1	1	0	1	1	0	1	1	0	1	0	1	1	0	1	1	1	0	1	1	1	0	0	1	0	1	0	1
POLR2B|YTHDF2	0	0	0	0	0	0	0	1	0	0	1	0	0	0	0	0	0	0	1	1	0	0	0	0	0	1	0	1	1	0	1	0	1	1	1	0	1	0	0	0	1	0	0	0	0	0	0	0	0
POLR2B|AKT1	0	1	1	1	0	1	1	1	1	1	1	0	1	0	1	0	1	0	1	1	1	1	1	1	1	1	1	1	1	0	1	1	1	1	1	1	1	0	0	0	1	1	0	1	1	1	1	1	0
POLR2B|EPAS1	0	0	0	0	0	0	1	1	0	1	0	1	1	1	1	1	1	0	1	1	0	1	0	0	1	0	0	1	0	0	0	0	1	1	0	1	1	0	0	0	0	0	0	1	1	0	1	1	0
POLR2B|CCNB1	0	0	0	1	1	1	0	0	0	0	0	0	0	0	0	0	0	0	0	0	0	0	0	0	0	0	0	0	0	1	1	0	0	0	0	0	0	0	0	0	0	0	0	1	0	0	0	0	1
POLR2B|NR4A1	1	1	0	1	0	1	1	0	1	1	0	1	1	1	1	1	1	0	0	1	1	1	1	1	1	1	0	1	1	0	1	1	0	1	1	1	1	0	0	1	1	1	0	1	0	1	0	0	0
POLR2B|CDK1	0	0	0	1	1	1	1	0	1	0	1	0	1	0	0	0	1	1	0	0	1	0	0	1	1	1	0	0	1	1	1	0	1	0	0	0	0	0	1	1	1	1	0	0	1	0	0	1	0
POLR2B|RBM8A	0	1	1	1	0	1	0	1	0	1	1	0	0	0	1	1	0	0	1	1	1	1	1	0	1	1	1	1	1	0	1	0	1	0	1	1	1	0	0	0	1	1	0	0	1	0	1	0	0
POLR2B|CD2BP2	1	0	1	1	0	1	0	1	1	0	1	0	0	0	1	0	0	0	1	1	1	1	1	1	1	1	0	1	1	0	1	0	1	0	1	0	1	0	0	0	0	1	0	0	0	0	1	0	0
POLR2B|RNPS1	0	0	0	0	0	1	1	0	0	0	1	0	1	0	1	0	1	0	1	1	1	0	1	1	1	1	0	0	1	0	1	0	1	1	1	0	1	0	0	1	0	1	0	0	0	1	1	0	0
POLR2B|YTHDF3	0	0	1	0	0	1	1	1	0	1	1	0	1	1	1	1	1	1	1	1	1	1	1	0	1	1	0	1	0	0	1	0	1	0	1	1	1	0	1	1	0	0	0	1	1	0	1	1	1
POLR2B|LENG8	1	0	0	0	0	0	0	1	0	0	0	1	1	0	1	0	1	0	1	0	1	1	1	0	1	1	1	1	1	0	1	0	1	1	1	1	1	1	0	0	1	0	0	1	0	1	0	1	1
POLR2B|PCIF1	1	0	1	0	0	1	1	1	0	1	1	0	0	0	1	0	1	0	0	1	1	0	1	1	1	1	0	1	1	0	1	1	1	1	1	0	1	0	0	1	0	0	0	0	0	1	1	0	0
POLR2B|XPO1	0	0	1	1	0	1	1	1	1	0	1	0	1	1	1	1	1	0	1	0	0	1	1	0	1	1	0	0	1	1	1	0	1	1	0	1	1	0	0	0	1	0	0	0	0	1	0	0	0
POLR2B|NUDT1	1	1	0	0	1	1	1	1	1	1	1	0	1	1	1	1	1	1	1	0	1	1	1	1	1	1	1	1	1	1	1	0	1	0	1	0	1	0	0	1	1	1	1	0	1	0	1	1	1
POLR2B|NUDT5	0	0	1	1	0	1	1	0	1	0	1	1	0	1	1	1	1	1	1	0	1	0	0	0	1	1	1	0	1	1	1	0	1	0	1	0	1	0	0	1	1	1	0	0	1	0	0	1	1
POLR2B|NUDT16L1	1	1	1	1	0	1	1	0	1	1	0	0	0	0	1	1	0	0	1	1	1	0	1	1	1	1	1	1	1	0	1	0	1	1	1	1	1	0	0	1	1	0	0	0	0	0	1	0	0
POLR2B|PRKAB1	0	1	1	0	1	1	1	1	0	1	1	1	1	0	1	1	1	0	1	1	0	1	1	1	1	1	1	1	1	0	1	0	0	1	1	0	1	0	0	1	1	0	0	0	0	0	1	0	0
POLR2B|ATF5	1	1	1	1	0	1	0	1	1	1	1	0	1	1	0	0	1	0	0	1	0	1	1	1	0	0	1	1	1	0	1	0	1	0	1	1	1	1	0	0	1	1	1	0	1	1	0	0	1
POLR2B|LSM1	1	0	1	0	0	1	1	1	1	1	1	1	1	1	1	1	1	1	1	1	1	1	1	0	1	1	0	1	1	0	1	1	1	0	1	1	1	0	0	1	1	1	0	0	0	1	0	0	1
CYFIP2|DDX20	1	0	0	1	1	1	1	1	1	1	0	0	0	0	1	1	0	0	1	1	1	0	0	1	0	0	1	0	1	1	1	1	1	0	1	1	1	0	1	1	1	1	1	1	1	0	1	1	0
CYFIP2|GEMIN4	0	0	0	0	0	0	1	0	1	0	0	0	0	0	0	0	0	0	0	1	0	0	0	0	0	0	0	0	0	1	1	0	1	0	0	0	0	0	1	0	1	1	0	1	1	0	1	1	0
CYFIP2|ERCC3	1	0	0	1	0	0	1	0	1	0	0	0	0	0	0	1	0	0	0	0	1	0	0	0	0	0	0	0	0	1	0	0	1	0	0	0	0	0	1	0	1	0	0	0	1	0	1	1	0
CYFIP2|ERCC2	1	0	0	1	0	1	1	1	1	0	0	1	0	0	1	0	0	0	0	1	1	0	0	1	0	0	1	0	0	0	1	0	1	0	0	1	1	0	1	1	1	1	1	1	1	0	1	1	0
CYFIP2|CCNH	0	0	0	1	1	0	1	0	1	0	0	0	0	0	0	1	0	0	0	0	1	0	0	0	0	0	0	0	0	1	1	0	1	0	0	1	0	0	0	0	1	0	0	0	0	0	1	0	0
CYFIP2|GTF2H1	1	0	0	1	0	0	1	0	1	0	0	0	0	1	1	1	0	0	1	1	1	0	0	0	0	0	1	0	0	1	0	0	1	0	0	1	0	0	1	1	1	1	0	1	1	0	1	1	0
CYFIP2|MNAT1	1	0	0	1	1	1	1	1	1	1	0	0	1	1	1	1	0	0	1	1	1	0	0	1	0	0	1	0	1	1	1	1	1	0	1	1	1	0	1	1	1	1	1	1	1	0	1	1	0
CYFIP2|FTO	1	0	0	1	0	0	1	1	1	0	0	0	0	1	1	1	0	0	1	1	1	0	1	1	0	0	1	0	1	1	1	0	1	1	1	1	1	0	1	0	1	1	1	0	1	0	1	1	0
CYFIP2|METTL3	0	0	0	1	0	1	1	1	1	0	0	1	1	0	1	1	0	0	1	1	1	0	0	1	0	0	0	0	1	1	0	1	1	0	0	0	0	0	1	0	1	0	1	1	1	0	1	1	0
CYFIP2|METTL14	1	0	0	1	1	1	1	1	1	1	0	1	1	1	1	1	0	0	1	1	1	0	1	1	0	0	1	0	1	1	1	1	1	0	1	1	1	0	1	1	1	1	1	1	1	0	1	1	0
CYFIP2|MTOR	1	0	0	1	0	1	1	1	1	0	1	0	0	0	0	0	0	0	0	0	1	0	0	1	0	0	0	0	0	1	1	1	1	1	0	0	0	0	1	1	1	1	1	0	1	0	1	0	0
CYFIP2|RPS6KB1	1	0	0	1	0	0	1	1	1	0	0	1	0	0	1	1	0	0	1	1	1	0	0	0	0	0	0	0	1	1	1	0	1	0	1	1	0	0	1	1	1	1	0	1	1	0	1	1	0
CYFIP2|DDX58	1	0	0	1	0	0	0	1	1	0	0	0	0	1	0	1	1	0	1	1	1	0	0	0	0	0	0	0	1	1	0	0	1	0	1	1	1	0	0	0	0	0	1	1	1	0	1	1	0
CYFIP2|NR4A1	1	1	0	1	0	0	1	0	1	1	0	1	1	0	0	1	1	0	0	0	0	0	0	0	1	1	0	0	1	0	1	1	0	1	1	0	0	0	0	1	1	1	0	1	0	0	0	0	0
CYFIP2|BLMH	1	0	0	0	0	0	1	1	1	0	0	0	0	0	0	0	0	0	0	0	1	0	0	0	0	0	0	0	0	1	0	1	1	0	0	0	0	0	1	0	1	0	0	1	1	0	0	0	0
CYFIP2|UPF2	1	0	0	1	0	0	0	0	1	0	0	0	0	0	0	1	0	0	1	0	1	0	0	0	0	0	0	0	0	1	0	0	1	0	0	0	0	0	0	0	1	0	1	1	1	0	0	1	0
CYFIP2|UPF3B	0	0	0	0	0	0	1	1	1	0	0	0	0	0	1	1	0	0	1	0	1	0	0	0	0	0	0	0	1	1	1	0	1	0	0	0	0	0	0	0	1	0	0	1	1	0	0	1	0
CYFIP2|NUDT12	1	0	1	1	1	0	1	1	1	1	1	0	0	1	1	1	0	0	1	0	1	0	1	0	0	0	1	0	1	1	1	0	1	0	1	1	1	0	1	1	1	1	1	1	1	1	1	1	0
CYFIP2|NUDT3	1	0	0	1	1	1	1	1	1	1	0	1	1	1	1	1	0	0	1	1	1	0	1	1	0	1	1	0	1	1	1	1	1	1	1	1	1	0	1	1	1	1	1	1	1	0	1	1	0
CYFIP2|PHAX	1	0	0	1	0	0	1	0	1	0	0	0	0	0	1	0	0	0	0	0	1	0	0	0	0	0	0	0	0	1	0	0	0	0	0	0	0	0	1	1	1	0	0	0	1	0	1	1	0
CYFIP2|NUDT4	1	0	0	0	1	1	1	0	0	0	0	1	1	0	1	0	0	0	0	1	1	1	1	1	0	0	0	0	0	1	1	0	0	0	1	0	0	0	1	1	1	1	0	0	0	0	0	0	0
CYFIP2|EDC3	1	0	0	0	0	0	1	0	1	0	0	0	0	0	0	0	0	0	0	0	1	0	0	1	1	0	0	0	1	1	0	0	1	0	1	0	0	0	0	1	1	0	0	0	1	0	1	0	0
CYFIP2|SNUPN	1	0	0	1	0	0	1	0	1	0	0	0	0	0	1	0	0	0	1	0	1	0	0	0	0	0	0	0	1	1	0	0	1	0	1	1	1	0	1	0	1	1	0	0	1	0	1	1	0
CYFIP2|PML	1	0	0	1	0	0	0	0	0	0	0	0	0	0	0	0	0	0	0	1	1	0	0	0	0	0	0	0	1	0	1	0	1	0	1	1	0	0	1	0	1	1	1	1	1	0	0	1	0
CYFIP2|TSC1	1	0	0	1	0	0	1	1	1	0	0	0	0	1	1	1	0	0	1	1	1	0	0	0	0	0	1	0	1	1	0	0	1	1	1	1	1	0	1	1	1	1	1	1	1	0	1	1	0
CYFIP2|APAF1	1	1	0	1	1	1	1	1	1	1	0	1	1	0	1	1	0	0	1	1	1	0	0	0	0	0	0	0	0	1	1	1	1	0	0	1	0	0	1	1	1	1	0	1	1	0	1	1	0
CYFIP2|ZNF784	1	0	0	1	0	1	1	1	1	1	0	1	0	0	0	0	0	0	1	1	1	0	0	1	0	0	1	0	1	1	1	0	1	0	1	1	1	0	0	1	1	0	1	1	1	0	1	1	0
CYFIP2|IFIT5	1	0	0	1	0	0	0	1	1	0	0	0	0	1	0	1	0	0	1	1	1	0	1	0	0	0	0	0	1	1	0	0	1	0	0	1	1	0	1	0	1	0	0	1	1	1	1	1	0
CYFIP1|CDK7	0	1	1	1	1	1	1	1	1	0	1	1	1	1	1	1	1	1	1	0	1	1	1	1	1	1	1	0	1	1	1	1	1	1	0	1	1	0	1	1	1	1	1	0	1	1	0	0	1
CYFIP1|GTF2F2	0	1	1	1	1	1	1	1	0	0	1	1	1	1	1	1	1	1	0	0	1	1	1	1	1	1	1	0	1	1	1	1	1	0	0	0	1	0	1	1	1	1	1	0	1	0	0	0	0
CYFIP1|POLR2C	0	0	0	0	1	1	1	0	1	0	1	0	0	0	0	1	0	1	0	0	0	0	1	1	1	1	0	1	1	0	1	1	1	0	0	0	0	0	0	0	0	1	0	0	0	0	1	0	0
CYFIP1|POLR2J	0	1	0	0	0	1	1	0	0	0	0	0	0	0	0	0	0	0	0	0	1	1	1	1	0	1	0	0	1	0	0	0	1	0	0	0	1	0	0	0	0	0	0	0	0	0	0	0	0
CYFIP1|SUPT5H	0	1	0	1	0	0	0	1	0	0	0	1	0	0	1	1	1	0	0	0	0	1	1	1	0	1	0	0	1	0	1	1	0	1	1	1	0	0	0	0	0	1	1	1	1	0	0	0	1
CYFIP1|POLR2H	0	1	0	1	1	1	1	0	0	0	0	1	0	0	0	1	0	0	0	0	0	0	0	1	0	1	0	1	1	1	1	0	0	0	0	1	0	0	0	0	0	0	0	0	0	0	0	0	0
CYFIP1|POLR2I	1	0	0	0	1	1	1	0	0	0	0	0	0	0	1	0	0	0	0	0	0	0	0	1	0	1	1	0	1	1	1	1	1	0	0	1	0	0	0	0	0	1	0	0	0	0	0	0	1
CYFIP1|POLR2G	1	0	0	0	1	1	0	0	0	0	0	0	0	0	0	0	0	1	0	0	0	0	0	1	0	1	0	0	0	1	0	0	1	1	0	0	0	0	0	0	0	1	0	0	0	0	1	0	0
CYFIP1|POLR2K	0	0	1	0	1	1	1	0	0	0	0	0	1	0	0	1	0	0	0	0	0	0	1	1	0	1	0	0	0	1	1	0	1	0	0	0	1	0	0	0	0	1	0	0	0	0	0	0	0
CYFIP1|RPS6KA1	0	1	0	0	1	1	0	1	0	0	0	1	0	0	0	0	1	0	0	1	0	0	0	0	0	0	1	0	1	0	1	0	0	0	0	0	0	0	0	0	0	0	0	0	0	0	0	0	0
CYFIP1|RPS6KA3	0	1	0	0	1	1	1	1	0	1	0	1	1	1	0	1	1	0	1	1	1	1	1	1	1	1	1	1	1	0	1	1	1	1	0	0	1	0	1	1	0	0	1	1	1	1	1	1	0
CYFIP1|PARN	1	1	1	1	1	1	1	0	1	0	0	1	1	1	1	1	1	0	1	1	1	1	1	1	1	1	1	1	1	0	1	1	1	1	0	1	1	0	1	1	0	1	1	0	1	1	1	0	0
CYFIP1|POLR2A	0	1	0	0	1	1	0	0	0	1	0	0	0	0	0	0	0	0	0	0	0	0	0	1	0	0	0	0	1	0	1	0	1	1	0	1	0	0	0	0	0	1	1	1	1	0	0	0	0
CYFIP1|WTAP	0	1	1	1	1	1	1	1	1	0	0	1	1	1	1	1	1	1	1	1	1	1	1	1	1	1	1	1	1	0	1	1	1	1	0	1	1	0	1	1	0	1	1	0	1	0	1	0	1
CYFIP1|YTHDF2	0	0	0	1	1	0	0	1	0	0	0	0	0	0	0	0	0	0	1	1	0	0	0	1	0	1	1	0	1	0	1	1	1	1	0	1	0	0	0	0	0	1	1	0	1	0	0	0	0
CYFIP1|AKT1	0	1	1	1	1	1	1	1	0	1	0	1	1	0	1	1	0	0	1	1	1	1	1	1	1	1	1	1	1	0	1	1	1	1	1	1	1	0	1	0	0	1	1	0	1	1	1	1	0
CYFIP1|EPAS1	0	0	0	0	1	0	1	0	0	0	0	1	1	1	1	1	1	0	1	1	0	1	0	0	1	0	0	1	0	0	0	1	1	1	0	1	1	0	0	0	0	0	0	1	1	0	1	1	0
CYFIP1|CCNB1	0	0	0	1	1	1	0	0	0	0	0	0	0	0	0	0	0	0	0	0	0	0	0	0	0	0	0	0	0	1	1	0	1	0	0	0	0	0	1	0	0	1	0	1	0	0	0	0	0
CYFIP1|NR4A1	1	1	0	1	1	1	1	0	1	1	0	1	1	1	1	1	1	0	0	1	1	1	1	1	1	1	0	1	1	0	1	1	0	1	1	1	1	0	1	1	1	1	0	1	1	1	0	0	0
CYFIP1|CDK1	0	0	0	1	1	1	1	0	1	0	0	1	1	1	0	1	0	1	0	0	1	0	0	1	1	1	0	0	1	1	1	1	1	0	0	0	0	0	1	1	0	1	1	0	1	0	0	1	0
CYFIP1|RBM8A	0	1	1	1	1	1	1	0	0	0	0	0	1	0	1	1	0	0	1	1	1	1	1	1	1	1	1	1	1	0	1	0	1	0	1	1	0	0	1	0	0	1	1	0	1	0	1	0	0
CYFIP1|CD2BP2	1	0	1	1	1	1	1	0	1	0	0	1	1	0	1	0	0	0	0	1	1	1	1	1	1	1	1	1	1	0	1	1	1	0	0	0	1	0	0	0	0	1	1	0	0	0	1	0	0
CYFIP1|RNPS1	0	1	0	1	1	1	1	0	0	0	0	0	1	0	1	1	0	0	0	0	1	0	0	1	1	1	0	0	1	0	1	1	1	1	0	0	1	0	1	1	0	1	1	0	1	0	1	0	0
CYFIP1|YTHDF3	0	0	1	0	1	1	1	1	0	0	0	1	1	1	1	1	1	1	0	1	1	1	1	1	1	1	0	0	0	0	0	1	1	0	0	1	1	0	1	1	0	0	1	1	1	0	1	1	0
CYFIP1|LENG8	1	0	0	0	0	0	0	0	0	0	0	1	1	0	1	0	1	0	1	0	1	1	1	0	1	1	1	1	1	0	1	1	1	1	1	1	1	1	0	0	1	0	1	1	0	0	0	1	0
CYFIP1|PCIF1	1	0	1	0	1	1	1	0	0	1	0	1	0	1	1	0	1	0	0	1	1	0	1	1	1	1	1	1	1	0	1	1	1	1	0	0	1	0	0	0	0	0	0	0	0	1	1	0	0
CYFIP1|XPO1	0	1	1	1	1	1	1	1	1	0	0	0	1	1	1	1	1	0	1	0	0	1	1	1	1	1	0	0	1	1	1	0	1	1	0	1	0	0	1	0	0	1	1	0	1	1	0	0	0
CYFIP1|NUDT1	1	1	0	0	1	1	1	1	1	0	1	1	1	1	1	1	0	1	0	0	1	1	1	1	1	1	1	1	1	1	1	1	1	0	0	1	0	0	1	1	0	1	1	0	1	0	0	1	0
CYFIP1|NUDT5	0	1	1	1	1	1	1	0	1	0	0	1	0	1	1	1	0	1	0	0	1	0	0	1	1	1	1	0	1	1	1	1	1	0	0	0	0	0	1	1	0	1	1	0	1	0	0	1	1
CYFIP1|NUDT16L1	1	1	1	1	1	1	1	0	0	1	0	0	0	0	1	1	0	1	1	0	1	0	1	1	1	1	1	1	1	1	1	1	1	1	1	1	0	0	0	1	1	0	0	0	0	0	1	0	0
CYFIP1|PRKAB1	0	1	1	0	1	1	1	1	0	1	0	1	1	0	0	1	1	0	1	0	1	1	1	1	1	1	1	1	1	0	1	0	1	1	0	1	1	0	1	1	1	0	1	0	0	0	1	0	0
CYFIP1|LSM1	1	0	1	1	1	1	1	1	0	0	1	1	1	1	1	1	0	1	0	1	1	1	1	1	1	1	0	1	1	0	1	1	1	0	1	1	1	0	1	0	0	1	1	0	1	1	0	0	0
DDX20|ERCC2	1	0	1	0	0	1	0	1	0	0	1	1	0	0	0	0	0	0	0	0	0	0	1	1	0	1	1	0	0	0	0	0	1	0	0	1	1	0	0	0	1	1	0	0	0	1	0	0	0
DDX20|MNAT1	0	1	0	1	1	1	1	1	0	1	1	0	1	1	1	1	1	1	1	1	0	1	1	0	1	0	1	0	1	1	1	1	1	0	0	1	1	0	1	0	0	0	0	1	0	1	0	0	0
DDX20|FTO	1	0	0	0	0	0	0	1	0	0	1	0	1	1	1	0	0	1	0	0	0	0	1	0	0	0	0	1	0	0	0	0	1	1	0	0	1	1	0	0	1	0	0	0	0	1	0	0	0
DDX20|MTOR	1	1	0	0	0	1	0	1	1	0	1	0	0	0	0	0	0	0	0	0	0	1	1	0	1	1	0	0	0	0	1	1	0	1	0	0	0	0	0	0	1	0	0	0	0	0	0	0	0
DDX20|RPS6KB1	1	1	0	0	0	0	0	1	0	0	0	1	1	0	0	1	1	1	0	0	0	1	0	0	0	0	0	0	0	1	0	0	0	0	0	0	0	0	1	0	1	0	0	1	0	0	1	0	1
DDX20|DDX58	1	0	1	1	0	0	0	1	0	0	1	0	0	1	0	1	1	1	1	1	0	0	0	0	0	0	0	1	1	0	0	0	0	0	0	1	0	1	0	0	0	0	0	0	1	1	1	0	1
DDX20|NR4A1	1	1	0	1	0	0	1	0	1	1	0	1	1	0	0	0	1	0	0	0	0	0	0	0	1	1	0	0	1	0	1	1	0	1	1	0	0	0	0	0	1	1	0	1	0	1	0	0	0
DDX20|NUDT12	1	1	1	0	1	0	1	1	0	1	1	0	1	1	1	1	0	1	1	0	1	1	1	0	1	1	1	0	1	1	1	0	0	0	1	0	1	0	0	1	1	0	0	0	0	1	0	1	1
DDX20|NUDT3	1	1	1	1	0	1	0	1	0	1	1	1	1	1	1	1	1	1	1	1	1	1	1	1	1	1	1	1	0	0	0	1	1	1	0	1	1	1	1	0	0	0	0	0	1	1	0	1	1
DDX20|NUDT4	0	1	1	0	1	1	1	0	0	0	0	1	1	0	0	0	0	0	0	1	1	1	1	1	1	1	0	0	0	1	0	0	0	0	0	0	0	0	1	1	0	1	0	0	0	1	0	0	1
DDX20|PML	0	1	0	0	0	0	0	0	0	0	1	0	0	0	0	0	0	0	0	1	0	0	0	0	0	0	0	0	0	0	1	0	0	0	1	0	0	0	0	0	0	0	0	0	0	1	0	1	1
DDX20|TSC1	1	1	1	1	0	0	0	1	0	0	0	0	1	1	1	1	0	0	1	0	0	1	0	0	0	0	0	1	0	0	0	0	0	1	0	1	1	0	0	0	0	0	1	1	0	1	1	1	0
DDX20|APAF1	1	1	0	0	0	1	1	1	0	1	1	1	1	0	0	1	1	0	0	1	1	0	0	0	1	0	0	1	0	1	0	0	0	0	0	1	0	0	1	1	1	0	0	1	1	0	0	1	0
DDX20|ZNF784	1	1	0	0	0	1	0	1	0	1	1	1	0	0	0	0	0	0	1	1	0	1	1	1	0	1	0	1	0	0	0	0	0	0	1	1	0	1	0	0	1	0	0	0	0	1	0	0	0
DDX20|IFIT5	0	1	1	0	0	0	0	0	0	0	1	0	0	1	0	1	1	1	0	0	0	0	1	0	0	0	0	0	0	0	0	0	0	0	0	0	0	0	0	0	0	0	0	0	1	1	0	0	1
GEMIN4|ERCC3	1	0	1	1	0	0	1	1	1	0	1	0	1	1	1	1	1	0	1	0	1	1	1	1	1	1	1	1	1	0	0	1	1	1	1	1	1	0	0	0	0	0	1	0	1	1	1	0	0
GEMIN4|CDK7	0	0	0	1	1	1	0	0	0	0	1	0	1	1	0	1	0	0	0	0	0	0	1	0	0	0	0	0	0	1	0	0	0	0	0	0	0	0	0	0	1	0	0	0	0	1	0	0	1
GEMIN4|CCNH	0	0	1	1	1	1	1	0	1	0	1	0	1	1	1	1	1	0	1	0	1	1	1	0	1	1	1	0	1	1	1	0	1	1	0	1	1	0	0	0	0	0	1	0	0	1	1	0	1
GEMIN4|GTF2H1	1	1	1	1	1	1	1	1	1	0	1	0	1	1	1	1	1	1	1	0	1	1	1	1	1	1	1	1	1	1	0	0	1	1	1	1	1	0	1	1	0	0	1	0	0	1	1	1	1
GEMIN4|GTF2F2	0	0	1	1	0	1	1	0	0	0	1	0	1	1	1	0	1	0	0	0	1	1	1	0	1	0	1	0	1	1	0	1	0	0	0	0	1	0	0	1	1	0	0	0	0	0	0	0	0
GEMIN4|POLR2D	1	0	0	1	0	1	1	0	1	0	1	0	1	0	1	1	0	0	1	0	1	0	1	0	1	1	1	0	1	1	1	1	1	1	1	1	1	0	0	0	0	0	0	0	0	1	1	0	0
GEMIN4|GTF2H3	0	0	0	1	1	0	0	0	1	0	1	1	0	0	1	1	1	0	0	1	0	0	0	0	1	0	1	0	0	1	0	0	0	0	0	0	0	0	0	0	0	0	1	0	0	0	0	0	1
GEMIN4|RPS6KA3	0	0	0	0	0	0	1	0	0	0	0	0	0	1	0	1	1	0	0	1	0	1	1	0	1	0	0	0	0	0	0	0	0	0	0	0	0	0	0	0	0	0	0	0	0	1	0	0	0
GEMIN4|NT5C2	1	1	1	1	0	1	1	0	1	0	1	0	1	1	1	1	1	0	1	0	0	1	1	0	1	0	1	1	0	1	1	0	0	1	0	1	1	0	0	0	0	0	1	0	0	1	0	0	1
GEMIN4|METTL3	1	1	1	1	1	1	1	1	1	0	1	1	1	1	1	1	1	0	1	1	1	1	1	1	1	1	1	1	1	1	0	1	1	1	1	1	1	0	0	0	0	0	1	0	1	1	1	0	0
GEMIN4|TNPO1	1	0	0	1	1	0	0	0	0	0	0	0	1	1	1	0	1	0	1	0	1	1	0	0	1	1	1	0	0	1	0	0	0	0	0	0	1	0	0	0	1	0	1	0	0	0	0	0	0
GEMIN4|WTAP	0	0	0	1	0	0	0	0	0	0	0	0	0	0	0	1	1	0	1	0	0	1	1	0	1	0	0	0	1	0	0	0	1	0	0	1	0	0	0	0	0	0	0	0	0	0	1	0	1
GEMIN4|MTOR	1	1	1	1	0	1	1	1	1	0	1	0	1	1	1	1	1	1	1	0	1	1	1	1	1	1	1	1	1	1	1	1	1	1	0	1	1	1	0	1	1	0	1	0	1	1	1	0	1
GEMIN4|DDX58	1	1	1	1	0	0	0	1	1	0	1	0	1	1	1	1	1	1	1	1	1	1	1	0	1	0	1	1	1	1	0	0	1	1	1	1	1	1	0	1	0	0	1	0	1	1	1	1	1
GEMIN4|NR4A1	1	1	0	1	0	0	1	0	1	1	0	1	1	0	1	1	1	0	0	0	0	1	0	0	1	1	0	0	1	0	1	1	0	1	1	0	0	0	0	1	1	1	0	1	0	1	0	0	0
GEMIN4|CDK1	0	0	0	1	1	1	1	0	1	0	0	0	0	0	0	0	0	1	0	0	0	0	0	0	0	0	0	0	0	1	1	0	0	0	0	0	0	0	1	1	0	1	0	0	1	0	0	0	0
GEMIN4|BLMH	1	0	1	1	0	0	0	1	1	0	0	0	1	1	1	0	1	1	1	0	1	1	1	0	1	1	1	0	1	1	0	1	1	1	1	1	1	0	0	0	0	0	1	0	1	1	0	0	1
GEMIN4|KPNA4	0	0	0	1	0	0	0	0	0	0	0	0	1	1	1	0	0	0	1	0	0	1	1	0	0	0	0	1	0	1	0	1	0	0	0	1	0	0	0	0	0	0	1	0	0	1	1	0	0
GEMIN4|NXF1	1	0	0	1	0	0	0	0	0	0	1	0	1	1	1	1	1	0	0	0	0	1	0	0	1	0	1	0	1	0	0	0	1	1	0	1	1	0	0	0	0	0	0	0	0	1	1	0	0
GEMIN4|UPF2	1	0	1	1	0	0	0	0	1	0	0	0	1	1	1	1	1	1	1	0	1	0	1	0	1	1	1	0	1	1	0	0	0	1	1	0	1	0	0	1	0	0	1	0	1	1	0	1	1
GEMIN4|UPF3B	1	0	0	1	0	0	1	1	1	0	1	0	1	1	1	1	0	1	1	0	1	1	1	0	1	1	1	0	1	1	1	0	1	1	0	1	1	0	0	1	0	0	1	0	1	1	0	1	1
GEMIN4|YTHDF3	0	0	1	1	0	0	0	0	0	0	0	0	0	0	0	0	0	0	0	1	0	1	1	0	0	0	0	0	0	0	0	0	0	0	0	0	0	0	1	1	0	0	0	0	0	0	1	1	0
GEMIN4|LENG8	1	0	0	1	0	0	0	0	0	0	0	1	1	0	1	0	1	0	0	0	0	0	0	0	0	0	1	0	1	0	1	0	0	1	1	1	0	1	0	0	0	0	0	0	0	0	0	0	0
GEMIN4|PHAX	1	0	1	1	1	1	0	0	1	0	1	0	1	1	1	1	1	1	1	0	1	1	1	0	1	0	1	1	1	1	0	1	0	1	0	1	1	0	0	1	1	0	1	0	0	1	1	0	1
GEMIN4|NUDT4	1	1	1	1	1	1	1	0	0	0	1	1	1	1	1	1	1	0	0	1	1	1	1	1	1	1	1	1	0	1	1	1	0	1	1	1	1	0	1	1	0	1	0	0	0	1	0	0	1
GEMIN4|EDC3	1	0	1	1	1	0	0	1	1	1	1	0	1	1	1	1	1	1	1	0	1	1	1	1	1	1	1	1	1	0	0	1	1	1	1	1	1	0	0	1	1	0	1	0	0	1	1	0	1
GEMIN4|IPO8	1	1	1	1	0	0	0	1	0	0	0	0	1	1	0	1	1	0	1	0	1	1	1	0	1	0	1	0	0	0	0	0	0	0	0	1	0	0	0	1	1	0	1	0	0	0	1	0	0
GEMIN4|NUDT1	1	0	0	1	1	1	1	0	1	0	1	0	0	1	1	1	0	0	0	0	1	0	1	1	1	1	1	0	1	1	1	0	1	0	0	0	0	0	0	1	0	0	1	0	0	0	0	0	0
GEMIN4|NUDT16L1	1	0	1	1	0	0	0	0	0	0	0	0	0	0	0	1	0	0	0	0	0	0	0	0	1	1	0	1	0	0	0	0	0	0	0	0	0	0	0	0	0	0	0	0	0	0	1	0	0
GEMIN4|SNUPN	1	1	1	1	1	1	1	1	1	0	1	0	1	1	1	1	1	1	1	0	1	1	1	0	1	1	1	1	1	0	0	0	1	1	1	1	1	0	0	1	1	0	1	0	1	1	1	0	1
GEMIN4|PML	1	1	1	1	0	0	0	1	0	0	1	0	0	1	1	1	1	0	0	1	1	1	1	0	0	0	1	0	1	0	1	0	1	1	1	1	1	0	1	0	1	0	1	0	1	1	0	1	1
GEMIN4|PRKAB1	0	1	0	0	1	0	1	0	0	0	0	0	1	0	0	0	1	0	0	0	0	1	1	0	1	1	1	0	0	0	0	0	0	0	0	0	0	0	0	1	0	0	0	0	0	0	1	0	0
GEMIN4|ATF5	1	1	0	1	0	1	0	1	1	1	1	0	1	0	0	0	0	0	0	0	0	0	0	1	0	0	1	0	1	0	1	0	1	0	1	1	0	0	0	0	0	1	1	0	0	1	0	0	0
GEMIN4|IFIT5	1	1	1	1	1	1	0	1	1	0	1	0	1	1	1	1	1	1	1	0	1	1	1	0	1	0	1	0	1	0	0	0	1	1	1	1	1	0	1	0	0	0	1	0	1	1	1	1	1
GEMIN4|LSM1	1	0	1	1	0	0	1	0	0	0	1	0	0	1	0	0	0	1	0	0	0	1	0	0	0	0	0	0	0	0	0	1	0	0	0	0	1	0	0	0	0	0	0	0	0	1	0	0	0
ERCC3|ERCC2	1	1	1	0	1	1	1	1	0	1	1	1	0	0	1	0	1	0	0	1	1	1	1	1	1	1	1	1	0	0	1	1	1	0	0	1	1	1	1	1	1	1	1	1	1	1	0	1	1
ERCC3|CCNH	0	0	1	1	1	1	1	0	0	0	0	1	0	1	0	1	0	0	0	0	1	0	0	0	1	1	0	0	0	1	1	0	0	0	0	1	0	0	0	0	0	0	1	0	0	0	0	0	1
ERCC3|GTF2H1	1	1	1	1	1	1	0	1	1	0	1	0	0	1	1	1	0	1	1	1	1	0	1	1	0	1	1	0	0	1	1	0	1	0	0	1	0	1	1	1	1	1	1	1	0	1	1	1	1
ERCC3|NT5C2	0	1	1	1	0	1	0	0	1	0	1	0	1	1	1	1	1	0	0	0	0	0	0	0	1	0	0	1	0	1	1	0	0	0	0	1	1	0	0	0	0	0	0	1	0	0	0	1	1
ERCC3|METTL3	0	1	0	1	1	1	1	1	1	1	1	1	1	1	1	1	1	0	1	1	1	0	0	1	1	1	0	0	1	1	0	1	1	1	0	0	0	0	0	0	0	0	1	1	0	0	0	1	0
ERCC3|MTOR	1	1	0	1	0	1	1	1	1	1	1	1	0	1	0	0	1	1	0	0	1	1	1	1	1	1	1	1	0	1	1	1	1	1	0	0	0	1	0	1	1	1	1	1	1	0	0	0	1
ERCC3|DDX58	1	1	1	1	0	0	0	1	1	1	1	1	0	1	1	1	1	1	1	1	0	1	0	0	0	0	0	1	1	1	1	0	1	0	1	1	1	1	0	1	0	0	1	1	1	1	1	1	1
ERCC3|NR4A1	1	1	0	1	0	0	1	0	1	1	0	1	1	0	0	1	1	0	0	0	0	1	0	0	1	1	0	0	1	0	1	1	0	1	1	0	0	0	0	1	1	1	0	1	0	1	0	0	0
ERCC3|BLMH	0	0	0	0	0	0	0	1	1	0	0	1	0	1	0	0	0	1	0	0	1	0	0	0	1	0	0	0	1	1	1	1	1	0	0	0	0	0	0	0	0	0	0	1	1	0	0	0	1
ERCC3|UPF2	0	0	1	1	0	0	0	0	0	0	0	0	0	1	0	1	1	1	1	0	0	0	0	0	0	0	0	0	0	1	0	0	0	0	0	0	0	0	0	1	0	0	1	1	0	0	0	1	1
ERCC3|UPF3B	0	0	0	0	0	1	1	1	1	0	1	1	1	1	1	1	0	1	1	0	1	0	0	0	0	1	0	0	1	1	1	0	0	0	0	0	0	0	0	1	0	0	1	1	1	1	0	1	1
ERCC3|PHAX	0	1	1	1	1	1	0	0	0	0	0	1	0	1	1	0	0	1	0	0	1	1	0	0	0	0	0	1	0	1	0	1	0	0	0	0	0	0	0	1	1	0	1	1	0	0	0	0	1
ERCC3|NUDT4	0	1	1	0	1	1	1	0	0	0	0	1	1	1	1	0	0	0	0	1	1	1	1	1	1	1	0	0	0	1	1	1	0	0	1	0	1	0	1	1	0	1	0	0	0	1	0	0	1
ERCC3|EDC3	0	1	0	0	1	1	0	1	0	1	0	1	0	0	0	0	1	1	0	0	1	0	0	1	1	1	0	0	1	0	1	1	1	1	1	0	0	0	0	1	1	0	1	1	0	1	0	0	1
ERCC3|IPO8	0	1	0	0	0	0	0	1	0	0	0	0	0	0	0	0	0	0	0	1	0	0	1	0	0	0	0	0	0	1	0	0	0	0	0	1	0	0	0	1	1	0	0	1	0	0	0	1	0
ERCC3|NUDT1	0	0	0	0	1	1	1	0	0	0	1	0	0	0	0	0	0	0	0	0	1	0	0	1	0	1	0	0	1	1	1	0	1	0	0	0	0	0	0	1	0	0	0	0	0	0	0	0	0
ERCC3|SNUPN	0	1	0	1	1	1	0	1	1	1	1	1	0	1	1	0	1	1	1	0	1	1	0	0	0	1	1	0	1	1	1	0	1	1	1	1	1	0	0	1	1	1	1	1	1	1	0	1	1
ERCC3|PML	0	1	0	1	0	0	0	1	0	1	1	1	0	1	0	0	1	1	0	1	0	0	0	0	0	0	0	0	1	0	1	0	1	1	1	1	0	0	1	0	1	1	1	1	1	1	0	1	1
ERCC3|ATF5	1	1	0	0	0	1	0	1	0	1	1	0	1	0	0	0	0	0	0	0	0	0	0	1	0	0	0	0	1	0	1	0	1	0	1	1	0	0	0	0	0	1	1	0	0	1	0	0	0
ERCC3|IFIT5	0	1	1	1	1	1	0	1	1	0	1	1	0	1	0	1	1	1	1	1	1	0	1	0	0	0	0	0	1	1	1	0	1	0	0	1	1	0	1	0	0	0	1	1	1	1	0	1	1
ERCC2|CCNH	0	0	0	1	1	0	0	0	0	0	0	0	1	1	0	1	0	1	0	0	1	0	0	0	0	0	0	0	1	1	0	0	0	0	0	0	0	0	0	0	0	0	0	0	0	0	1	0	1
ERCC2|GTF2H1	1	1	0	1	1	0	0	0	1	0	1	0	1	1	1	1	0	1	1	1	1	0	1	0	0	0	0	0	1	1	0	0	0	1	1	0	0	0	1	1	0	0	0	1	0	0	1	1	1
ERCC2|FTO	0	1	0	1	0	0	0	0	1	1	1	0	1	1	1	1	1	1	1	1	1	1	1	0	0	0	0	1	1	1	0	1	1	1	1	0	1	1	1	0	0	0	0	0	1	1	1	0	1
ERCC2|METTL3	0	1	0	1	1	0	0	1	1	1	0	0	1	1	1	1	1	1	1	1	1	0	0	0	1	0	0	0	1	1	0	1	1	1	0	0	0	0	0	0	0	0	0	1	0	0	1	0	0
ERCC2|MTOR	1	1	0	1	0	0	1	1	1	1	1	0	1	1	0	1	1	1	0	0	1	1	1	0	1	0	0	1	1	1	1	1	0	1	0	0	0	1	0	0	0	0	1	0	0	0	1	0	0
ERCC2|RPS6KB1	0	1	0	1	1	0	1	1	1	0	0	1	1	1	1	1	1	1	1	1	1	1	0	0	0	0	0	0	1	1	0	1	0	1	1	0	0	1	1	1	0	0	0	1	0	0	1	1	1
ERCC2|DDX58	1	1	1	1	0	0	0	1	1	1	1	0	0	1	0	1	1	1	1	1	0	0	0	0	0	0	0	1	1	1	0	0	0	0	1	1	0	1	0	0	0	0	0	1	1	1	1	1	1
ERCC2|NR4A1	1	1	0	1	0	0	1	0	1	1	0	1	1	0	0	1	1	0	0	0	0	0	0	0	1	1	0	0	1	0	1	1	0	1	1	0	0	0	0	1	1	1	0	1	0	1	0	0	0
ERCC2|UPF2	0	0	0	1	0	0	0	0	0	0	0	0	1	1	0	1	0	1	1	0	0	0	0	0	0	0	0	0	0	1	0	0	0	0	0	0	0	0	0	0	0	0	0	1	0	0	0	1	0
ERCC2|UPF3B	0	0	0	0	0	0	1	1	1	0	1	0	1	1	1	1	0	1	1	0	1	0	0	0	0	0	0	0	1	1	0	0	0	0	0	0	0	0	0	0	0	0	0	1	0	1	0	1	0
ERCC2|NUDT12	1	1	1	1	1	0	1	1	1	1	1	0	1	1	1	1	1	1	1	0	1	1	1	0	1	0	0	0	1	1	1	0	0	0	1	0	1	0	0	1	0	0	1	1	0	1	1	1	1
ERCC2|PHAX	0	0	0	1	1	0	0	0	0	0	0	0	0	1	1	1	0	1	0	0	1	0	0	0	0	0	0	0	0	1	0	0	0	0	0	0	0	0	0	0	0	0	0	0	0	0	1	0	1
ERCC2|NUDT4	0	1	1	0	1	1	1	0	0	0	0	1	1	1	1	1	0	1	0	1	1	1	1	0	1	0	0	0	0	1	0	0	0	0	1	0	0	0	1	1	0	0	0	0	0	1	0	0	1
ERCC2|EDC3	0	0	0	0	1	0	0	0	0	1	0	0	0	1	0	0	1	1	1	0	1	0	0	0	1	0	0	0	1	1	0	1	0	1	1	0	0	0	0	0	0	0	0	0	0	1	1	0	1
ERCC2|SNUPN	0	1	0	1	1	0	0	0	1	1	0	0	0	1	1	1	1	1	1	0	1	0	0	0	0	0	0	0	1	1	0	0	0	1	1	0	0	0	0	0	0	0	0	0	0	1	0	0	1
ERCC2|PML	0	1	0	1	0	0	0	0	0	1	0	0	0	1	0	0	1	1	0	1	0	0	0	0	0	0	0	0	1	1	1	0	0	1	1	0	0	0	1	0	0	0	0	1	1	1	0	1	1
ERCC2|TSC1	0	1	0	1	1	0	1	0	1	1	0	0	1	1	1	1	1	1	1	1	1	1	0	0	0	0	0	1	1	1	0	0	0	1	1	1	0	1	0	1	0	0	1	1	0	1	1	1	1
ERCC2|APAF1	1	1	0	0	1	1	1	1	0	1	0	1	1	1	1	1	1	1	1	1	1	0	0	0	1	0	0	1	0	1	0	1	0	0	1	0	0	0	1	1	0	0	0	1	1	0	1	1	1
ERCC2|ZNF784	0	1	0	0	1	1	1	1	0	1	0	1	1	1	0	1	1	1	1	1	1	1	1	0	1	1	0	1	1	1	1	0	0	1	1	1	0	1	0	1	0	0	1	1	1	1	0	1	1
ERCC2|IFIT5	0	1	0	1	1	0	0	0	1	0	0	0	0	1	0	1	1	1	1	1	1	0	1	0	0	0	0	0	1	1	0	0	0	0	0	0	0	0	1	0	0	0	0	1	1	1	0	1	1
CDK7|GTF2F2	1	0	1	1	0	1	1	1	0	0	1	1	1	1	1	0	1	0	0	0	1	1	1	1	1	0	1	0	1	0	0	1	0	0	0	0	1	1	0	1	1	0	0	0	1	0	1	0	0
CDK7|POLR2D	1	0	1	0	0	0	1	1	1	1	0	1	1	0	1	1	1	0	1	1	1	1	1	1	1	1	1	1	1	1	1	1	1	1	1	1	1	1	1	1	0	1	1	0	1	0	1	1	0
CDK7|SUPT5H	1	0	0	0	0	0	0	1	0	0	0	0	0	0	0	0	1	0	0	0	0	1	1	1	0	0	0	0	1	0	0	1	0	0	1	1	0	1	0	0	0	0	0	1	1	0	0	0	0
CDK7|GTF2H3	1	1	0	1	0	0	0	1	1	1	1	1	0	0	1	1	1	0	0	1	1	1	0	1	1	1	1	1	1	1	1	1	0	1	1	0	1	1	1	1	0	1	1	0	1	0	1	1	0
CDK7|POLR2I	1	0	0	0	0	0	1	0	0	0	0	0	0	0	1	0	0	0	0	0	0	0	0	1	0	1	1	0	1	1	1	1	0	0	1	0	0	0	0	0	0	1	0	0	0	0	0	0	0
CDK7|RPS6KA1	1	1	0	0	0	0	0	1	0	0	0	0	0	0	0	0	1	0	0	1	0	0	0	0	0	0	0	0	1	0	0	0	0	0	1	0	0	1	0	0	0	0	0	0	0	0	0	0	0
CDK7|RPS6KA3	1	1	0	0	0	0	1	1	0	1	0	1	0	1	0	1	1	0	0	1	1	1	1	0	1	0	0	1	0	0	0	1	0	0	1	0	0	1	0	1	0	0	0	1	0	1	1	1	0
CDK7|PARN	1	0	1	0	0	0	1	0	0	0	0	0	0	1	1	1	1	0	1	1	0	1	0	1	1	1	1	1	0	0	0	1	0	1	1	0	1	1	0	1	0	0	0	0	1	1	1	0	0
CDK7|NT5C2	1	1	1	1	0	0	1	1	1	1	1	0	1	1	1	1	1	1	1	1	1	1	1	1	1	0	1	1	1	0	1	1	0	1	1	1	1	1	1	1	0	1	1	1	1	0	1	1	0
CDK7|POLR2A	1	1	0	0	0	0	0	0	0	1	0	0	0	0	0	0	0	0	0	0	0	0	0	1	0	0	0	0	0	0	1	0	0	0	1	1	0	1	0	0	0	1	0	1	1	0	1	0	0
CDK7|TNPO1	1	0	1	1	1	0	1	0	1	0	0	0	1	1	1	0	1	0	1	0	1	1	0	1	1	1	1	1	0	1	0	1	0	1	1	1	1	1	1	1	1	1	1	0	1	0	1	1	0
CDK7|WTAP	1	0	0	1	0	0	0	1	0	1	0	1	0	0	0	1	1	0	1	1	1	1	0	0	1	0	0	1	1	0	0	1	1	1	0	1	0	1	1	1	0	0	0	0	1	0	1	1	0
CDK7|AKT1	1	0	0	0	0	0	0	1	0	1	0	0	0	0	1	0	0	0	0	1	0	1	0	1	1	0	0	1	1	0	0	1	0	1	1	1	1	1	0	0	0	0	0	0	1	0	1	1	0
CDK7|EPAS1	1	0	0	0	0	0	1	0	0	0	0	1	1	1	1	1	1	0	1	1	0	1	0	0	1	0	0	1	0	0	0	0	0	0	0	1	1	0	0	0	0	0	0	1	1	0	1	1	0
CDK7|NR4A1	1	1	0	1	0	0	1	0	1	1	0	1	1	0	1	1	1	0	0	1	1	1	0	1	1	1	0	1	1	0	1	1	0	1	1	0	0	0	1	1	1	1	0	1	1	1	0	0	0
CDK7|CDK1	1	0	0	0	1	1	1	0	1	0	0	0	0	0	0	0	0	1	0	0	1	0	0	1	0	0	0	0	1	1	1	0	1	0	0	0	0	0	1	1	0	1	0	0	1	0	1	1	0
CDK7|BLMH	1	1	1	0	0	0	1	1	1	0	0	1	1	1	1	0	1	1	1	1	1	1	1	1	1	1	1	1	1	1	0	1	1	1	1	1	1	1	1	1	0	1	1	1	1	1	1	1	0
CDK7|KPNA4	1	0	0	0	0	0	0	1	0	1	0	0	1	1	1	0	1	0	1	1	1	1	1	0	1	0	0	1	1	1	0	1	0	1	1	1	1	1	1	1	0	0	1	1	1	0	1	1	0
CDK7|NXF1	1	0	0	1	0	0	0	1	1	1	0	0	0	1	1	0	1	0	0	1	1	1	0	1	1	1	1	1	1	0	0	1	1	1	1	1	1	1	1	0	0	0	0	1	1	0	1	1	0
CDK7|RBM8A	1	0	1	0	0	0	0	0	0	0	0	0	0	0	1	0	0	0	0	1	1	1	0	1	1	1	1	1	1	0	0	0	0	0	1	0	0	1	0	0	0	1	0	0	1	0	1	0	0
CDK7|RNPS1	1	0	0	0	0	0	0	0	0	0	0	0	0	0	0	0	0	0	0	1	0	0	0	1	1	0	0	0	1	0	0	1	0	0	1	0	0	0	1	1	0	1	0	0	0	0	1	0	0
CDK7|SRRM1	1	1	0	0	0	0	0	1	1	1	1	0	0	0	0	0	1	0	1	1	1	1	0	1	1	1	0	1	1	0	0	1	0	1	1	1	0	1	1	1	0	0	1	0	1	0	1	1	0
CDK7|YTHDF3	1	0	1	0	0	0	0	1	0	0	0	0	0	0	0	0	1	0	0	1	1	1	1	0	1	1	0	1	0	0	0	0	0	0	1	0	1	1	1	1	0	0	0	1	1	0	1	1	0
CDK7|LENG8	1	0	0	0	0	0	0	0	0	0	0	1	1	0	1	0	1	0	0	0	1	1	0	0	1	0	1	1	1	0	1	1	0	1	1	1	0	1	0	0	0	0	0	1	0	0	0	1	0
CDK7|PCIF1	1	0	0	0	0	0	0	0	0	1	0	0	0	0	0	0	1	0	0	1	1	0	1	1	1	1	0	1	1	0	0	1	1	1	1	0	1	1	0	0	0	0	0	0	0	0	1	0	0
CDK7|XPO1	0	0	0	1	0	0	0	1	1	0	0	0	1	0	0	1	1	0	0	0	0	1	0	1	1	0	0	0	1	1	0	0	0	1	0	0	0	0	1	0	0	0	0	0	1	1	1	0	0
CDK7|IPO8	1	1	1	0	0	0	1	1	0	1	0	1	0	1	0	1	1	0	1	1	1	1	1	1	1	0	1	1	1	0	0	1	0	1	1	1	0	1	1	1	1	0	1	1	1	0	1	1	0
CDK7|NUDT1	1	1	0	0	0	1	1	1	1	1	1	0	0	1	1	1	0	0	0	0	1	1	1	1	1	1	1	1	1	1	1	1	1	0	1	0	0	0	1	1	0	1	1	0	1	0	1	1	0
CDK7|NUDT5	1	0	1	0	0	0	0	0	1	0	0	1	0	0	0	0	0	0	0	0	1	0	0	1	1	0	0	0	1	1	1	0	0	0	1	0	0	0	0	0	0	1	0	0	1	0	0	1	1
CDK7|NUDT16L1	1	1	1	1	0	0	0	0	0	1	0	0	0	0	1	1	0	0	0	0	1	0	0	1	1	1	1	1	1	0	0	0	0	0	1	1	0	0	0	1	0	0	0	0	0	0	1	0	0
CDK7|PRKAB1	0	1	1	0	0	0	1	1	0	1	0	1	1	0	0	0	1	0	0	1	0	1	1	1	1	1	1	1	0	0	0	0	0	0	1	0	0	1	0	1	0	0	0	0	0	0	1	1	0
CDK7|ATF5	1	1	0	1	0	1	0	1	1	1	1	0	1	0	0	0	0	0	0	1	0	1	0	1	0	0	1	1	1	0	1	0	1	0	1	1	0	1	0	0	0	1	1	0	1	1	0	0	0
CDK7|LSM1	1	0	1	0	0	0	1	1	0	1	1	1	0	1	1	0	0	1	0	1	1	1	0	0	1	0	0	1	0	0	0	1	0	0	1	0	1	1	1	0	0	0	0	0	1	1	1	1	0
CCNH|POLR2D	1	0	0	0	0	0	0	0	0	0	0	0	0	0	0	0	0	0	0	1	0	0	1	1	0	0	0	0	0	1	1	1	1	1	1	0	0	1	1	1	1	1	0	0	1	0	0	0	0
CCNH|GTF2H3	0	0	0	0	0	0	0	0	1	0	1	1	0	0	0	0	1	0	0	1	0	0	0	0	0	0	0	0	0	1	0	0	0	0	0	0	0	0	1	0	0	1	1	0	0	0	0	1	0
CCNH|NT5C2	1	1	0	0	0	1	0	0	1	0	1	0	1	1	1	0	1	0	0	1	0	1	1	1	0	0	0	1	0	0	0	0	0	0	1	0	1	0	1	0	0	0	0	1	0	0	0	1	0
CCNH|METTL3	1	1	0	1	0	1	1	1	1	1	1	1	1	1	1	1	1	0	1	1	0	1	1	1	1	1	1	1	1	0	0	1	1	1	1	0	0	1	1	0	0	1	1	1	1	0	0	1	0
CCNH|MTOR	1	1	0	1	0	1	1	1	1	1	1	1	1	1	0	0	1	1	1	1	0	1	1	1	1	1	1	1	0	0	1	1	1	1	1	0	0	1	1	1	1	1	1	1	1	0	0	1	0
CCNH|DDX58	1	1	1	1	0	0	0	1	1	1	1	0	0	1	1	1	1	1	1	1	0	1	1	0	0	0	0	1	1	0	0	0	1	1	1	1	1	1	0	1	0	1	1	1	1	1	1	1	0
CCNH|NR4A1	1	1	0	1	0	0	1	0	1	1	0	1	1	0	0	0	1	0	0	1	0	1	0	1	1	1	0	0	1	0	1	1	0	1	1	0	0	0	0	1	1	1	0	1	0	1	0	0	0
CCNH|BLMH	1	1	0	0	0	0	0	1	1	0	0	0	0	0	0	0	1	1	0	0	0	0	1	1	1	0	0	0	1	1	0	1	1	0	1	0	0	0	1	0	0	1	0	1	1	1	0	1	0
CCNH|UPF2	1	0	1	1	0	0	0	0	0	1	0	0	1	1	1	1	1	1	1	0	0	0	1	0	0	0	0	0	0	0	0	0	0	0	1	0	0	1	0	1	0	0	1	1	1	0	0	1	0
CCNH|UPF3B	1	0	0	0	0	0	1	1	1	0	1	1	1	1	1	1	0	1	1	1	0	0	1	1	0	1	1	0	1	1	1	0	1	1	1	0	0	1	1	1	1	0	1	1	1	1	0	1	0
CCNH|LENG8	1	0	0	0	0	0	0	0	0	0	0	1	1	0	1	0	1	0	0	0	0	0	0	0	0	0	0	0	1	0	1	0	0	1	1	1	0	1	0	0	0	0	0	1	0	0	0	0	0
CCNH|PHAX	1	1	0	1	0	0	0	1	0	1	0	1	0	0	1	0	1	1	0	1	0	1	1	1	0	0	1	1	0	1	0	1	0	0	1	0	0	1	1	1	1	1	1	1	1	0	0	1	0
CCNH|NUDT4	1	1	1	0	1	1	1	1	0	1	0	1	1	1	1	0	1	0	0	1	1	1	1	1	1	1	0	1	0	1	0	1	0	0	1	0	1	0	1	1	0	1	0	0	0	1	0	1	0
CCNH|EDC3	1	1	0	0	0	0	0	1	0	1	1	0	0	0	1	0	1	1	1	1	0	1	1	1	1	1	1	1	1	0	0	1	1	1	1	0	0	0	1	1	1	1	1	1	1	1	1	1	0
CCNH|IPO8	1	1	0	0	0	0	0	1	0	0	0	0	0	0	0	0	1	0	0	1	0	1	1	0	0	0	0	0	0	0	0	0	0	0	0	1	0	1	1	1	1	0	0	1	1	0	1	1	0
CCNH|NUDT1	1	0	0	0	0	1	1	0	0	0	1	0	0	0	0	0	0	0	0	0	0	0	1	1	0	1	0	0	1	0	1	0	1	0	0	0	0	0	0	1	0	1	0	0	0	0	0	0	0
CCNH|SNUPN	1	1	0	0	0	1	0	1	1	1	1	1	0	1	1	0	1	1	1	1	0	1	1	1	0	1	1	1	1	0	0	1	1	1	1	1	1	1	1	1	1	1	1	1	1	1	0	1	0
CCNH|PML	1	1	0	1	0	0	0	1	0	1	1	1	0	1	0	0	1	1	0	1	0	1	1	0	0	0	1	1	1	0	1	0	1	1	1	0	0	1	1	0	1	1	1	1	1	1	0	1	0
CCNH|ATF5	1	1	0	0	0	1	0	1	0	1	1	0	1	0	0	0	0	0	0	1	0	0	0	1	0	0	0	0	1	0	1	0	1	0	1	1	0	1	0	0	1	1	1	0	0	1	0	0	0
CCNH|IFIT5	1	1	1	0	0	0	0	1	1	1	1	0	0	1	0	1	1	1	1	1	0	1	1	0	0	0	0	0	1	0	0	0	1	0	1	0	1	1	1	0	0	0	1	1	1	1	0	1	1
GTF2H1|FTO	0	0	0	1	0	1	1	1	0	1	1	1	1	1	1	1	1	0	0	1	0	1	1	1	1	1	1	1	1	0	1	1	1	1	1	1	1	1	0	0	1	1	1	0	1	1	0	0	0
GTF2H1|METTL3	0	1	0	1	0	1	1	1	0	1	0	1	1	0	1	1	1	0	0	1	0	0	0	1	1	1	0	0	1	0	0	1	1	1	0	0	0	0	0	0	0	0	1	1	1	0	0	0	0
GTF2H1|MTOR	1	1	0	1	0	1	1	1	1	1	1	1	1	0	0	0	1	0	0	0	0	1	1	1	1	1	0	1	0	1	1	1	1	1	0	0	1	1	0	0	1	1	1	0	1	0	0	0	0
GTF2H1|RPS6KB1	0	1	0	1	1	1	1	1	0	1	0	1	1	0	0	1	1	0	0	1	0	1	0	0	1	0	0	0	1	1	1	1	1	1	1	1	1	1	1	1	1	1	0	1	1	0	1	0	0
GTF2H1|DDX58	1	1	1	1	0	0	0	1	0	1	0	1	0	1	0	1	1	1	1	1	0	1	0	0	0	0	0	1	1	0	1	0	1	0	1	1	1	1	0	0	0	0	1	1	1	1	1	0	1
GTF2H1|NR4A1	1	1	0	1	0	0	1	0	1	1	0	1	1	0	0	0	1	0	0	0	0	1	0	0	1	1	0	0	1	0	1	1	0	1	1	0	0	0	0	0	1	1	0	1	0	1	0	0	0
GTF2H1|BLMH	0	0	0	0	0	0	0	1	0	0	0	1	0	0	0	0	0	0	0	0	0	0	0	0	1	0	0	0	1	1	1	1	1	0	0	0	0	0	0	0	0	0	0	0	1	0	0	0	0
GTF2H1|UPF3B	0	0	0	0	0	0	1	1	1	0	1	1	1	0	0	1	0	0	1	0	0	0	0	0	0	1	0	0	1	1	1	0	0	0	0	0	0	0	0	0	0	0	0	1	1	1	0	1	0
GTF2H1|PHAX	0	0	0	1	0	0	0	0	0	1	0	1	0	0	0	0	1	0	0	0	0	1	0	0	0	0	0	1	0	1	0	1	0	0	0	0	0	0	0	0	1	0	0	0	0	0	0	0	0
GTF2H1|NUDT4	0	1	1	0	1	1	1	0	0	0	0	1	1	0	0	0	1	0	0	1	1	1	1	1	1	1	0	0	0	1	1	1	0	0	1	0	1	0	0	1	0	1	0	0	0	1	0	0	1
GTF2H1|EDC3	0	0	0	0	1	0	0	0	0	1	0	1	0	0	0	0	1	0	0	0	0	0	0	1	1	0	0	0	1	0	1	1	1	1	1	0	1	0	0	0	1	0	0	0	0	1	0	0	0
GTF2H1|SNUPN	0	1	0	1	0	1	1	1	0	1	0	1	0	0	0	0	1	1	0	0	0	1	0	0	1	1	0	0	1	0	1	0	1	1	1	1	1	0	0	0	1	1	0	0	1	1	0	0	0
GTF2H1|PML	0	1	0	1	0	0	0	0	0	1	0	1	0	0	0	0	1	0	0	1	0	0	0	0	0	0	0	0	1	0	1	0	1	1	1	0	0	0	0	0	1	1	1	1	1	1	0	1	1
GTF2H1|TSC1	0	1	0	1	0	1	1	1	0	1	0	1	1	1	1	1	1	0	0	1	0	1	0	1	1	1	1	1	1	0	0	1	1	1	1	1	1	1	0	0	1	1	1	1	1	1	0	0	0
GTF2H1|ZNF784	0	1	0	0	1	1	1	1	0	1	0	1	0	0	0	0	1	0	0	1	1	1	1	1	1	1	1	1	1	0	1	1	0	1	1	1	1	1	0	0	1	0	1	1	1	1	0	0	0
GTF2H1|IFIT5	0	1	1	1	1	1	0	1	0	0	0	1	0	1	0	1	1	0	0	0	0	0	1	0	0	0	0	0	1	0	1	0	1	0	0	0	1	0	0	0	0	0	1	1	1	1	0	0	1
POLR2E|POLR2C	0	0	1	0	1	1	1	0	1	1	1	0	1	1	1	1	1	1	1	0	0	1	1	0	1	1	0	1	1	0	1	1	1	1	0	1	1	1	1	1	1	1	1	0	1	1	1	0	0
POLR2E|POLR2J	1	1	1	0	0	1	1	0	0	0	0	0	1	1	1	1	1	0	1	0	1	1	1	1	1	1	0	1	1	0	0	0	1	1	0	0	1	1	0	1	0	0	0	0	1	0	0	0	0
POLR2E|GTF2F1	0	0	0	0	0	0	0	0	0	0	0	0	0	0	0	1	0	0	1	1	0	0	1	0	1	0	0	0	0	0	0	1	0	0	0	0	1	1	1	1	1	1	0	1	0	1	1	1	1
POLR2E|POLR2H	0	1	1	1	1	1	1	0	1	1	0	1	1	1	1	1	1	1	1	0	0	1	0	0	1	1	1	1	1	0	1	1	0	1	0	1	1	1	1	1	1	1	1	0	1	1	0	1	0
POLR2E|POLR2G	1	0	1	0	0	1	1	0	1	0	1	0	1	0	0	0	0	1	1	0	0	0	0	0	1	1	0	0	0	0	0	0	1	1	0	0	1	0	0	0	0	1	0	0	1	0	1	0	0
POLR2E|POLR2K	0	0	1	0	0	1	1	0	1	0	0	0	1	1	1	1	1	0	1	0	0	1	1	0	1	1	0	1	0	1	1	1	1	1	1	0	1	1	1	1	0	1	1	0	1	0	0	0	1
POLR2E|RPS6KA1	1	1	1	0	0	1	0	1	1	1	1	0	1	1	1	1	1	0	1	1	0	1	0	0	1	1	1	1	1	0	1	0	0	1	1	0	1	1	0	1	1	0	1	0	1	1	0	1	0
POLR2E|POLR2A	0	1	0	0	1	1	1	1	1	1	0	0	0	0	0	1	1	0	1	0	0	0	0	0	1	0	0	1	1	0	1	1	1	1	1	1	1	1	1	0	1	1	1	1	1	1	1	1	1
POLR2E|PRPF8	0	1	0	0	0	0	1	1	1	1	0	0	1	1	0	1	1	0	1	1	0	0	0	0	1	1	0	1	1	0	0	1	1	1	0	0	1	1	1	0	1	1	1	1	1	1	0	1	0
POLR2E|YTHDF2	1	1	1	1	0	1	1	1	1	1	1	0	1	1	1	1	1	0	1	1	0	1	1	0	1	1	1	1	1	0	1	1	1	1	1	1	1	1	1	1	1	1	1	0	1	1	1	1	1
POLR2E|EPAS1	1	0	1	1	0	0	1	1	0	1	0	1	1	1	1	1	1	0	1	1	0	1	0	0	1	1	0	1	0	0	0	1	1	1	0	1	1	1	1	1	1	0	1	1	1	1	1	1	0
POLR2E|CCNB1	0	0	0	1	1	1	1	0	0	0	0	0	0	1	0	0	0	0	0	0	0	0	0	0	0	0	0	0	0	1	1	1	1	0	0	0	0	0	1	1	1	1	1	1	0	1	0	1	1
POLR2E|EIF4EBP1	0	0	0	0	0	1	0	0	1	0	1	0	0	0	0	0	0	0	0	0	0	0	0	0	0	0	0	0	0	0	0	1	0	0	0	0	0	1	0	0	0	1	1	0	0	0	0	0	1
POLR2E|CS	0	0	0	0	0	0	1	0	0	1	0	0	0	0	0	0	1	0	0	0	0	0	0	0	0	1	0	0	1	0	1	1	0	1	1	0	0	1	0	1	1	0	1	0	1	1	0	1	1
POLR2E|SRRT	0	1	0	0	1	1	1	0	1	1	1	1	1	1	1	1	1	0	1	0	1	1	0	0	1	1	0	1	1	0	1	1	1	1	0	0	1	1	1	1	1	1	1	1	1	0	0	1	0
POLR2E|CD2BP2	1	1	1	1	1	1	1	1	1	1	1	0	1	1	1	1	1	0	1	1	1	1	1	0	1	1	1	1	1	0	1	1	1	1	1	0	1	1	1	1	1	1	1	0	1	0	1	0	1
POLR2E|LENG8	1	1	0	0	0	0	0	1	0	1	0	1	1	1	1	1	1	0	1	0	1	1	1	0	1	1	1	1	1	0	1	1	1	1	1	1	1	1	0	0	1	1	1	1	1	1	0	1	1
POLR2E|LSM2	0	0	0	0	0	0	0	0	0	0	0	0	0	0	0	0	0	0	0	0	0	0	0	0	0	0	0	1	1	1	1	1	0	0	1	0	1	1	0	1	0	1	0	0	1	0	0	0	1
POLR2E|KPNB1	0	0	0	0	0	0	1	0	1	0	0	0	1	1	1	1	1	0	0	0	0	1	0	0	0	1	0	0	0	1	1	1	0	1	1	0	0	1	1	0	1	1	1	0	1	0	0	0	1
POLR2E|SNRNP70	0	0	0	0	0	0	0	0	0	0	0	1	1	0	0	1	1	0	1	0	0	1	0	0	1	1	0	1	1	0	0	1	1	1	0	1	1	1	0	0	1	1	1	1	1	1	0	0	0
GTF2F2|POLR2C	0	0	0	0	1	0	0	0	1	1	1	0	0	0	0	0	0	1	1	0	0	0	0	1	0	0	0	1	0	0	0	0	0	0	1	1	0	0	0	0	0	0	0	0	0	1	1	0	0
GTF2F2|POLR2D	1	1	0	0	1	0	0	1	1	1	0	0	0	0	0	1	0	1	1	1	0	0	0	1	1	1	0	1	0	1	1	0	1	1	1	1	0	1	1	0	0	1	1	1	1	1	1	1	1
GTF2F2|SUPT5H	0	0	0	0	0	0	0	0	0	1	0	0	0	0	0	0	0	0	0	1	0	1	0	0	0	0	0	1	0	0	1	0	0	1	1	1	0	1	0	0	0	1	0	1	0	0	0	1	1
GTF2F2|GTF2H3	0	1	0	0	1	0	0	0	1	1	0	1	0	0	0	1	1	1	1	1	0	0	0	0	1	1	0	1	0	1	1	0	1	1	1	1	0	0	1	0	0	1	1	1	1	1	0	1	1
GTF2F2|POLR2H	0	0	0	0	1	0	0	0	0	0	0	1	0	0	0	0	0	0	0	0	0	0	0	0	0	0	0	1	0	0	1	0	0	0	1	1	0	0	0	0	0	0	0	1	0	0	0	1	0
GTF2F2|POLR2I	1	0	0	0	1	0	0	0	0	0	0	0	0	0	0	0	0	0	0	0	0	0	0	1	0	1	1	0	0	1	1	0	1	0	1	1	0	0	0	0	0	1	0	0	0	1	0	0	1
GTF2F2|RPS6KA1	1	1	0	0	0	0	0	0	0	1	0	0	0	0	0	0	1	0	1	1	0	0	0	0	0	0	0	1	0	0	1	0	0	0	1	1	0	0	0	0	0	0	0	0	0	0	0	1	0
GTF2F2|RPS6KA3	1	1	0	0	1	0	0	1	0	1	0	1	0	1	0	1	1	0	1	1	0	1	0	0	1	0	0	1	0	0	0	0	0	1	1	0	0	0	1	0	0	0	1	1	0	1	1	1	0
GTF2F2|PARN	1	1	0	0	1	0	0	0	1	1	0	0	0	0	0	1	0	0	1	1	0	0	0	0	1	1	0	1	0	0	0	0	1	1	1	1	0	1	1	0	0	1	1	1	0	1	1	0	0
GTF2F2|NT5C2	1	1	1	1	1	0	0	1	1	1	0	0	1	1	1	1	1	1	1	1	0	1	0	1	1	1	0	1	0	1	1	0	1	1	1	1	1	1	1	0	0	1	1	1	1	1	1	1	1
GTF2F2|POLR2A	0	1	0	0	1	0	0	0	0	1	0	0	0	0	0	0	0	0	1	0	0	0	0	1	0	0	0	1	0	0	1	0	0	1	1	1	0	1	0	0	0	1	0	1	1	0	0	1	0
GTF2F2|PRPF8	0	0	0	0	0	0	0	0	0	1	0	0	0	0	0	0	0	0	1	1	0	0	0	0	0	0	0	0	0	0	0	0	0	0	1	1	0	1	0	0	0	0	0	1	0	0	0	1	0
GTF2F2|TNPO1	1	1	0	1	1	0	0	0	1	1	0	0	1	1	0	1	0	0	1	1	0	1	0	0	1	1	0	1	0	1	0	0	0	1	1	1	0	0	1	0	0	1	1	1	1	1	1	1	1
GTF2F2|WTAP	1	1	0	1	1	0	0	1	1	1	0	0	0	0	0	1	0	0	1	1	0	1	0	0	0	0	0	1	0	0	0	0	1	1	1	1	0	1	1	0	0	0	1	1	0	1	1	1	1
GTF2F2|YTHDF2	1	0	0	0	0	0	0	0	0	1	0	0	0	0	0	0	0	0	1	1	0	0	0	0	0	0	0	1	0	0	0	0	1	1	1	1	0	0	0	0	0	0	0	1	0	0	0	0	0
GTF2F2|AKT1	1	1	0	0	1	0	0	1	1	1	0	0	0	0	0	0	0	0	1	1	0	0	0	0	0	0	0	1	0	0	1	1	1	1	1	1	0	1	1	0	0	1	1	1	1	1	1	1	0
GTF2F2|EPAS1	1	0	0	0	0	0	0	0	0	1	0	1	1	1	0	1	1	0	1	1	0	1	0	0	1	0	0	1	0	0	0	0	1	1	0	1	1	0	0	0	0	0	0	1	1	0	1	1	0
GTF2F2|NR4A1	1	1	0	1	1	0	1	0	1	1	0	1	1	0	1	1	1	0	0	1	0	1	0	1	1	1	0	1	1	0	1	1	0	1	1	1	0	0	1	0	1	1	0	1	0	1	0	0	0
GTF2F2|CDK1	0	0	0	0	1	0	0	0	1	0	0	0	0	0	0	0	0	1	1	0	0	0	0	0	0	0	0	0	0	1	1	0	1	0	1	0	0	0	1	0	0	1	1	1	1	0	0	1	0
GTF2F2|BLMH	1	1	1	0	1	0	0	1	1	1	0	0	0	1	0	1	0	1	1	1	0	1	0	1	1	1	0	1	0	1	1	1	1	1	1	1	0	1	1	0	0	1	1	1	1	1	1	1	1
GTF2F2|KPNA4	0	1	0	0	1	0	0	1	1	1	0	0	0	0	0	1	0	0	1	1	0	1	0	0	0	0	0	1	0	1	1	1	1	1	1	1	0	1	1	0	0	1	1	1	1	1	1	1	0
GTF2F2|NXF1	1	1	0	0	1	0	0	1	1	1	0	0	0	0	1	1	0	1	1	1	0	1	0	1	1	1	0	1	0	0	0	0	1	1	1	1	0	1	1	0	0	1	1	1	1	1	1	1	1
GTF2F2|UPF2	1	1	1	1	1	0	0	1	1	1	0	0	0	1	1	1	0	1	1	1	0	0	0	0	1	1	0	1	0	1	1	0	1	1	1	1	0	1	1	0	0	1	1	1	1	1	1	1	1
GTF2F2|RBM8A	1	1	1	0	1	0	0	0	0	1	0	0	0	0	0	0	0	0	1	1	0	1	0	0	0	1	0	1	0	0	0	0	0	0	1	1	0	0	1	0	0	1	0	1	1	0	1	1	0
GTF2F2|CD2BP2	1	0	0	0	1	0	0	0	1	1	0	0	0	0	0	0	0	0	1	1	0	0	0	1	0	1	0	1	0	0	0	0	0	0	1	0	1	0	0	0	0	1	0	1	0	0	1	0	0
GTF2F2|RNPS1	1	1	0	0	1	0	0	0	0	1	0	0	0	0	0	0	0	0	1	1	0	0	0	1	1	0	0	1	0	0	0	0	1	1	1	1	0	0	1	0	0	1	0	1	0	1	1	0	0
GTF2F2|SRRM1	1	1	0	0	1	0	0	1	1	1	0	0	0	0	0	0	0	0	1	1	0	0	0	0	0	1	0	1	0	0	1	0	1	1	1	1	0	1	1	0	0	1	1	1	1	1	1	1	0
GTF2F2|YTHDF3	0	0	1	0	1	0	0	1	0	1	0	0	0	0	0	1	0	0	1	1	0	1	0	0	0	1	0	1	0	0	0	0	0	0	1	1	0	0	1	0	0	0	1	1	1	1	1	1	1
GTF2F2|LENG8	1	0	0	0	0	0	0	0	0	1	0	1	1	0	1	0	0	0	1	0	0	0	0	0	0	1	0	1	1	0	1	0	0	1	1	1	0	1	0	0	0	0	0	1	0	1	0	1	1
GTF2F2|PCIF1	1	0	0	0	1	0	0	0	0	1	0	0	0	0	0	0	0	0	1	1	1	0	1	1	1	1	0	1	0	0	1	1	1	1	1	1	0	0	0	0	0	0	0	1	0	1	1	0	0
GTF2F2|PHAX	1	1	1	1	1	0	0	1	1	1	0	1	0	1	1	1	0	1	1	1	0	1	0	1	1	1	0	1	0	1	1	0	1	1	1	1	0	1	1	0	0	1	1	1	1	1	1	1	1
GTF2F2|XPO1	0	0	0	1	1	0	0	0	1	0	0	0	0	0	0	1	0	0	1	0	0	0	0	0	1	0	0	1	0	1	1	0	0	1	0	1	0	0	1	0	0	0	0	1	0	1	0	1	0
GTF2F2|IPO8	1	1	0	0	1	0	0	1	1	1	0	0	0	0	0	1	0	1	1	1	0	1	0	1	1	1	0	1	0	0	1	0	1	1	1	1	0	1	1	0	0	0	1	1	1	1	1	1	0
GTF2F2|NUDT1	1	1	0	0	1	0	0	0	1	1	0	0	0	1	0	1	0	1	1	0	1	0	0	1	1	1	0	1	0	1	1	0	1	0	1	1	0	0	1	0	0	1	1	1	0	0	0	1	0
GTF2F2|NUDT5	1	0	0	0	1	0	0	0	1	0	0	0	0	0	0	0	0	1	1	0	0	0	0	0	0	1	0	1	0	1	1	0	0	0	1	1	0	0	1	0	0	1	1	1	1	0	0	1	1
GTF2F2|NUDT16L1	1	1	1	1	1	0	0	0	1	1	0	0	0	0	0	1	0	0	1	0	0	0	0	1	1	1	0	1	0	0	0	0	1	1	1	1	0	0	0	0	0	0	0	0	0	0	1	0	0
GTF2F2|PML	1	1	1	1	1	0	0	1	1	1	1	1	0	1	0	1	1	1	1	1	0	1	0	0	0	0	0	1	0	0	1	0	1	1	1	1	0	1	1	0	0	1	1	1	1	1	1	1	1
GTF2F2|PRKAB1	0	1	0	0	1	0	0	1	0	1	0	0	1	0	0	0	0	0	1	1	0	1	1	0	1	1	1	1	0	0	0	0	0	1	1	1	0	0	1	0	0	0	0	1	0	1	1	1	0
GTF2F2|ATF5	1	1	0	0	1	0	0	1	1	1	1	0	1	0	0	0	0	0	1	1	0	0	0	1	0	0	0	1	0	0	1	0	1	0	1	1	0	1	1	0	0	1	1	1	1	1	0	1	1
GTF2F2|LSM1	1	0	1	0	1	0	0	0	1	1	1	0	0	0	0	0	0	1	1	1	0	1	0	0	0	1	0	1	0	0	1	1	1	0	1	1	0	0	1	0	0	1	1	1	0	1	0	1	1
MNAT1|METTL14	1	1	1	1	0	0	0	0	1	0	1	1	0	1	1	1	1	0	0	0	1	1	1	0	0	1	0	1	0	0	0	0	0	0	1	0	1	1	1	1	1	1	1	1	1	0	1	1	1
MNAT1|DCP2	1	0	1	1	0	0	0	0	1	1	1	1	0	1	1	1	1	0	1	0	1	1	1	0	0	0	0	0	0	1	0	0	0	1	0	0	0	1	1	1	0	1	1	0	1	1	0	1	1
MNAT1|MTOR	1	1	0	0	0	0	0	1	1	0	1	1	0	0	0	0	0	0	0	0	0	0	1	1	0	1	0	0	0	0	1	1	0	1	0	0	0	1	0	0	1	0	1	0	0	0	0	0	0
MNAT1|RPS6KB1	1	0	0	0	0	0	0	1	1	0	0	1	0	0	0	1	1	0	0	0	0	0	0	0	0	0	0	0	0	0	0	0	0	0	1	0	0	1	1	1	1	0	0	0	0	0	1	1	1
MNAT1|DDX58	1	0	1	1	0	0	0	1	1	0	1	1	0	1	0	1	1	1	1	1	0	0	0	0	0	0	0	1	0	0	0	0	0	0	1	0	0	1	0	0	0	0	0	0	1	0	1	0	1
MNAT1|NR4A1	1	1	0	1	0	0	1	0	1	1	0	1	1	0	0	0	1	0	0	0	0	0	0	0	1	1	0	0	1	0	0	1	0	1	1	0	0	0	0	0	1	1	0	1	0	0	0	0	0
MNAT1|NUDT12	1	0	1	0	1	0	1	1	0	0	1	1	0	1	1	1	0	0	1	0	1	0	1	0	1	1	0	0	0	1	1	0	0	0	1	0	1	1	0	1	1	0	1	0	0	1	0	1	1
MNAT1|NUDT3	1	0	1	0	0	0	0	0	1	0	1	1	0	1	1	0	1	0	0	1	1	1	1	1	0	1	0	1	0	0	0	0	0	1	1	0	1	1	1	1	1	1	1	0	1	0	1	1	1
MNAT1|NUDT4	0	1	1	0	0	1	1	0	0	0	0	1	0	0	0	0	0	0	0	1	1	1	1	1	0	1	0	0	0	1	0	0	0	0	1	0	0	0	0	1	0	1	0	0	0	0	0	0	1
MNAT1|NUDT7	1	1	1	0	1	1	1	1	1	0	1	1	0	1	1	1	1	1	0	0	1	1	1	1	1	1	1	1	1	0	1	1	0	1	1	0	1	1	0	1	1	1	1	0	1	1	1	1	1
MNAT1|PML	0	0	0	0	0	0	0	0	0	0	1	1	0	0	0	0	0	0	0	1	0	0	0	0	0	0	0	0	0	0	1	0	0	0	1	0	0	0	0	0	0	1	0	0	1	1	0	1	1
MNAT1|TSC1	1	0	1	0	0	0	0	0	0	0	0	1	0	1	1	0	0	0	0	0	0	0	0	0	0	0	0	1	0	0	0	0	0	1	1	0	0	1	0	0	1	0	1	0	0	0	1	1	1
MNAT1|APAF1	1	1	0	0	0	1	0	0	0	1	0	1	0	0	0	1	1	0	0	1	1	0	0	0	0	0	0	1	0	0	0	0	0	0	0	0	0	0	1	1	1	0	0	1	1	0	0	1	0
MNAT1|ZNF784	1	0	1	0	0	1	0	0	0	1	1	1	0	0	0	0	0	0	0	1	0	1	1	1	0	1	0	1	0	0	0	0	0	0	1	1	0	1	0	0	1	0	1	0	0	0	0	0	0
POLR2C|POLR2J	1	1	0	0	0	1	0	0	0	0	0	0	0	1	0	0	1	0	0	0	1	1	1	1	0	1	0	0	1	0	0	0	1	0	0	0	1	0	0	0	0	0	0	0	0	0	0	1	0
POLR2C|SUPT5H	1	1	0	1	0	0	0	1	0	1	0	1	0	0	1	1	1	0	0	1	0	1	1	0	0	0	0	0	1	0	1	1	0	1	1	1	1	1	1	0	1	1	1	1	1	0	0	1	1
POLR2C|POLR2H	0	1	0	1	0	1	0	0	0	0	0	1	0	0	0	1	1	0	0	0	0	0	0	0	0	1	1	1	0	1	1	0	0	0	0	1	0	0	1	0	1	0	1	1	0	0	0	1	1
POLR2C|POLR2I	1	0	0	0	1	1	1	1	0	0	0	1	0	0	1	0	0	0	0	0	0	0	0	1	0	1	1	0	1	1	1	1	1	0	1	1	0	0	0	0	0	1	1	1	0	0	0	0	1
POLR2C|POLR2G	1	0	0	0	0	1	0	0	0	0	0	0	0	0	0	0	0	0	0	0	0	0	0	1	0	1	0	0	0	1	0	0	1	1	0	0	0	0	0	0	0	1	0	0	0	0	0	0	1
POLR2C|POLR2K	0	0	1	0	0	1	0	1	0	0	0	0	1	0	0	1	0	0	0	0	0	0	1	0	0	1	0	0	0	1	1	0	1	0	1	0	1	1	1	0	0	1	0	0	0	0	0	0	1
POLR2C|RPS6KA1	1	1	0	0	0	1	0	1	0	1	0	1	0	0	0	0	1	0	0	1	0	0	0	0	0	0	1	0	1	1	1	0	0	0	1	0	0	1	0	0	1	0	1	1	1	0	0	1	0
POLR2C|RPS6KA3	1	1	1	0	0	1	1	1	0	1	0	1	1	1	1	1	1	0	1	1	1	1	1	0	1	1	1	0	0	1	0	1	0	1	1	0	1	1	1	1	1	0	1	1	1	1	1	1	1
POLR2C|POLR2A	1	1	0	0	1	1	0	1	0	1	0	0	0	0	0	0	0	0	0	0	0	0	0	1	0	0	0	0	1	0	1	0	0	1	1	1	0	1	0	0	1	1	1	1	1	0	0	1	1
POLR2C|PRPF8	0	1	0	0	0	0	0	1	0	1	0	1	0	0	0	0	0	0	0	1	0	0	0	0	0	0	0	0	0	0	0	0	1	0	0	0	0	1	0	0	0	1	0	1	1	0	0	1	0
POLR2C|YTHDF2	1	1	1	1	0	0	0	1	0	1	0	0	0	0	0	0	1	0	1	1	0	0	0	0	0	0	1	0	0	0	0	1	1	1	1	1	1	1	0	0	1	1	1	1	1	0	0	1	1
POLR2C|EPAS1	1	0	1	1	0	0	0	1	0	1	0	1	1	1	1	1	1	0	1	1	0	1	0	0	1	0	0	1	0	0	0	1	1	1	0	1	1	0	1	0	0	0	0	1	1	0	1	1	0
POLR2C|CCNB1	0	0	0	1	1	1	0	0	0	0	0	1	0	0	0	0	0	0	0	0	0	0	0	0	0	0	0	0	0	1	1	0	0	0	0	0	0	0	1	0	0	1	0	1	0	0	0	1	1
POLR2C|NR4A1	1	1	0	1	0	1	1	0	1	1	0	1	1	1	1	1	1	0	0	1	1	1	1	0	1	1	0	0	1	0	1	1	0	1	1	1	1	1	1	1	1	1	0	1	1	1	0	1	0
POLR2C|CDK1	1	1	0	1	1	1	1	0	1	0	0	1	1	1	0	0	1	0	0	0	1	0	0	0	1	0	0	0	1	1	1	1	1	0	0	0	0	0	1	1	0	1	1	1	1	0	0	1	1
POLR2C|RBM8A	1	1	1	1	0	1	0	1	0	1	0	1	1	1	1	1	1	0	1	1	1	1	1	0	1	1	1	0	1	1	0	0	1	0	1	1	0	1	1	0	0	1	1	1	1	0	1	1	1
POLR2C|SRRT	1	1	0	0	1	1	0	0	0	0	0	1	0	0	0	0	0	0	0	0	1	0	0	1	0	0	0	0	0	0	0	0	0	0	0	0	0	0	1	1	0	1	0	1	0	0	0	1	0
POLR2C|CD2BP2	1	1	1	1	1	1	0	1	0	0	0	1	1	0	1	0	1	0	0	1	1	1	1	0	1	1	1	0	1	0	0	1	1	0	1	0	1	1	1	0	0	1	1	1	1	0	1	1	1
POLR2C|RNPS1	1	1	0	1	1	1	0	1	0	1	0	1	1	1	1	0	1	0	1	1	1	0	0	1	1	0	0	0	1	0	0	1	1	1	1	0	1	1	1	1	0	1	1	1	1	1	1	1	1
POLR2C|YTHDF3	1	1	1	1	0	1	0	1	0	1	0	1	1	1	1	1	1	0	0	1	1	1	1	0	1	1	1	0	0	0	0	1	1	0	1	1	1	1	1	1	0	0	1	1	1	1	1	1	1
POLR2C|LENG8	1	1	0	1	0	0	0	1	0	1	0	1	1	0	1	0	1	0	1	0	1	1	1	0	1	1	1	0	1	0	1	1	1	1	1	1	1	1	0	0	1	0	1	1	1	1	0	1	1
POLR2C|PCIF1	1	1	1	0	0	1	0	1	0	1	0	1	0	1	1	0	1	0	0	1	1	0	1	1	1	1	1	0	1	0	1	1	1	1	1	1	1	1	1	1	0	0	0	1	1	1	1	1	0
POLR2C|XPO1	1	1	1	1	0	1	0	1	0	0	0	1	1	1	1	1	1	0	1	0	1	1	1	0	1	0	0	0	1	1	1	0	1	1	0	1	1	0	1	0	0	1	1	1	1	1	0	1	1
POLR2C|NUDT16L1	1	1	1	1	1	1	0	0	0	1	0	1	0	0	1	1	0	0	1	1	1	0	1	0	1	1	1	1	1	1	0	1	1	1	1	1	1	0	0	1	1	0	1	1	1	0	1	1	0
POLR2C|KPNB1	0	0	0	0	0	0	0	0	0	0	0	0	0	0	0	0	1	0	0	0	0	0	0	0	0	0	0	0	0	1	0	0	0	0	1	0	0	0	1	0	0	0	0	1	0	0	0	1	1
POLR2C|PRKAB1	1	1	1	1	1	1	1	1	0	1	0	1	1	1	1	1	1	0	1	1	1	1	1	0	1	1	1	1	0	1	0	0	0	1	1	1	1	1	1	1	1	0	1	1	0	0	1	1	1
GTF2H4|POLR2F	1	1	1	1	1	1	1	1	1	1	1	1	1	1	1	1	1	0	1	1	1	0	0	1	0	1	1	1	1	0	1	0	0	1	1	0	1	0	1	1	1	1	1	0	1	1	0	1	1
GTF2H4|GTF2H5	0	0	1	0	0	0	0	1	0	0	1	0	1	1	0	1	0	1	1	1	1	0	0	0	0	1	1	1	1	1	0	1	0	1	0	0	0	1	0	0	1	0	1	0	0	1	0	0	0
GTF2H4|DCP2	0	0	0	1	0	0	0	0	0	0	0	0	0	0	0	0	1	0	1	0	1	0	1	0	0	0	0	0	0	1	0	0	0	1	0	0	0	0	1	1	0	1	1	0	0	1	0	1	1
GTF2H4|PIK3CA	0	0	1	1	0	0	0	1	0	0	0	0	1	1	1	1	1	0	1	0	0	0	1	0	0	0	0	1	0	1	0	0	0	0	0	0	0	0	1	1	1	0	1	0	0	1	1	1	0
GTF2H4|NR4A1	1	1	0	1	0	0	1	0	1	1	0	1	1	0	0	0	1	0	0	0	0	0	0	0	1	1	0	0	1	0	0	1	0	1	1	0	0	0	0	0	1	1	0	1	0	1	0	0	0
GTF2H4|NUDT12	0	0	1	0	1	0	1	1	0	0	1	0	0	1	1	1	0	0	1	0	0	0	0	0	0	0	0	0	0	1	1	0	0	0	0	0	0	0	0	1	1	0	0	0	0	1	0	1	1
GTF2H4|NUDT7	0	0	1	0	1	1	0	1	1	0	1	0	0	1	1	1	1	1	0	0	1	0	0	0	0	1	1	0	0	0	0	1	0	0	0	0	0	0	0	1	0	0	0	0	0	1	0	0	0
GTF2H4|EIF3C	1	1	1	1	1	1	1	0	1	1	1	1	1	1	1	1	1	0	1	0	1	1	0	0	1	1	1	1	0	1	1	0	1	1	1	0	1	0	1	1	1	0	1	0	1	0	1	1	1
GTF2H4|WDR31	0	1	1	1	1	1	1	1	0	1	1	1	1	1	1	1	1	0	1	0	1	0	0	1	0	1	1	1	0	0	0	0	0	1	1	1	1	0	1	1	1	1	1	0	1	1	0	1	1
POLR2D|GTF2H3	0	1	0	1	1	0	0	0	1	1	1	1	0	0	0	1	1	0	0	1	0	1	0	0	0	0	0	0	0	1	0	0	0	0	0	0	0	0	1	0	0	1	1	0	0	0	0	1	1
POLR2D|RPS6KA3	0	1	0	0	0	0	1	0	0	1	0	1	0	1	0	0	1	0	0	1	0	1	1	0	1	0	0	0	0	0	0	0	0	0	0	0	0	0	0	0	0	0	0	1	0	1	0	1	0
POLR2D|NT5C2	1	1	1	1	1	1	0	0	1	0	1	0	1	1	1	1	1	1	1	1	0	1	1	0	1	0	0	1	0	0	0	0	0	0	0	1	1	0	1	0	0	0	1	1	0	0	0	1	1
POLR2D|TNPO1	0	0	1	1	1	0	0	0	0	0	0	0	1	1	0	0	1	0	1	0	1	1	0	0	1	1	1	0	0	1	0	0	0	0	0	0	0	0	1	0	1	0	1	0	0	0	0	1	0
POLR2D|WTAP	0	0	0	1	0	0	0	0	0	1	0	0	0	0	0	1	1	0	1	1	0	1	0	0	0	0	0	0	1	0	0	0	0	0	0	0	0	1	0	0	0	0	0	0	0	0	1	0	1
POLR2D|AKT1	0	0	0	0	0	0	0	1	0	1	0	0	0	0	0	0	0	0	0	1	0	1	0	0	0	0	0	0	1	0	0	1	0	0	0	0	0	0	0	0	0	0	0	0	0	0	0	0	0
POLR2D|EPAS1	0	0	0	0	0	0	0	0	0	0	0	1	1	1	0	1	1	0	1	1	0	1	0	0	1	0	0	1	0	0	0	0	0	0	0	1	1	0	0	0	0	0	0	1	1	0	1	1	0
POLR2D|NR4A1	1	1	0	1	0	0	1	0	1	1	0	1	1	0	1	1	1	0	0	1	0	1	0	0	1	1	0	0	1	0	1	1	0	1	1	0	0	0	0	1	1	1	0	1	0	1	0	0	0
POLR2D|CDK1	0	0	0	1	1	1	0	0	0	0	0	0	0	0	0	0	0	1	0	0	0	0	0	0	0	0	0	0	0	1	1	0	0	0	0	0	0	0	1	1	0	1	0	0	1	0	0	1	0
POLR2D|BLMH	1	1	1	0	0	0	0	1	1	0	0	0	1	1	0	0	1	1	1	0	1	1	1	1	1	0	0	0	1	0	0	1	1	0	1	1	0	0	1	0	0	1	1	1	1	1	0	1	1
POLR2D|KPNA4	0	0	0	0	0	0	0	0	0	1	0	0	1	1	0	0	0	0	1	1	0	1	1	0	0	0	0	1	0	0	0	1	0	0	0	1	0	0	0	0	1	0	1	1	0	0	1	1	0
POLR2D|NXF1	1	0	0	1	0	0	0	0	0	1	1	0	0	1	1	0	1	0	0	1	0	1	0	1	0	0	0	0	1	0	0	0	0	0	0	1	0	1	0	0	0	0	0	1	0	0	1	1	1
POLR2D|UPF2	1	0	1	1	1	0	0	0	1	1	0	0	1	1	1	1	1	1	1	0	0	1	1	0	0	0	0	1	0	0	0	0	0	0	0	0	0	1	0	1	0	0	1	1	1	0	0	1	1
POLR2D|UPF3B	0	1	0	1	1	0	1	1	1	0	1	1	1	1	1	1	0	1	1	1	1	1	1	1	0	1	1	0	1	1	1	0	0	0	0	1	0	1	0	1	1	0	1	1	1	1	0	1	1
POLR2D|SRRM1	0	1	0	0	0	0	0	1	0	1	1	0	0	0	0	0	1	0	1	1	0	1	0	0	0	0	0	0	0	0	0	0	0	0	0	0	0	0	1	0	0	0	1	0	0	0	0	1	0
POLR2D|YTHDF3	0	0	1	0	0	0	0	0	0	0	0	0	0	1	0	0	0	0	0	1	0	1	1	0	0	0	0	0	0	0	0	0	0	0	0	0	0	0	1	1	0	0	0	1	0	0	1	1	0
POLR2D|LENG8	1	0	0	0	0	0	0	0	0	0	0	1	1	0	1	0	1	0	0	0	0	1	0	0	0	0	0	0	1	0	1	0	0	1	1	1	0	1	0	0	0	0	0	1	0	0	0	0	0
POLR2D|PHAX	1	1	1	1	1	0	0	1	1	1	1	1	0	1	1	1	1	1	1	1	1	1	1	1	1	0	1	1	1	0	0	0	0	0	0	1	1	1	1	1	1	1	1	1	1	1	1	1	1
POLR2D|NUDT4	1	1	1	0	1	1	1	1	0	1	1	1	1	1	1	1	1	0	0	1	1	1	1	1	1	1	1	1	0	0	0	0	0	0	1	1	1	0	1	1	0	1	0	0	0	1	0	1	1
POLR2D|IPO8	0	1	1	0	0	0	0	1	0	1	0	0	0	1	0	1	1	0	1	1	0	1	1	0	0	0	0	0	0	0	0	0	0	0	0	1	0	1	1	1	1	0	1	1	0	0	1	1	0
POLR2D|NUDT1	1	1	0	0	1	1	1	0	0	1	1	0	0	1	0	1	0	0	0	0	1	0	1	1	0	1	1	0	1	0	1	0	1	0	0	0	0	0	0	1	0	1	1	0	0	0	0	1	0
POLR2D|NUDT16L1	1	1	1	1	1	0	0	0	0	1	0	0	0	0	0	1	0	0	0	0	0	0	0	0	0	0	0	1	0	0	0	0	0	0	0	0	0	0	0	0	0	0	0	0	0	0	1	0	0
POLR2D|PML	1	1	1	1	1	0	0	1	0	1	1	1	0	1	0	1	1	1	0	1	1	1	1	0	0	0	1	1	1	0	1	0	1	1	1	1	1	1	1	0	1	1	1	1	1	1	0	1	1
POLR2D|PRKAB1	0	1	0	0	1	0	0	1	0	1	0	0	1	0	0	0	1	0	0	0	0	1	1	0	1	1	1	1	0	0	0	0	0	0	0	0	0	0	0	1	0	0	0	0	0	0	1	0	0
POLR2D|ATF5	1	1	0	1	0	1	0	1	1	1	1	0	1	0	0	0	0	0	0	1	0	0	0	1	0	0	0	0	1	0	1	0	1	0	1	1	0	1	0	0	0	1	1	0	0	1	0	0	0
POLR2D|IFIT5	1	1	1	1	1	0	0	1	1	1	1	1	0	1	0	1	1	1	1	1	1	1	1	0	0	0	1	1	1	0	0	0	1	0	0	1	1	1	1	0	0	0	1	1	1	1	1	1	1
POLR2D|LSM1	0	0	1	0	0	0	1	0	0	0	1	0	0	1	0	0	0	1	0	1	0	1	0	0	0	0	0	0	0	0	0	1	0	0	0	0	1	0	0	0	0	0	0	0	0	1	0	0	1
POLR2J|GTF2F1	0	0	0	1	0	0	0	1	1	1	1	1	0	0	0	0	0	0	0	1	0	0	0	0	0	0	1	0	0	1	0	1	0	0	1	1	0	1	1	1	1	1	0	1	0	1	1	1	1
POLR2J|POLR2H	0	0	1	1	1	1	0	0	1	1	1	1	0	0	0	1	0	1	1	0	0	0	0	0	0	0	1	1	0	1	1	1	0	0	1	1	0	1	1	1	1	1	1	1	1	1	1	1	1
POLR2J|POLR2G	1	0	1	1	1	0	0	1	1	0	1	1	0	0	0	0	0	1	1	0	0	0	0	0	0	0	1	0	0	1	0	0	1	1	1	1	0	0	1	0	1	1	0	1	1	1	1	0	1
POLR2J|POLR2K	0	0	1	1	1	0	0	1	1	0	0	1	1	0	0	1	0	1	0	0	0	0	0	0	0	0	0	0	0	1	1	1	1	0	1	1	1	1	1	1	1	1	1	0	1	0	1	0	1
POLR2J|RPS6KA1	1	1	1	1	1	0	0	1	1	1	1	1	0	0	0	0	1	1	1	1	0	0	0	0	1	0	1	1	1	1	1	1	0	1	1	1	0	1	1	1	1	0	1	1	1	1	1	1	1
POLR2J|POLR2A	0	1	0	0	1	1	0	1	1	1	1	1	0	0	0	0	0	0	1	1	0	0	0	0	0	0	0	1	1	1	1	1	0	1	1	1	0	1	1	0	1	1	1	1	1	1	1	1	1
POLR2J|PRPF8	0	0	0	0	1	0	0	1	1	1	0	1	0	0	0	0	0	1	1	1	0	0	0	0	0	0	0	0	0	0	1	1	0	1	1	1	0	1	1	0	1	1	1	1	1	1	1	1	1
POLR2J|YTHDF2	0	0	1	1	1	0	0	1	1	1	1	1	0	0	0	0	0	0	1	1	0	0	0	0	1	0	1	1	0	1	1	1	1	1	1	1	0	1	1	1	1	1	1	1	1	1	1	1	1
POLR2J|EPAS1	1	0	1	1	1	0	0	1	1	1	0	1	1	1	1	1	1	0	1	1	0	1	0	0	1	0	0	1	0	0	0	1	1	1	1	1	1	1	1	0	1	0	1	1	1	1	1	1	1
POLR2J|CCNB1	0	0	0	1	1	0	0	0	1	0	0	1	0	0	0	0	0	1	0	0	0	0	0	0	0	0	0	0	0	1	1	1	0	0	1	0	0	0	1	1	1	1	1	1	0	1	0	1	1
POLR2J|EIF4EBP1	0	0	0	0	0	0	0	0	1	0	1	1	0	0	0	0	0	0	0	1	0	0	0	0	0	0	0	0	0	1	0	1	0	0	1	0	0	1	1	0	0	1	1	0	0	0	0	0	1
POLR2J|CDK1	0	0	1	1	1	1	1	1	1	1	1	1	1	1	0	1	0	1	1	0	0	0	0	0	1	0	0	0	1	1	1	1	1	0	1	1	0	0	1	1	1	1	1	1	1	1	1	1	1
POLR2J|CS	0	0	0	0	1	0	0	0	0	1	0	1	0	0	0	0	0	0	0	0	0	0	0	0	0	0	0	0	0	1	1	1	0	0	1	1	0	1	1	1	1	0	1	1	1	1	0	1	1
POLR2J|SRRT	0	0	0	1	1	0	0	1	1	1	1	1	0	0	0	0	0	0	0	0	0	0	0	0	1	0	0	0	0	1	1	1	0	0	1	1	0	1	1	1	1	1	1	1	1	0	1	1	1
POLR2J|LENG8	1	0	0	1	0	0	0	1	1	1	0	1	1	0	1	0	1	0	1	0	0	1	0	0	1	0	1	1	1	0	1	1	0	1	1	1	1	1	1	0	1	1	1	1	1	1	0	1	1
POLR2J|LSM2	0	0	0	1	1	0	0	0	1	0	0	1	0	0	0	0	0	0	0	0	0	0	0	0	0	0	0	0	0	1	1	1	0	0	1	1	0	1	0	0	1	1	0	1	1	0	1	0	1
POLR2J|KPNB1	0	0	0	0	1	0	0	1	1	0	0	1	0	0	0	0	1	1	0	0	0	0	0	0	0	0	0	0	0	1	1	1	0	0	1	1	0	1	1	0	1	1	1	1	1	0	1	1	1
POLR2J|SNRNP70	0	0	0	1	0	0	0	1	0	1	1	1	0	0	0	0	0	0	0	0	0	0	0	0	1	0	1	0	1	0	0	1	0	0	1	1	0	1	1	0	1	1	1	1	1	1	0	0	1
POLR2J|PSMC4	0	0	1	1	0	0	0	0	1	1	1	1	0	0	0	0	0	1	0	0	0	0	0	0	0	0	0	0	1	1	1	0	0	0	1	1	0	0	1	0	0	1	0	1	0	0	1	1	1
GTF2F1|POLR2H	0	1	1	1	1	1	1	0	1	1	1	1	1	1	1	1	1	1	1	0	1	1	0	0	1	1	1	1	1	1	1	1	1	1	1	1	1	1	1	0	1	1	1	0	1	1	0	1	0
GTF2F1|POLR2G	1	0	1	0	1	1	1	0	1	0	1	0	1	0	0	0	0	1	1	0	1	0	0	1	0	1	1	0	1	1	1	0	1	1	1	0	0	0	0	0	0	1	1	0	1	0	0	0	0
GTF2F1|POLR2K	0	0	1	1	1	1	1	1	1	0	0	0	1	1	1	1	1	1	1	0	1	1	1	0	0	1	0	1	1	1	1	1	1	1	1	1	1	1	1	0	0	1	1	0	1	0	0	0	1
GTF2F1|RPS6KA1	1	1	1	0	1	1	1	1	1	1	1	1	1	1	1	1	1	1	1	1	1	1	0	0	1	1	1	1	1	1	1	0	1	1	1	1	1	1	0	0	1	0	1	0	1	1	0	1	0
GTF2F1|POLR2A	1	1	1	0	1	1	1	1	1	1	1	0	1	0	0	1	1	1	1	0	1	0	0	1	0	0	0	1	1	1	1	0	1	1	1	1	1	1	0	0	1	1	1	0	1	1	0	1	0
GTF2F1|PRPF8	0	1	1	0	1	0	1	1	1	1	0	1	1	1	0	1	1	1	1	1	0	0	0	0	0	1	0	1	1	0	1	1	1	1	1	0	0	1	0	0	1	1	1	0	1	1	0	1	0
GTF2F1|EPAS1	1	0	1	1	1	1	1	1	1	1	0	1	1	1	1	1	1	1	1	1	1	1	0	0	1	1	0	1	1	0	1	1	1	1	0	1	1	1	1	0	0	0	1	0	1	1	1	1	0
GTF2F1|CCNB1	0	0	0	1	1	1	1	0	1	0	0	0	0	1	0	0	1	1	0	0	1	0	0	0	0	0	0	0	0	1	1	1	1	0	0	0	0	0	1	0	1	1	1	0	0	1	0	0	1
GTF2F1|EIF4EBP1	0	0	0	0	0	1	1	0	1	0	1	0	0	0	0	0	0	1	0	0	0	0	0	0	0	0	0	0	0	0	1	1	0	0	1	0	0	1	0	0	0	0	1	0	0	0	0	0	1
GTF2F1|CS	0	1	1	0	1	0	1	0	0	1	0	0	0	0	0	0	1	1	0	0	0	0	0	0	0	1	0	0	1	1	1	1	1	1	1	0	0	1	0	0	0	0	1	0	1	1	0	1	0
GTF2F1|SRRT	1	1	1	1	1	1	1	0	1	1	1	1	1	1	1	0	1	1	1	0	1	1	0	1	1	1	0	1	1	0	1	1	1	1	0	0	0	1	1	1	1	1	1	0	1	0	0	0	0
GTF2F1|LENG8	1	1	0	1	0	0	0	1	1	1	0	1	1	1	1	1	1	0	1	0	1	1	0	0	1	1	1	1	1	0	1	1	1	1	1	1	1	1	0	0	1	1	1	1	1	1	0	1	1
GTF2F1|LSM2	0	0	0	1	1	0	0	0	1	0	0	0	0	0	0	0	0	0	0	0	0	0	0	1	0	0	0	1	1	1	1	1	0	0	1	0	0	1	0	0	0	1	0	0	1	0	0	0	0
GTF2F1|KPNB1	0	0	0	0	1	1	1	1	1	0	0	0	1	1	1	1	1	1	0	0	0	1	0	0	0	1	0	0	0	1	1	1	1	1	1	0	0	1	1	0	1	1	1	0	1	0	0	0	1
GTF2F1|EIF2S2	0	0	1	0	1	1	1	0	1	0	0	0	1	1	0	1	1	1	0	0	0	0	0	0	0	1	0	0	1	0	1	0	1	0	0	0	0	0	0	0	0	0	0	0	0	0	0	0	0
GTF2F1|SNRNP70	1	0	0	1	1	0	0	0	0	1	1	1	1	1	1	1	1	0	1	0	0	1	0	1	1	1	1	1	1	0	0	1	1	1	1	1	0	1	0	0	1	0	1	0	1	1	0	0	0
GTF2F1|PSMC4	0	0	1	0	0	0	0	0	1	1	1	0	0	0	0	0	0	1	0	0	0	0	0	0	0	0	0	0	1	1	1	0	0	0	1	1	0	0	0	0	0	1	0	0	1	0	0	0	1
SUPT5H|POLR2H	0	1	0	0	1	1	1	0	1	0	0	1	0	1	0	0	0	1	1	0	0	0	0	0	0	1	1	1	0	1	0	0	1	0	0	0	0	0	1	1	1	0	0	0	0	1	0	1	0
SUPT5H|POLR2I	1	0	0	0	1	1	1	0	0	0	1	0	0	0	1	0	0	1	1	0	0	0	0	1	0	1	1	0	1	1	1	0	1	0	0	0	0	0	0	0	0	1	0	0	0	1	0	0	1
SUPT5H|POLR2G	1	0	0	0	1	1	1	0	1	0	1	0	0	0	0	0	0	1	1	0	0	0	0	1	0	1	1	0	0	1	0	0	1	0	0	0	0	0	0	0	0	1	0	0	0	0	1	0	0
SUPT5H|POLR2K	0	0	1	0	1	1	1	0	1	0	0	0	1	0	0	0	0	1	1	0	1	0	1	0	0	1	0	0	0	1	0	0	1	0	0	0	1	0	1	1	0	0	0	0	0	0	0	0	0
SUPT5H|RPS6KA1	1	1	0	0	1	1	0	0	1	0	1	0	0	0	0	0	1	0	1	1	0	0	0	0	1	0	1	0	0	1	1	0	1	0	0	0	0	0	0	1	1	0	0	0	0	1	0	1	0
SUPT5H|RPS6KA3	1	1	1	0	1	1	1	1	0	1	1	1	1	1	0	1	1	1	1	1	1	0	1	0	1	1	1	1	0	1	0	0	1	0	0	0	1	0	1	1	0	0	1	1	0	1	1	1	0
SUPT5H|PARN	1	1	1	0	1	1	1	0	1	0	1	0	1	1	1	1	0	1	1	1	1	0	0	0	1	1	1	1	0	1	0	0	1	1	0	0	1	0	1	1	0	1	1	0	0	1	1	0	0
SUPT5H|POLR2A	1	1	0	0	1	1	1	0	0	1	0	0	0	0	0	0	0	0	1	0	0	0	0	1	0	0	0	0	0	1	1	0	1	0	0	0	0	0	0	0	1	1	0	0	1	0	1	1	0
SUPT5H|PRPF8	0	0	0	0	0	0	1	0	0	1	0	0	0	0	0	0	0	1	1	1	0	0	0	0	0	0	0	0	0	0	0	0	1	0	0	0	0	0	0	0	0	0	0	0	0	0	0	1	0
SUPT5H|WTAP	1	1	1	1	1	1	1	1	1	1	1	1	1	1	1	1	1	1	1	1	1	1	0	0	1	1	1	1	0	1	0	1	1	1	0	0	1	0	1	1	1	0	1	0	0	1	1	1	0
SUPT5H|YTHDF2	1	0	1	0	1	0	1	0	1	0	1	0	0	1	0	0	0	0	1	1	1	0	0	0	0	1	1	1	0	1	0	0	1	0	0	0	0	0	0	0	0	0	0	0	0	0	1	0	0
SUPT5H|AKT1	1	1	1	0	1	1	1	1	1	1	1	0	1	1	1	0	0	1	1	1	1	0	0	1	1	1	1	1	0	1	0	1	1	1	0	0	1	0	1	1	0	1	1	0	1	1	1	1	0
SUPT5H|EPAS1	1	0	1	0	1	0	1	0	0	0	0	1	1	1	1	1	1	0	1	1	1	1	0	0	1	0	0	1	0	0	0	0	1	0	0	1	1	0	1	0	0	0	0	1	1	1	1	1	0
SUPT5H|CCNB1	0	0	0	0	1	1	0	0	0	0	0	0	0	0	0	0	0	1	0	0	1	0	0	0	0	0	0	0	0	1	1	0	1	0	0	0	0	0	1	0	0	0	0	0	0	0	0	0	0
SUPT5H|NR4A1	1	1	0	1	1	1	1	0	1	1	0	1	1	1	1	1	1	0	0	1	1	1	0	1	1	1	0	1	1	0	1	1	1	1	1	0	1	0	1	1	1	1	0	1	0	1	0	0	0
SUPT5H|CDK1	1	0	0	1	1	1	1	0	1	0	1	0	1	1	0	0	0	1	1	0	1	0	0	1	1	1	0	0	0	1	1	0	1	0	0	0	0	0	1	1	0	1	1	0	1	0	1	1	0
SUPT5H|RBM8A	1	1	1	0	1	1	1	0	1	0	1	0	1	1	1	1	0	1	1	1	1	0	0	1	1	1	1	1	0	1	0	0	1	0	0	0	0	0	1	1	0	1	1	0	1	0	1	0	0
SUPT5H|CD2BP2	1	0	1	0	1	1	1	0	1	0	1	0	1	1	1	0	0	0	1	1	1	0	0	1	1	1	1	1	0	1	0	0	1	0	0	0	1	0	1	0	0	1	0	0	0	0	1	0	0
SUPT5H|RNPS1	1	1	0	0	1	1	1	0	1	0	1	0	1	1	1	0	0	0	1	1	1	0	0	1	1	1	0	0	0	1	0	0	1	0	0	0	1	0	1	1	0	1	0	0	0	1	1	0	0
SUPT5H|YTHDF3	1	0	1	0	1	1	1	1	1	0	1	0	1	1	1	1	0	1	1	1	1	0	1	0	1	1	1	1	0	1	0	0	1	0	0	0	1	0	1	1	0	0	1	0	1	1	1	1	0
SUPT5H|LENG8	1	0	0	0	0	0	0	0	0	0	0	1	1	0	1	0	1	0	1	0	1	0	0	0	1	1	1	1	1	0	1	0	1	1	1	1	1	1	0	0	1	0	0	1	0	1	0	1	0
SUPT5H|PCIF1	1	0	1	0	1	1	1	0	0	1	1	0	0	1	1	0	1	1	1	1	1	0	1	1	1	1	1	1	0	0	1	1	1	1	0	0	1	0	1	1	0	0	0	0	0	1	1	0	0
SUPT5H|XPO1	0	1	1	1	1	1	1	0	1	0	1	0	1	1	1	1	1	1	1	0	1	0	0	0	1	1	0	0	0	1	0	0	1	1	0	0	0	0	1	1	0	0	1	0	0	1	1	1	0
SUPT5H|NUDT5	1	0	1	1	1	1	1	0	1	0	1	1	1	1	1	1	0	1	1	0	1	0	0	0	1	1	1	0	0	1	1	0	1	0	0	0	1	0	1	1	0	1	1	0	1	0	0	1	1
SUPT5H|NUDT16L1	1	1	1	1	1	1	1	0	1	1	0	0	0	0	1	1	0	1	1	0	1	0	0	1	1	1	1	1	0	1	0	0	1	0	0	0	0	0	0	1	1	0	0	0	0	0	1	0	0
SUPT5H|PRKAB1	0	1	1	0	1	1	1	1	0	1	1	1	1	1	0	1	0	1	1	1	1	1	1	1	1	1	1	1	0	1	0	0	1	0	0	0	1	0	1	1	1	0	0	0	0	1	1	1	0
SUPT5H|LSM1	1	0	1	0	1	1	1	0	1	1	1	1	1	1	1	1	0	1	1	1	1	0	0	0	1	1	1	1	0	1	0	1	1	0	0	0	1	0	1	1	0	1	1	0	0	1	1	1	0
POLR2F|GTF2H5	0	0	1	0	0	0	0	0	0	0	1	0	0	1	0	1	0	1	1	1	0	1	1	0	0	1	1	1	1	1	0	1	0	0	0	1	0	1	0	0	1	0	0	0	0	1	0	0	0
POLR2F|PIK3CA	0	0	1	0	0	0	0	1	0	0	0	0	1	1	1	1	1	0	1	0	0	1	1	0	0	0	0	1	0	1	0	0	0	0	0	0	0	0	0	0	0	0	1	1	0	0	1	1	0
POLR2F|NUDT12	0	0	1	0	1	0	1	0	0	0	1	0	0	1	1	1	0	0	1	0	0	0	0	0	0	0	0	0	0	1	1	0	0	0	0	0	0	0	0	1	1	0	0	0	0	1	0	1	1
POLR2F|PIWIL2	0	1	1	0	1	1	0	0	0	1	1	1	1	0	0	0	1	1	0	0	0	1	1	0	1	1	1	1	0	0	1	0	0	0	0	1	1	0	1	1	1	1	1	0	0	1	0	0	1
POLR2F|EIF3C	1	0	1	1	1	1	1	0	1	1	0	0	1	1	1	1	1	0	1	0	1	1	0	0	1	1	1	1	0	1	1	0	1	0	1	0	1	1	1	1	0	0	0	1	1	0	1	0	1
POLR2F|WDR31	0	1	0	0	0	1	1	1	0	1	0	1	0	0	1	0	0	0	1	0	1	0	1	1	0	1	0	1	0	0	0	0	1	1	1	1	1	1	1	0	1	1	1	1	1	0	0	0	0
GTF2H3|RPS6KA3	1	1	0	0	0	1	1	1	0	1	0	0	1	1	0	0	1	0	1	0	0	1	1	0	1	0	0	0	0	0	0	1	0	0	0	0	0	1	0	0	1	0	0	1	0	1	1	0	0
GTF2H3|PARN	1	0	1	0	0	0	1	0	0	0	0	0	0	1	0	0	0	0	1	0	0	1	1	0	1	1	0	1	0	0	0	0	1	0	0	0	1	1	0	1	1	0	0	0	0	1	1	0	0
GTF2H3|NT5C2	1	1	1	1	0	1	1	1	1	0	1	0	1	1	1	1	1	1	1	0	0	1	1	1	1	0	1	1	1	0	1	0	0	1	1	1	1	1	0	1	1	0	0	1	1	1	1	1	1
GTF2H3|POLR2A	0	1	0	0	0	0	0	0	0	1	0	0	0	0	0	0	0	0	0	0	0	0	0	1	0	0	0	0	0	0	0	0	0	0	0	1	0	1	0	0	1	1	0	1	1	0	0	0	0
GTF2H3|TNPO1	1	0	1	1	1	0	1	0	0	0	0	0	1	1	1	0	0	0	1	0	1	1	0	0	1	1	1	0	0	1	0	0	0	0	0	1	1	1	0	1	1	0	1	0	1	1	1	0	0
GTF2H3|WTAP	1	0	1	1	0	0	0	1	0	1	0	0	0	0	0	0	0	0	1	0	0	1	1	0	0	0	0	1	1	0	0	1	1	1	0	1	0	1	0	0	1	0	0	1	0	0	1	0	0
GTF2H3|AKT1	1	0	0	0	0	0	0	1	0	1	0	0	1	0	0	0	0	0	1	0	0	0	0	0	0	0	0	1	1	0	0	1	1	1	1	1	0	1	0	0	1	0	0	1	0	1	1	0	0
GTF2H3|EPAS1	1	0	0	0	0	0	1	0	0	0	0	0	1	1	1	1	1	0	1	0	0	1	0	0	1	0	0	1	0	0	0	0	1	0	0	1	1	0	0	0	0	0	0	1	1	0	1	0	0
GTF2H3|NR4A1	1	1	0	1	0	1	1	0	1	1	0	1	1	0	1	1	1	0	0	0	0	1	1	1	1	1	0	1	1	0	1	1	0	1	1	1	0	0	0	1	1	1	0	1	0	1	0	0	0
GTF2H3|CDK1	0	0	0	0	1	1	1	0	0	0	0	0	0	0	0	0	0	1	0	0	0	0	0	0	0	0	0	0	1	1	1	0	1	0	0	0	0	0	1	1	0	1	0	0	1	0	0	0	0
GTF2H3|BLMH	1	1	1	0	0	0	1	1	0	0	0	0	1	1	1	0	0	1	1	0	1	1	1	1	1	1	1	1	1	0	0	1	1	1	1	1	1	1	0	0	1	0	0	1	1	1	1	0	0
GTF2H3|KPNA4	0	0	1	0	0	0	0	1	0	1	0	0	1	1	0	0	0	0	1	0	0	1	1	0	0	0	0	1	1	0	0	1	1	0	0	1	1	1	0	0	1	0	0	1	1	1	1	0	0
GTF2H3|NXF1	1	0	1	0	0	0	0	1	0	0	0	0	1	1	1	0	0	0	1	0	0	1	1	1	0	0	1	1	1	0	0	1	1	1	1	1	1	1	0	0	1	0	0	1	1	1	1	0	0
GTF2H3|UPF2	1	0	1	1	0	0	1	1	0	1	0	0	1	1	1	1	0	1	1	0	1	1	1	0	0	1	1	1	1	0	0	1	1	1	1	1	1	1	0	1	1	0	1	1	1	1	1	1	0
GTF2H3|UPF3B	1	1	0	0	0	1	1	1	1	0	1	0	1	1	1	1	0	1	1	0	1	1	1	1	0	1	1	0	1	0	1	1	1	1	1	1	1	1	0	1	1	0	1	1	1	1	1	1	0
GTF2H3|SRRM1	1	1	0	0	0	0	0	1	0	1	1	0	0	0	0	0	0	0	1	0	1	1	0	0	0	1	0	1	0	0	0	0	1	0	0	1	0	1	0	0	1	0	0	1	1	0	1	0	0
GTF2H3|YTHDF3	1	0	1	0	0	0	0	1	0	0	0	0	0	1	0	0	0	0	0	1	1	1	1	0	0	0	0	0	0	0	0	0	0	0	0	0	0	0	1	1	0	0	0	1	1	0	1	1	0
GTF2H3|LENG8	1	0	0	0	0	0	0	0	0	0	0	1	1	0	1	0	0	0	1	0	0	1	0	0	0	0	1	1	1	0	1	0	0	1	1	1	0	1	0	0	1	0	0	1	0	0	0	0	0
GTF2H3|PCIF1	1	0	1	0	0	0	0	0	0	1	0	0	0	0	0	0	0	0	0	0	1	0	1	1	0	1	0	0	1	0	0	1	1	0	0	0	0	1	0	0	0	0	0	0	0	1	1	0	0
GTF2H3|NUDT4	1	1	1	0	1	1	1	1	0	1	0	1	1	1	1	1	0	1	0	0	1	1	1	1	1	1	1	1	0	0	1	1	1	1	1	1	1	1	1	1	1	1	0	0	0	1	0	0	1
GTF2H3|IPO8	1	1	1	0	0	0	1	1	0	0	0	0	1	1	0	1	0	1	1	0	1	1	1	1	0	0	1	0	0	0	0	0	0	0	0	1	0	1	0	1	1	0	0	1	1	1	1	1	0
GTF2H3|NUDT1	1	1	0	0	0	1	1	1	0	0	1	0	0	1	0	1	0	1	1	0	1	0	1	1	0	1	1	1	1	0	1	0	1	0	0	0	0	0	0	1	1	0	0	0	0	0	0	0	0
GTF2H3|NUDT5	1	0	1	0	0	0	0	0	0	0	0	0	0	1	0	0	0	1	0	0	0	0	0	0	0	0	0	0	0	0	1	0	0	0	0	0	0	0	0	0	1	0	0	0	0	0	0	0	1
GTF2H3|NUDT16L1	1	1	1	1	0	0	0	0	0	1	0	0	0	0	0	1	0	0	1	0	0	0	1	1	0	1	0	1	1	0	0	0	0	0	0	1	0	0	0	1	1	0	0	0	0	0	1	0	0
GTF2H3|PRKAB1	0	1	1	0	1	0	1	1	0	1	0	0	1	0	0	0	0	0	1	0	0	1	1	0	1	1	1	1	0	0	0	0	0	0	0	0	0	1	0	1	1	0	0	0	0	0	1	0	0
GTF2H3|ATF5	1	1	0	0	0	1	0	1	0	1	1	0	1	1	0	0	0	0	0	0	0	0	1	1	0	0	1	1	1	0	1	0	1	0	1	1	0	1	0	0	1	1	1	0	0	1	0	0	0
GTF2H3|LSM1	1	0	1	0	0	0	1	0	0	0	1	0	0	1	0	0	0	1	0	0	0	1	1	0	0	0	0	1	0	0	0	1	1	0	1	1	1	1	0	0	1	0	0	0	0	1	0	0	0
GTF2H5|METTL14	1	1	1	1	1	0	0	0	0	0	0	0	0	0	0	0	1	0	0	0	0	0	0	0	1	0	0	0	0	0	0	0	0	0	0	0	0	0	1	1	0	0	0	1	1	0	1	1	1
GTF2H5|DCP2	0	1	0	1	0	0	0	0	0	1	0	0	0	0	0	0	1	0	1	0	0	0	1	0	0	0	0	0	0	1	1	0	0	1	0	0	0	0	1	1	0	1	1	1	1	0	0	1	1
GTF2H5|PIK3CA	0	1	1	1	0	0	0	1	1	0	0	0	1	1	1	1	1	0	1	0	0	0	1	0	1	0	0	1	0	0	0	0	0	0	0	0	0	0	1	1	0	0	1	1	1	0	1	1	0
GTF2H5|DDX58	1	0	1	1	0	0	0	1	1	0	0	0	0	0	0	0	1	0	1	1	0	0	0	0	0	0	0	0	0	0	0	0	0	0	0	0	0	1	0	0	0	0	0	1	1	0	1	0	1
GTF2H5|NR4A1	1	1	0	1	0	0	1	0	1	1	0	1	1	0	0	0	1	0	0	0	0	0	0	0	1	1	0	0	1	0	1	1	0	1	1	0	0	0	0	0	1	1	0	1	0	0	0	0	0
GTF2H5|NUDT12	1	1	1	0	1	0	1	0	0	0	1	0	0	0	1	0	0	0	1	0	0	0	0	0	1	0	0	0	0	1	1	0	0	0	0	0	0	0	0	1	1	0	0	0	0	1	0	1	1
GTF2H5|NUDT3	0	1	0	1	1	0	0	0	0	0	0	0	0	0	0	0	1	0	0	0	0	0	1	1	0	0	0	0	0	0	1	0	0	0	0	0	0	1	1	0	0	0	0	0	1	0	0	1	1
GTF2H5|NUDT7	0	1	0	0	1	1	1	0	1	0	1	1	0	0	1	0	1	1	0	0	0	1	0	1	1	1	1	0	0	0	1	1	1	0	0	0	0	0	0	1	0	0	0	0	1	1	1	0	1
GTF2H5|APAF1	1	1	0	0	1	1	0	0	0	1	0	1	0	0	0	0	1	0	0	1	0	0	0	0	1	0	0	0	0	0	0	0	0	0	0	0	0	0	1	1	0	0	0	1	0	0	0	1	0
GTF2H5|WDR31	1	1	0	1	1	1	1	1	1	1	0	1	1	0	1	0	1	0	0	0	1	0	1	1	1	1	0	1	0	0	1	0	1	1	1	1	1	0	1	1	1	1	1	1	1	0	1	1	1
POLR2H|POLR2I	1	0	1	0	1	1	1	1	0	0	1	0	0	0	1	0	0	0	0	0	1	0	0	1	0	1	1	0	1	1	1	1	1	0	1	0	0	0	0	0	0	1	1	0	0	1	0	0	1
POLR2H|POLR2G	1	0	1	0	0	0	0	1	0	0	1	0	0	0	0	0	0	1	1	0	0	0	1	1	0	1	0	0	0	1	0	0	1	1	1	0	0	0	0	0	0	1	0	0	0	0	1	0	1
POLR2H|POLR2K	0	0	1	0	0	0	0	1	0	0	0	0	1	0	1	1	0	0	0	0	1	0	1	1	0	1	0	0	0	1	0	0	1	0	1	0	1	1	1	0	0	1	0	0	0	0	0	0	1
POLR2H|RPS6KA1	1	1	1	0	0	0	0	1	0	1	1	0	0	0	1	0	1	0	1	1	0	0	0	0	1	0	1	0	1	0	1	0	0	1	1	0	0	1	0	0	1	0	1	0	1	1	0	0	0
POLR2H|RPS6KA3	1	1	1	0	0	1	1	1	0	1	1	0	1	1	1	1	1	1	1	1	1	1	1	1	1	1	1	0	0	0	0	1	1	1	1	0	1	1	1	1	0	1	1	1	1	1	1	1	1
POLR2H|POLR2A	1	1	0	0	1	0	0	1	0	1	0	0	0	0	0	0	0	0	1	1	1	0	0	1	0	0	0	0	1	0	1	0	1	1	1	1	0	1	0	0	0	1	1	1	1	0	1	0	1
POLR2H|PRPF8	0	0	0	0	0	0	0	1	0	1	0	0	0	0	0	0	0	0	1	1	0	0	0	1	0	0	0	0	0	0	0	0	1	1	1	0	0	1	0	0	0	1	0	1	1	0	0	1	0
POLR2H|YTHDF2	1	0	1	0	0	0	0	1	0	1	1	0	1	0	1	0	0	0	1	1	1	1	1	1	1	0	1	0	0	0	0	1	1	1	1	0	1	1	0	0	0	1	1	0	1	0	1	0	1
POLR2H|EPAS1	1	0	1	0	0	0	0	1	0	1	0	0	1	1	1	1	1	0	1	1	1	1	1	0	1	0	0	0	0	0	0	1	1	1	0	1	1	0	1	0	0	0	0	1	1	1	1	1	0
POLR2H|CCNB1	0	0	0	0	1	0	0	0	0	0	0	0	0	0	0	0	0	0	0	0	1	0	0	0	0	0	0	0	0	1	1	0	1	0	0	0	0	0	1	0	0	1	0	1	0	0	0	0	1
POLR2H|NR4A1	1	1	0	1	0	1	1	1	1	1	0	1	1	1	1	1	1	0	0	1	1	1	1	1	1	1	0	0	1	0	1	1	0	1	1	0	1	1	1	1	1	1	0	1	1	1	0	0	0
POLR2H|CDK1	1	0	1	1	1	1	1	1	1	1	1	0	1	1	1	0	1	1	1	1	1	0	1	1	1	0	0	0	1	1	1	1	1	0	0	0	0	0	1	1	0	1	1	1	1	0	1	1	1
POLR2H|RBM8A	1	1	1	0	0	0	0	1	0	1	1	0	1	1	1	1	0	0	1	1	1	1	1	1	1	1	1	0	1	0	0	0	1	1	1	0	1	1	1	0	0	1	1	1	1	0	1	0	1
POLR2H|SRRT	1	1	0	0	1	0	0	1	0	1	1	0	0	0	1	0	0	0	0	1	1	0	1	1	1	0	0	0	0	0	0	1	1	0	0	0	0	0	1	1	0	1	0	1	0	0	1	0	0
POLR2H|CD2BP2	1	0	1	1	1	0	0	1	1	1	1	0	1	1	1	0	0	0	1	1	1	1	1	1	1	1	1	0	1	0	0	1	1	1	1	0	1	1	0	0	0	1	1	0	1	0	1	0	1
POLR2H|RNPS1	1	1	1	0	1	0	0	1	0	1	1	0	1	1	1	0	0	0	1	1	1	1	1	1	1	0	0	0	1	0	0	1	1	1	1	0	1	1	1	1	0	1	1	1	1	1	1	0	1
POLR2H|YTHDF3	1	0	1	0	0	1	0	1	0	1	1	0	1	1	1	1	1	1	1	1	1	1	1	1	1	1	0	0	0	0	0	1	1	1	1	0	1	1	1	1	0	1	1	1	1	1	1	1	1
POLR2H|LENG8	1	0	0	0	0	0	0	1	0	1	0	1	1	0	1	0	1	0	1	1	1	1	1	0	1	1	1	0	1	0	1	1	1	1	1	1	1	1	0	0	1	1	1	1	1	1	0	1	1
POLR2H|PCIF1	1	0	1	0	0	0	0	1	0	1	1	0	0	1	1	0	1	1	1	1	1	1	1	1	1	1	1	0	1	0	1	1	1	1	1	0	1	1	1	1	0	1	0	1	1	1	1	0	0
POLR2H|XPO1	1	1	1	1	1	1	0	1	1	0	1	0	1	1	1	1	1	0	1	0	1	1	1	1	1	0	0	0	1	1	0	0	1	1	0	0	1	1	1	0	0	1	1	0	1	1	1	0	1
POLR2H|NUDT16L1	1	1	1	1	1	1	0	1	1	1	0	0	1	0	1	1	0	1	1	1	1	1	1	1	1	1	1	1	1	0	0	1	1	1	1	1	1	0	0	1	1	1	1	0	1	0	1	0	0
POLR2H|PRKAB1	1	1	1	0	1	1	1	1	0	1	1	0	1	1	1	1	1	0	1	1	1	1	1	1	1	1	1	0	1	0	0	0	1	1	1	0	1	1	1	1	1	1	1	1	0	1	1	1	1
POLR2I|POLR2G	1	0	1	0	0	0	0	0	1	0	1	0	1	0	0	0	0	1	1	1	0	1	1	0	1	0	0	0	0	0	0	0	1	1	0	0	0	0	1	1	0	0	0	0	0	0	1	1	0
POLR2I|POLR2K	0	0	1	0	0	0	0	0	1	0	0	0	1	1	0	1	1	0	0	0	1	1	1	0	1	0	0	0	0	1	0	0	0	1	0	0	1	1	1	1	0	0	0	0	0	0	1	1	0
POLR2I|RPS6KA1	0	1	0	0	0	0	0	1	1	1	1	1	1	1	0	1	1	0	1	1	0	1	1	0	1	0	0	1	0	0	0	0	0	1	0	0	1	1	1	1	1	0	1	0	1	0	1	1	0
POLR2I|RPS6KA3	0	1	1	0	0	0	0	1	0	1	0	1	1	1	0	1	1	1	1	1	1	1	1	0	1	0	0	1	0	0	0	1	0	1	0	0	1	1	1	1	1	0	1	1	1	1	1	1	0
POLR2I|PARN	1	1	1	1	0	0	0	1	1	1	1	1	1	1	0	1	1	0	1	1	1	1	1	0	1	0	0	1	0	0	0	0	0	1	0	0	1	1	1	1	1	0	1	1	1	1	1	1	0
POLR2I|POLR2A	0	1	0	0	1	0	0	1	0	1	0	0	1	0	0	1	1	0	1	1	0	1	0	0	1	0	0	1	0	0	0	0	0	1	0	1	1	1	1	1	1	0	1	1	1	0	1	1	0
POLR2I|PRPF8	0	1	0	0	0	0	0	1	0	1	0	0	1	1	0	1	1	0	1	1	0	1	0	0	1	0	0	0	0	0	0	0	0	1	0	0	1	1	1	1	1	0	0	1	1	0	1	1	0
POLR2I|WTAP	0	1	1	1	0	0	0	1	1	1	1	1	1	1	0	1	1	1	1	1	1	1	1	0	1	0	0	1	0	0	0	1	1	1	0	1	1	1	1	1	1	0	1	1	1	0	1	1	0
POLR2I|YTHDF2	0	1	1	1	0	0	0	1	1	1	1	0	1	1	0	1	1	0	1	1	1	1	1	0	1	0	0	1	0	0	0	0	0	1	1	0	1	1	1	1	1	0	1	1	1	0	1	1	0
POLR2I|AKT1	0	1	1	1	1	0	0	1	1	1	1	1	1	1	1	1	1	0	1	1	1	1	1	0	1	0	0	1	0	0	0	1	0	1	1	1	1	1	1	1	1	0	1	1	1	1	1	1	0
POLR2I|EPAS1	0	0	1	1	0	0	0	1	0	1	0	1	1	1	1	1	1	0	1	1	1	1	1	0	1	0	0	1	0	0	0	0	0	1	0	1	1	0	1	1	0	0	0	1	1	0	1	1	0
POLR2I|CCNB1	0	0	0	1	1	0	0	0	0	0	0	0	0	0	0	0	1	0	0	0	1	0	0	0	0	0	0	0	0	1	1	0	0	1	0	0	0	0	1	1	1	0	0	1	0	0	1	1	0
POLR2I|NR4A1	1	1	0	1	0	0	1	0	1	1	0	1	1	1	1	1	1	0	0	1	1	1	1	0	1	1	0	1	1	0	1	1	0	1	1	1	1	1	1	1	1	1	0	1	1	1	1	1	0
POLR2I|CDK1	0	1	1	1	1	1	0	0	1	1	1	1	1	1	0	1	1	1	1	1	1	1	1	0	1	0	0	0	0	1	1	0	1	1	0	0	1	0	1	1	1	0	1	1	1	0	1	1	0
POLR2I|RBM8A	0	1	1	1	0	0	0	1	1	1	1	1	1	1	1	1	1	1	1	1	1	1	1	0	1	0	0	1	0	0	0	0	0	1	1	1	1	1	1	1	1	0	1	1	1	0	1	1	0
POLR2I|SRRT	0	1	0	0	0	0	0	0	1	1	0	1	1	1	0	0	1	0	0	1	1	1	1	0	1	0	0	0	0	0	0	0	0	1	0	0	1	1	1	1	1	0	0	1	0	0	1	1	0
POLR2I|CD2BP2	1	1	1	1	1	0	0	0	1	1	1	1	1	1	0	1	1	0	1	1	1	1	1	0	1	0	0	1	0	0	0	0	0	1	0	0	1	1	1	1	1	0	1	1	1	0	1	1	0
POLR2I|RNPS1	0	1	1	1	0	0	0	0	1	1	1	0	1	1	0	1	1	0	1	1	1	1	1	0	1	0	0	1	0	0	0	1	0	1	0	0	1	1	1	1	1	0	1	1	1	1	1	1	0
POLR2I|SRRM1	0	1	1	1	0	0	0	1	1	1	1	1	1	1	0	1	1	0	1	1	1	1	1	0	1	0	0	1	0	0	0	0	0	1	1	1	1	1	1	1	1	0	1	1	1	1	1	1	0
POLR2I|YTHDF3	0	1	1	1	0	0	0	1	1	1	1	1	1	1	0	1	1	1	1	1	1	1	1	0	1	0	0	1	0	0	0	0	0	1	1	1	1	1	1	1	1	0	1	1	1	1	1	1	0
POLR2I|LENG8	0	1	0	1	0	0	0	1	0	1	0	1	1	0	1	1	1	0	1	1	1	1	1	0	1	0	0	1	1	0	1	0	0	1	1	1	1	1	0	0	1	0	1	1	1	1	1	1	0
POLR2I|PCIF1	0	1	1	0	0	0	0	1	1	1	1	1	1	1	0	1	1	1	1	1	1	1	1	0	1	0	0	1	0	0	0	1	1	1	0	0	1	1	1	1	1	0	0	1	1	1	1	1	0
POLR2I|XPO1	0	1	1	1	0	0	0	1	1	1	1	0	1	1	0	1	1	0	1	1	1	1	1	0	1	0	0	1	0	1	0	0	0	1	0	0	1	1	1	1	1	0	1	1	1	1	1	1	0
POLR2I|NUDT5	0	1	1	1	1	0	0	0	1	1	1	1	1	1	0	1	1	1	1	1	1	1	1	0	1	0	0	1	0	0	0	0	0	1	1	0	1	1	1	1	1	0	1	1	1	0	1	1	1
POLR2I|NUDT16L1	1	1	1	1	1	0	0	0	1	1	0	0	1	1	1	1	1	1	1	1	1	1	1	0	1	0	0	1	0	0	0	0	0	1	1	1	1	1	1	1	1	0	0	0	1	0	1	1	0
POLR2I|KPNB1	0	1	0	0	0	0	0	0	0	0	0	0	1	1	0	1	1	0	0	0	0	1	0	0	1	0	0	0	0	1	0	0	0	1	0	0	0	0	1	1	1	0	0	0	1	0	1	1	1
POLR2I|PRKAB1	0	1	1	1	1	0	0	1	0	1	1	1	1	1	0	1	1	0	1	1	1	1	1	0	1	0	0	1	0	0	0	0	0	1	0	0	1	1	1	1	1	0	1	1	1	0	1	1	0
POLR2I|LSM1	0	1	1	1	0	0	1	1	1	1	1	1	1	1	1	1	1	1	1	1	1	1	1	0	1	0	0	1	0	0	0	1	0	1	1	1	1	1	1	1	1	0	1	1	1	1	1	1	0
POLR2G|POLR2K	0	0	1	1	1	1	1	1	1	0	0	1	1	1	1	1	1	0	0	0	1	1	1	0	0	0	0	1	0	1	1	1	0	0	1	1	1	1	1	1	0	0	1	0	0	0	0	1	1
POLR2G|RPS6KA1	0	1	0	1	1	0	0	1	0	1	1	1	0	1	1	1	1	0	1	1	0	1	0	0	1	0	1	1	1	0	1	1	0	0	1	1	1	1	1	1	1	0	1	1	1	1	0	1	0
POLR2G|POLR2A	0	1	0	0	1	1	0	1	0	1	0	1	0	0	0	1	1	0	1	1	1	1	0	1	1	0	0	1	1	0	1	1	0	1	1	1	1	1	1	0	1	1	1	1	1	1	0	1	1
POLR2G|PRPF8	0	1	0	0	0	0	0	1	0	1	0	1	1	1	0	1	1	0	1	1	0	1	0	0	0	0	0	1	1	0	1	1	0	0	1	1	1	1	1	1	1	0	1	1	1	1	0	1	0
POLR2G|YTHDF2	0	1	1	1	1	0	0	1	0	1	1	1	1	1	1	1	1	0	1	1	1	1	1	0	1	0	1	1	1	0	1	1	0	0	1	1	1	1	1	1	1	0	1	1	1	1	0	1	1
POLR2G|EPAS1	0	1	1	1	1	0	1	1	0	1	0	1	1	1	1	1	1	0	1	1	1	1	0	0	1	0	0	1	1	0	0	1	0	0	0	1	1	1	1	1	1	0	1	1	1	1	1	1	0
POLR2G|CCNB1	0	0	0	1	1	1	0	0	0	0	0	1	0	1	0	0	1	0	0	0	1	0	0	0	0	0	0	0	0	1	1	1	0	0	0	0	0	0	1	1	1	0	1	1	0	1	0	1	1
POLR2G|EIF4EBP1	0	0	0	0	0	0	0	0	0	0	1	1	0	0	0	0	0	0	0	1	0	0	0	0	0	0	0	0	0	0	0	1	0	0	0	0	0	1	0	0	0	0	1	0	0	0	0	0	1
POLR2G|NR4A1	0	1	0	1	1	1	1	0	1	1	0	1	1	1	1	1	1	0	0	1	1	1	1	0	1	1	0	1	1	0	1	1	0	1	1	1	1	1	1	1	1	1	1	1	1	1	0	1	0
POLR2G|CS	0	1	0	0	1	0	0	0	0	1	0	0	0	1	0	1	1	0	0	0	0	0	0	0	0	0	0	1	1	0	1	1	0	0	1	0	0	1	1	1	1	0	1	1	0	1	0	1	1
POLR2G|SRRT	0	1	0	1	1	0	1	0	1	1	0	1	0	1	1	1	1	0	0	1	1	1	0	0	1	0	0	1	1	0	1	1	0	0	0	1	1	1	1	1	1	0	1	1	0	0	0	1	0
POLR2G|CD2BP2	0	1	1	1	1	0	1	1	1	1	1	1	1	1	1	1	1	0	1	1	1	1	1	0	1	0	1	1	1	0	1	1	0	0	1	0	1	1	1	1	1	1	1	1	1	0	1	1	1
POLR2G|LENG8	0	1	0	1	0	0	0	1	0	1	0	1	1	1	1	1	1	0	1	1	1	1	1	0	1	0	1	1	1	0	1	1	0	1	1	1	1	1	0	0	1	0	1	1	1	1	0	1	1
POLR2G|PCIF1	0	1	1	1	1	1	1	1	0	1	1	1	0	1	1	1	1	0	0	1	1	1	1	1	1	0	1	1	1	0	1	1	0	1	1	1	1	1	1	1	1	0	1	1	1	1	1	1	0
POLR2G|KPNB1	0	1	0	0	0	0	0	1	0	0	0	0	1	1	1	1	1	0	0	0	0	1	0	0	0	0	0	1	0	1	1	1	0	0	1	0	0	1	1	1	1	0	1	1	1	0	0	1	1
POLR2G|SNRNP70	0	0	0	1	0	0	0	0	0	1	0	1	1	1	1	1	1	0	0	1	0	1	0	0	1	0	0	1	1	0	0	1	0	0	0	1	0	1	0	0	1	0	1	1	0	1	0	1	0
POLR2K|RPS6KA1	1	1	0	0	0	0	0	1	0	1	1	1	0	0	0	0	1	0	1	1	0	1	0	0	1	0	1	1	1	0	1	0	0	1	1	1	0	0	0	1	1	0	1	1	1	1	0	1	0
POLR2K|RPS6KA3	1	1	0	0	0	1	1	1	0	1	1	1	1	1	1	1	1	1	1	1	1	1	1	1	1	0	1	1	1	0	0	1	0	1	1	0	0	0	1	1	1	0	1	1	1	1	1	1	0
POLR2K|POLR2A	1	1	0	0	1	1	0	1	0	1	1	0	0	0	0	0	0	0	1	1	0	0	0	1	1	0	1	1	1	0	1	0	0	1	1	1	0	1	0	0	1	1	1	1	1	1	1	1	0
POLR2K|PRPF8	0	1	0	0	0	0	0	1	0	1	1	1	0	0	0	0	0	1	1	1	0	0	0	1	1	0	1	0	1	0	0	1	0	1	0	0	0	0	0	0	1	1	0	1	1	1	0	1	0
POLR2K|YTHDF2	1	1	0	1	0	0	0	1	0	1	1	1	0	1	0	0	1	0	1	1	0	1	0	1	1	0	1	1	1	0	0	1	1	1	1	1	0	0	0	0	1	1	1	1	1	1	1	1	0
POLR2K|AKT1	1	1	0	1	1	0	0	1	1	1	1	1	1	1	1	0	1	1	1	1	1	1	0	1	1	0	1	1	1	0	1	1	1	1	1	1	0	1	1	0	1	1	1	1	1	1	1	1	0
POLR2K|EPAS1	1	1	0	1	0	0	1	1	0	1	1	1	1	1	1	1	1	0	1	1	0	1	0	0	1	0	1	1	1	0	0	1	1	1	0	1	1	0	0	0	1	0	0	1	1	1	1	1	0
POLR2K|CCNB1	0	0	0	1	1	0	0	0	0	0	1	1	0	0	0	0	0	1	0	1	0	0	0	0	0	0	0	0	0	1	1	1	0	0	0	0	0	0	1	0	1	0	0	1	0	1	0	1	0
POLR2K|EIF4EBP1	0	0	0	0	0	0	0	0	0	0	1	0	0	0	0	0	0	0	0	1	0	0	0	0	0	0	0	0	0	0	0	1	0	0	0	0	0	0	0	0	0	0	0	1	0	0	0	0	0
POLR2K|NR4A1	1	1	0	1	1	1	1	0	1	1	1	1	1	1	1	1	1	0	0	1	1	1	0	1	1	1	1	1	1	0	1	1	0	1	1	1	0	0	1	1	1	1	0	1	1	1	0	1	0
POLR2K|CDK1	1	1	0	1	1	1	1	0	1	1	1	1	1	1	0	0	1	1	1	1	1	0	0	1	1	0	1	0	1	1	1	1	1	1	0	0	0	0	1	1	1	1	1	1	1	1	1	1	0
POLR2K|CS	0	1	0	0	0	0	0	0	0	1	1	0	0	0	0	0	1	0	0	1	0	0	0	1	0	0	0	0	1	0	0	1	0	0	0	0	0	0	0	0	1	0	1	1	1	1	0	1	0
POLR2K|RBM8A	1	1	1	1	0	0	0	1	0	1	1	1	0	1	1	1	1	1	1	1	1	1	0	1	1	1	1	1	1	0	0	1	0	1	1	1	0	0	1	0	1	1	1	1	1	1	1	1	0
POLR2K|SRRT	1	1	0	1	1	0	0	0	0	1	1	1	0	0	0	0	0	0	1	1	1	1	0	1	1	0	1	0	1	0	0	1	0	1	0	0	0	0	0	1	1	0	0	1	1	1	1	1	0
POLR2K|CD2BP2	1	1	1	1	1	0	0	1	1	1	1	1	0	1	1	0	1	0	1	1	1	1	0	1	1	1	1	1	1	0	0	1	0	1	1	0	1	0	0	0	1	1	1	1	1	1	1	1	0
POLR2K|RNPS1	1	1	0	1	1	0	0	1	0	1	1	1	0	1	1	0	1	0	1	1	1	1	0	1	1	0	1	1	1	0	0	1	1	1	1	1	0	0	1	1	1	1	1	1	1	1	1	1	0
POLR2K|LENG8	1	1	0	1	0	0	0	1	0	1	1	1	1	0	1	0	1	0	1	1	1	1	0	0	1	1	1	1	1	0	1	1	0	1	1	1	0	1	0	0	1	0	1	1	1	1	0	1	0
POLR2K|PCIF1	1	1	1	0	1	0	0	1	0	1	1	1	0	1	1	0	1	1	1	1	1	1	1	1	1	1	1	1	1	0	1	1	1	1	1	1	0	0	0	1	1	0	0	1	1	1	1	1	0
POLR2K|XPO1	1	1	0	1	1	1	0	1	1	1	1	1	1	1	1	1	1	1	1	1	1	1	0	1	1	0	1	1	1	0	1	0	0	1	0	1	0	0	1	0	1	1	1	1	1	1	1	1	0
POLR2K|NUDT16L1	1	1	1	1	1	1	0	0	1	1	1	1	0	0	1	1	1	1	1	1	1	1	0	1	1	1	1	1	1	0	0	1	0	1	1	1	0	0	0	1	1	0	1	1	1	1	1	1	0
POLR2K|LSM2	0	0	0	1	0	0	0	0	0	0	1	0	0	0	0	0	0	0	0	1	0	0	0	1	0	0	0	0	1	1	0	1	0	0	1	0	0	0	0	0	1	0	0	1	1	0	0	0	0
POLR2K|KPNB1	1	1	0	0	0	0	0	0	0	0	1	0	0	0	0	0	1	1	0	1	0	0	0	0	0	0	1	0	0	0	0	0	0	1	1	0	0	0	1	0	1	0	0	1	1	1	1	1	1
POLR2K|PRKAB1	1	1	1	1	1	1	1	1	0	1	1	1	1	1	1	1	1	1	1	1	1	1	1	1	1	1	1	1	1	0	0	0	0	1	1	1	0	0	1	1	1	0	1	1	1	1	1	1	0
POLR2K|SNRNP70	1	0	0	1	0	0	0	0	0	1	1	1	0	0	0	0	1	0	0	1	0	1	0	1	1	0	1	0	1	0	0	1	0	1	0	1	0	0	0	0	1	0	0	1	1	1	0	1	0
POLR2K|PSMC4	0	0	0	0	0	0	0	0	0	1	1	0	0	0	0	0	0	1	0	1	0	0	0	0	1	0	0	0	1	0	1	0	0	0	0	1	0	0	0	0	0	0	0	1	0	0	0	1	1
FTO|METTL3	0	1	0	1	1	1	0	1	0	1	0	1	1	0	1	1	0	0	1	1	0	0	0	1	1	0	0	0	1	0	0	1	1	0	0	0	0	0	0	0	0	0	1	1	0	0	0	1	0
FTO|MTOR	1	1	0	0	0	1	1	1	1	1	1	1	0	0	0	0	0	0	0	0	0	1	0	1	1	1	0	0	0	1	1	1	0	0	0	0	0	0	0	1	1	0	1	0	0	0	0	0	0
FTO|RPS6KB1	1	1	0	0	1	0	1	1	1	0	0	1	1	0	0	1	1	0	0	0	1	1	0	0	0	0	0	0	0	1	1	0	0	0	1	0	0	0	1	1	1	0	0	1	0	0	1	1	1
FTO|DDX58	1	1	1	1	1	0	0	1	1	1	0	0	0	1	0	1	1	1	1	1	0	0	0	0	0	0	0	1	1	0	0	0	0	0	1	1	0	1	0	1	0	0	0	1	1	1	1	1	1
FTO|NR4A1	1	1	0	1	0	0	1	0	1	1	0	1	1	0	0	0	1	0	0	0	0	0	0	0	1	1	0	0	1	0	1	1	0	1	1	0	0	0	0	1	1	1	0	1	0	1	0	0	0
FTO|UPF3B	0	0	0	0	1	0	1	1	1	0	0	1	0	0	0	1	0	0	1	0	0	0	0	0	0	1	0	0	1	1	1	0	0	0	0	0	0	0	0	0	0	0	0	1	0	0	0	1	0
FTO|NUDT12	1	1	1	1	1	0	1	1	1	1	1	1	0	1	1	1	0	1	1	0	1	1	1	0	1	1	1	0	1	1	1	0	0	0	1	0	0	0	0	1	1	0	1	1	0	1	0	1	1
FTO|NUDT4	0	1	1	0	1	1	1	0	0	0	0	1	1	0	0	0	0	0	0	1	1	1	1	1	1	1	0	0	0	1	1	0	0	0	1	0	0	0	1	1	0	1	0	0	0	1	0	0	1
FTO|EDC3	1	0	0	0	1	0	0	0	0	1	0	0	0	0	0	0	0	0	0	0	1	0	0	1	1	0	0	0	0	0	0	0	0	0	1	0	0	0	0	1	0	0	0	0	0	0	0	0	1
FTO|SNUPN	1	1	0	0	1	0	0	0	1	1	0	0	0	0	0	0	0	1	0	0	0	0	0	0	1	0	0	0	1	0	0	0	0	0	1	0	0	0	0	1	0	0	0	0	0	0	0	1	1
FTO|PML	0	1	0	1	0	0	0	0	0	1	0	1	0	0	0	0	1	0	0	1	0	0	0	0	0	0	0	0	0	0	1	0	0	0	1	0	0	0	1	0	0	1	1	1	0	1	0	1	1
FTO|TSC1	1	1	1	1	1	0	1	1	0	1	0	1	1	1	1	1	0	0	1	0	1	1	0	0	1	1	0	1	1	1	0	0	0	1	1	1	0	0	0	1	0	0	1	1	0	0	1	1	1
FTO|APAF1	1	1	0	0	1	1	1	1	0	1	0	1	1	0	0	1	1	0	0	1	1	0	0	0	1	0	0	1	0	1	1	1	0	0	0	1	0	0	1	1	1	0	0	1	1	0	0	1	0
FTO|ZNF784	1	1	0	0	1	1	1	1	0	1	0	1	0	0	0	0	1	0	1	1	1	1	0	1	1	1	0	1	1	0	1	0	0	0	1	1	0	1	0	1	1	0	1	1	0	1	0	1	0
FTO|IFIT5	0	1	1	0	1	0	0	0	1	0	0	0	0	1	0	1	1	0	0	0	0	0	0	0	0	0	0	0	1	0	0	0	0	0	0	0	0	0	1	0	0	0	0	1	1	1	0	1	1
RPS6KA1|RPS6KA3	1	1	1	1	1	1	1	1	0	1	0	1	1	1	1	1	0	1	1	1	1	1	1	1	1	1	0	1	0	1	0	1	1	1	1	0	1	0	1	1	0	1	1	1	1	1	1	1	1
RPS6KA1|PARN	1	0	1	1	1	1	1	0	1	1	0	1	1	1	1	1	0	1	1	1	1	1	1	1	1	1	1	1	0	1	0	1	1	1	1	1	1	1	1	1	0	1	1	1	1	1	1	0	1
RPS6KA1|POLR2A	0	1	0	0	1	1	1	0	0	1	0	0	0	0	0	1	0	0	1	0	1	0	0	1	0	0	0	0	0	0	1	1	1	1	0	1	0	1	1	0	0	1	1	1	1	0	1	1	1
RPS6KA1|PRPF8	0	0	0	0	0	0	1	0	0	1	0	0	1	1	0	1	0	1	0	0	0	0	0	1	0	1	0	0	0	0	0	1	1	0	0	0	0	1	1	0	0	1	0	1	1	0	1	1	0
RPS6KA1|WTAP	0	0	1	1	1	1	1	1	1	1	1	1	1	1	1	1	0	1	1	1	1	1	1	1	1	1	0	1	1	1	0	1	1	1	0	1	1	1	1	1	0	1	1	1	1	1	1	1	1
RPS6KA1|YTHDF2	0	0	1	1	1	0	1	0	0	0	0	0	1	1	1	1	0	0	1	0	1	1	1	1	0	1	0	1	0	0	0	1	1	1	1	1	1	0	1	0	0	1	1	1	1	0	1	0	1
RPS6KA1|EPAS1	1	0	1	1	1	0	1	0	0	0	0	1	1	1	1	1	0	0	1	1	1	1	1	1	1	0	0	1	0	0	0	1	1	1	0	1	1	0	1	0	0	0	0	1	1	1	1	1	0
RPS6KA1|CCNB1	0	0	0	1	1	1	1	0	0	0	0	0	0	0	0	0	0	1	0	0	1	0	0	1	0	0	0	0	0	1	1	1	1	0	0	0	0	0	1	0	0	1	0	1	0	0	0	0	1
RPS6KA1|NR4A1	1	1	0	1	1	1	1	0	1	1	0	1	1	1	1	1	1	0	0	0	1	1	1	1	1	1	0	1	1	0	1	1	0	1	1	1	1	0	1	1	1	1	0	1	1	1	0	0	0
RPS6KA1|CDK1	0	0	1	1	1	1	1	0	1	0	0	0	1	1	1	1	0	1	0	0	1	0	1	1	1	1	0	0	0	1	1	1	1	0	0	0	1	0	1	1	0	1	1	1	1	0	1	1	1
RPS6KA1|RBM8A	0	0	1	1	1	1	1	0	0	0	0	0	1	1	1	1	0	1	1	0	1	1	1	1	1	1	1	1	0	1	0	1	1	1	1	1	1	0	1	0	0	1	1	1	1	0	1	0	1
RPS6KA1|SRRT	0	0	0	1	1	1	1	0	1	0	0	1	0	0	1	0	0	0	0	0	1	0	1	1	0	1	0	0	0	0	0	1	1	0	0	0	0	0	1	1	0	1	0	1	0	0	1	0	0
RPS6KA1|CD2BP2	1	0	1	1	1	1	1	0	1	0	0	1	1	1	1	1	0	0	0	1	1	1	1	1	1	1	0	1	1	0	0	1	1	1	1	0	1	0	1	0	0	1	1	1	0	0	1	0	1
RPS6KA1|RNPS1	0	0	1	1	1	1	1	0	0	0	0	0	1	1	1	1	0	1	1	0	1	1	1	1	1	1	0	0	1	0	0	1	1	1	1	1	1	0	1	1	0	1	1	1	1	1	1	0	1
RPS6KA1|YTHDF3	0	0	1	1	1	1	1	1	1	1	0	1	1	1	1	1	0	1	0	1	1	1	1	1	1	1	0	1	0	0	0	1	1	1	1	1	1	0	1	1	0	1	1	1	1	1	1	1	1
RPS6KA1|LENG8	1	0	0	1	0	0	0	0	0	0	0	1	1	0	1	1	0	0	1	0	1	1	1	0	1	1	1	1	1	0	1	1	1	1	1	1	1	1	0	0	1	1	1	1	1	1	0	1	1
RPS6KA1|PCIF1	1	0	1	1	1	1	1	0	0	1	0	1	1	1	1	1	0	1	0	0	1	1	1	1	1	1	0	1	1	0	1	1	1	1	1	1	1	0	1	1	0	1	0	1	0	1	1	0	0
RPS6KA1|XPO1	0	0	1	1	1	1	1	1	1	0	0	0	1	1	1	1	0	1	1	0	1	1	1	1	1	1	0	0	1	1	0	1	1	1	0	1	1	0	1	0	0	1	1	1	1	1	1	1	1
RPS6KA1|NUDT5	1	0	1	1	1	1	1	0	1	0	0	1	1	1	1	1	0	1	1	0	1	1	1	1	1	1	0	1	0	1	1	1	1	1	1	0	1	0	1	1	0	1	1	1	1	0	1	1	1
RPS6KA1|NUDT16L1	1	1	1	1	1	1	1	0	1	1	0	0	1	0	1	1	0	1	1	0	1	1	1	1	1	1	1	1	1	1	0	1	1	1	1	1	1	0	1	1	1	1	0	0	0	0	1	0	0
RPS6KA1|KPNB1	0	0	0	0	0	0	1	0	0	0	0	0	1	0	0	1	0	1	0	0	0	0	0	1	0	1	0	0	0	1	0	1	0	0	1	0	0	0	1	0	0	1	0	0	0	0	1	0	1
RPS6KA1|PRKAB1	0	1	1	1	1	1	1	1	0	1	0	1	1	1	1	1	0	1	1	0	1	1	1	1	1	1	1	1	0	1	0	1	1	1	1	1	1	1	1	1	1	1	1	1	0	1	1	1	1
RPS6KA1|SNRNP70	0	0	0	1	0	0	0	0	0	0	0	1	1	0	0	1	0	0	0	0	0	0	1	1	0	1	0	0	0	0	0	1	1	0	0	1	0	0	0	0	0	1	0	1	0	0	0	0	1
RPS6KA1|LSM1	1	0	1	1	1	1	1	1	1	1	1	1	1	1	1	1	0	1	1	1	1	1	1	1	1	1	0	1	0	1	0	1	1	1	1	1	1	1	1	1	0	1	1	1	1	1	1	1	1
RPS6KA3|PARN	1	0	1	1	1	0	0	0	1	0	1	0	0	0	1	1	0	0	1	0	0	0	0	1	1	1	1	1	1	0	0	0	1	1	0	1	1	1	1	1	0	1	0	0	1	0	1	0	1
RPS6KA3|POLR2A	0	1	0	0	1	0	0	0	0	1	0	0	0	0	0	0	0	0	0	0	0	0	0	1	0	0	0	0	1	0	1	0	0	1	0	1	0	1	0	0	1	1	0	0	1	0	0	0	0
RPS6KA3|TNPO1	1	0	1	1	1	0	0	0	1	0	1	0	1	0	1	0	0	1	1	0	1	1	0	1	1	1	1	1	1	1	1	0	1	1	1	1	1	1	1	1	1	1	1	0	1	0	1	0	1
RPS6KA3|WTAP	0	0	1	1	0	0	0	1	1	0	1	0	0	0	1	1	0	1	1	0	1	1	0	1	0	0	0	1	1	0	1	1	1	1	0	1	0	1	1	1	1	1	1	0	1	0	1	0	1
RPS6KA3|YTHDF2	0	0	1	1	0	0	0	0	1	0	1	0	0	0	0	0	0	0	0	0	0	0	0	0	0	0	0	0	1	0	0	0	1	1	1	1	0	0	0	0	0	1	0	0	1	0	0	0	0
RPS6KA3|AKT1	0	0	1	1	1	0	0	1	1	1	1	0	0	0	1	0	0	0	0	0	0	0	0	1	0	0	1	1	1	1	1	1	1	1	1	1	1	1	0	0	0	1	1	0	1	0	0	0	0
RPS6KA3|EPAS1	1	0	1	1	0	0	0	0	0	0	0	1	1	0	1	1	0	0	1	0	0	1	0	0	1	0	0	1	0	0	0	0	1	1	0	1	1	0	0	0	0	0	0	0	1	0	1	0	0
RPS6KA3|NR4A1	1	1	0	1	1	0	1	0	1	1	0	1	1	0	1	1	1	0	0	0	1	1	0	1	1	1	0	1	1	0	1	1	0	1	1	1	0	0	1	1	1	1	0	1	1	1	0	0	0
RPS6KA3|CDK1	0	0	0	1	1	1	0	0	1	0	1	0	0	0	0	0	0	1	0	0	1	0	0	1	0	0	0	0	1	1	1	0	1	0	0	0	0	0	1	1	0	1	0	0	1	0	0	0	0
RPS6KA3|KPNA4	0	0	1	1	1	0	0	1	1	0	1	0	1	0	1	0	0	1	1	0	1	0	0	1	0	0	0	1	1	1	1	1	1	1	1	1	1	1	1	0	1	1	1	0	1	0	1	0	1
RPS6KA3|NXF1	1	0	1	1	0	0	0	1	1	0	1	0	1	0	1	0	0	1	0	0	1	0	0	1	0	1	1	1	1	0	1	1	1	1	1	1	1	1	1	0	1	1	1	0	1	0	1	0	1
RPS6KA3|RBM8A	0	0	1	1	1	0	0	0	1	0	1	0	0	0	1	0	0	0	0	0	1	0	0	1	0	1	1	1	1	0	1	0	1	0	1	1	0	1	0	0	0	1	0	0	1	0	1	0	1
RPS6KA3|CD2BP2	1	0	1	1	1	0	0	0	1	0	1	0	0	0	1	0	0	0	0	0	1	0	0	1	0	1	0	1	1	0	0	0	1	0	0	0	1	0	0	0	0	1	0	0	0	0	1	0	1
RPS6KA3|RNPS1	0	0	0	1	1	0	0	0	1	0	1	0	0	0	1	0	0	0	0	0	0	0	0	1	0	0	0	0	1	0	1	1	1	1	1	1	0	0	1	0	0	1	0	0	0	0	1	0	0
RPS6KA3|SRRM1	1	0	1	1	1	0	0	1	1	0	1	0	0	0	1	0	0	0	1	0	1	0	0	1	0	1	1	1	1	0	1	0	1	1	1	1	0	1	1	1	1	1	1	0	1	0	1	1	1
RPS6KA3|YTHDF3	0	0	1	1	1	0	0	1	1	0	1	0	0	0	1	0	0	1	0	1	1	1	0	1	0	1	0	0	0	0	0	0	1	0	1	1	1	0	1	1	0	0	0	0	1	0	1	1	1
RPS6KA3|LENG8	1	0	0	1	0	0	0	0	0	0	0	1	1	0	1	0	0	0	0	0	1	0	0	0	0	1	1	1	1	0	1	0	1	1	1	1	0	1	0	0	1	0	0	1	0	0	0	0	1
RPS6KA3|PCIF1	1	0	1	1	1	0	0	0	1	1	1	0	0	0	1	0	0	0	0	0	1	0	1	1	0	1	0	1	1	0	1	1	1	1	0	1	1	1	0	0	0	0	0	0	0	0	1	0	0
RPS6KA3|XPO1	0	0	1	1	1	0	0	0	1	0	1	0	1	0	1	1	0	0	0	0	0	0	0	1	0	0	0	0	1	1	1	0	1	1	0	1	0	0	1	0	0	1	0	0	1	0	0	0	0
RPS6KA3|IPO8	1	1	1	1	1	0	0	1	1	0	1	0	1	0	1	1	0	1	1	0	1	1	1	1	0	1	1	0	1	1	1	0	1	1	1	1	1	1	1	1	1	1	1	0	1	0	1	1	1
RPS6KA3|NUDT1	1	0	0	1	1	1	0	0	1	0	1	0	0	0	1	1	0	1	0	0	1	0	0	1	0	1	1	1	1	1	1	0	1	0	1	1	0	0	1	1	0	1	1	0	1	0	0	0	1
RPS6KA3|NUDT5	1	0	1	1	1	0	0	0	1	0	1	0	0	0	1	0	0	1	0	0	1	0	0	1	0	1	1	0	1	1	1	0	1	0	1	1	0	0	0	0	0	1	1	0	1	0	0	1	1
RPS6KA3|NUDT16L1	1	1	1	1	1	0	0	0	1	0	0	0	0	0	1	1	0	1	0	0	1	0	0	1	0	1	1	1	1	1	1	0	1	1	1	1	0	0	0	1	1	0	0	0	0	0	1	0	0
RPS6KA3|PRKAB1	0	1	1	1	1	0	0	1	1	0	1	0	1	0	1	0	0	0	0	0	0	1	1	1	1	1	1	1	1	0	1	0	0	1	1	1	0	1	1	1	1	0	0	0	0	0	1	0	0
RPS6KA3|ATF5	1	1	1	1	1	1	0	1	1	1	1	0	1	0	0	0	0	0	0	0	0	0	0	1	0	0	1	1	1	0	1	0	1	0	1	1	0	1	0	0	1	1	1	0	1	1	0	0	1
RPS6KA3|LSM1	1	0	1	1	1	0	1	0	1	0	1	0	0	0	1	0	0	1	0	0	1	0	0	0	0	1	0	1	1	0	1	1	1	0	1	1	1	1	1	0	0	1	1	0	1	0	0	0	1
EIF4G1|MYC	0	0	0	0	0	1	0	0	0	0	1	1	0	0	0	0	0	0	0	0	0	0	1	1	0	0	1	0	0	0	0	1	0	0	0	0	0	0	1	1	0	0	0	0	0	1	0	0	1
EIF4G1|EIF4EBP1	1	0	0	0	0	1	1	0	1	0	1	0	1	0	0	1	0	1	0	1	0	0	0	0	1	1	0	0	0	1	1	1	1	0	1	0	1	1	0	1	0	1	1	0	1	1	0	0	1
EIF4G1|LSM2	1	1	0	1	1	1	1	0	1	0	1	0	0	1	0	1	0	1	1	0	0	0	0	1	0	1	1	1	1	1	1	1	0	1	1	1	1	1	0	1	0	1	1	0	1	0	0	0	1
EIF4G1|SNRPC	1	0	0	0	0	1	1	0	1	0	1	0	0	1	0	1	0	1	1	0	1	0	0	0	0	1	0	0	1	1	0	1	1	0	0	0	0	1	0	0	0	0	0	0	0	0	0	0	1
EIF4G1|JUN	1	0	0	0	0	1	1	0	0	0	0	1	1	1	0	0	1	0	0	0	0	0	0	0	0	1	0	1	1	0	0	0	0	1	0	0	1	0	0	1	1	1	0	0	0	1	0	0	0
EIF4G1|EIF2S3	1	0	0	0	0	1	0	0	0	0	0	0	0	0	0	1	0	1	0	0	0	0	0	0	0	0	0	0	0	0	0	0	0	0	0	0	1	0	0	0	1	1	1	1	0	1	0	0	1
EIF4G1|EIF4A2	1	1	0	0	1	1	1	1	1	0	1	0	1	1	1	1	0	1	1	0	0	0	1	0	0	1	1	0	1	0	0	0	1	1	1	1	1	1	0	0	0	0	1	0	0	1	0	0	1
EIF4G1|EIF2S2	1	0	1	0	1	1	1	0	1	0	0	0	1	1	1	1	1	1	0	0	1	0	1	0	1	1	1	0	1	1	1	1	1	0	0	0	1	1	0	1	0	0	0	0	0	1	0	0	1
EIF4G1|SRSF1	1	1	0	0	1	1	1	1	1	0	0	1	1	1	0	1	0	1	0	0	1	0	0	0	0	0	1	0	0	1	0	0	0	1	1	0	0	0	1	0	0	0	1	0	0	1	0	0	1
EIF4G1|PSMC4	1	0	1	1	0	1	1	1	1	1	1	0	0	1	0	1	0	1	1	0	1	0	1	0	1	1	0	0	1	1	1	1	0	0	1	1	1	1	0	0	0	1	0	0	1	1	0	0	1
PARN|POLR2A	0	1	0	0	1	0	0	0	0	1	0	0	0	0	0	0	0	0	0	0	0	0	0	1	0	0	0	0	1	0	1	0	0	0	0	1	0	1	0	0	1	1	0	1	1	0	0	1	0
PARN|TNPO1	0	0	1	1	1	1	0	1	1	0	1	0	1	1	1	0	1	1	0	0	1	1	0	0	0	1	1	0	0	1	1	0	0	1	1	1	1	0	1	1	1	1	1	1	1	0	0	1	1
PARN|WTAP	0	1	0	1	0	0	0	1	1	1	1	1	1	0	0	0	1	1	0	0	1	1	1	0	0	0	0	1	1	0	1	1	1	1	0	1	0	1	1	0	1	0	1	1	1	0	1	1	1
PARN|AKT1	0	1	0	1	1	0	0	1	0	1	0	0	1	0	1	0	0	0	0	0	1	0	0	1	0	0	0	1	1	1	1	1	1	1	1	1	0	0	0	0	1	1	1	1	1	0	0	1	0
PARN|EPAS1	0	0	0	0	0	0	1	0	0	0	0	1	1	1	1	1	1	0	1	1	0	1	0	0	1	0	0	1	0	0	0	0	0	0	0	1	1	0	0	0	0	0	0	1	1	0	1	1	0
PARN|NR4A1	1	1	0	1	1	1	1	0	1	1	0	1	1	0	1	1	1	0	0	0	1	1	1	1	1	1	0	1	1	0	1	1	0	1	1	1	0	0	1	1	1	1	0	1	0	1	0	0	0
PARN|CDK1	0	0	0	1	1	1	1	0	1	0	0	0	1	0	0	0	0	1	0	0	1	0	0	1	0	0	0	0	1	1	1	0	1	0	0	0	0	0	1	1	0	1	0	0	1	0	0	1	0
PARN|KPNA4	0	1	0	1	1	0	0	1	0	1	1	0	1	0	1	0	0	1	1	0	1	1	1	0	0	0	0	1	1	1	1	1	1	0	1	1	0	0	1	0	1	1	1	1	1	0	1	1	1
PARN|NXF1	1	0	0	1	0	0	0	1	1	1	1	1	1	0	1	0	1	1	0	0	1	1	0	1	0	0	1	1	1	0	1	1	1	1	1	1	1	1	1	0	1	0	1	1	1	0	1	1	1
PARN|RBM8A	0	1	1	1	0	0	0	1	0	0	1	0	0	0	1	0	0	1	0	0	1	1	0	1	0	0	1	0	1	0	1	0	0	0	1	1	0	0	0	0	0	1	0	1	1	0	0	1	1
PARN|SRRM1	0	1	0	1	1	0	0	1	1	1	1	1	0	0	0	0	1	0	1	0	1	1	0	1	0	1	0	1	1	0	1	1	1	1	1	1	0	0	1	0	1	0	1	1	1	0	0	1	0
PARN|YTHDF3	0	0	1	0	0	0	0	1	0	0	0	0	1	0	0	0	0	1	0	1	1	1	1	0	0	0	0	0	0	0	0	0	0	0	1	1	0	0	1	1	0	0	0	1	1	0	1	1	1
PARN|LENG8	0	0	0	0	0	0	0	1	0	0	0	1	1	0	1	0	1	0	0	0	1	1	0	0	0	0	1	1	1	0	1	1	0	1	1	1	0	1	0	0	1	0	0	1	0	0	0	1	1
PARN|PCIF1	0	0	0	0	1	0	0	0	0	1	1	0	0	0	0	0	1	1	0	0	1	0	1	1	0	0	0	0	1	0	1	1	1	1	0	0	0	0	0	0	0	0	0	0	0	0	1	0	0
PARN|XPO1	0	0	0	1	1	1	0	1	1	0	0	0	1	0	0	1	1	0	0	0	0	0	1	0	0	0	0	0	1	1	1	0	0	1	0	0	0	0	1	0	0	0	0	0	0	1	0	1	0
PARN|IPO8	0	1	1	0	1	1	0	1	0	1	1	1	1	0	0	1	1	1	0	0	1	1	1	1	0	0	1	0	1	1	1	1	0	1	1	1	0	1	1	1	1	0	1	1	1	0	1	1	1
PARN|NUDT1	1	1	0	0	1	1	1	1	1	1	1	0	0	1	1	1	0	1	0	0	1	0	1	1	0	1	1	1	1	1	1	1	1	0	1	0	0	0	1	1	0	1	1	0	1	0	0	1	1
PARN|NUDT5	0	0	1	1	1	0	0	0	1	0	1	1	0	0	0	0	0	1	0	0	1	0	0	0	0	0	0	0	1	1	1	0	0	0	1	0	0	0	0	0	0	1	1	0	1	0	0	1	1
PARN|NUDT16L1	1	1	1	1	1	1	0	0	0	1	0	0	0	0	1	1	0	1	0	0	1	0	1	1	0	1	0	1	1	1	1	0	0	0	1	1	0	0	0	1	1	0	0	0	0	0	1	0	0
PARN|PRKAB1	0	1	1	0	1	1	1	1	0	1	0	1	1	0	0	0	1	0	0	0	1	1	1	1	1	1	1	1	0	1	1	0	0	0	1	0	0	0	1	1	1	0	0	0	0	0	1	1	0
PARN|ATF5	1	1	0	1	0	1	0	1	1	1	1	0	1	0	0	0	0	0	0	0	0	0	0	1	0	0	1	1	1	0	1	0	1	0	1	1	0	1	0	0	1	1	1	1	1	1	0	1	1
PARN|LSM1	0	0	1	0	1	1	1	1	0	1	1	1	0	0	1	0	0	1	0	0	1	1	1	0	0	0	0	1	0	0	1	1	1	0	1	1	1	0	1	0	1	0	1	1	0	1	0	1	1
NT5C2|METTL3	0	1	0	1	1	1	1	1	0	1	1	1	1	0	1	1	0	0	1	1	1	0	1	1	1	1	1	0	1	0	0	1	1	1	1	0	0	1	0	1	1	1	1	1	1	1	1	1	0
NT5C2|TNPO1	0	0	0	0	1	0	0	0	0	0	0	0	1	1	0	0	0	0	1	0	1	0	0	0	1	1	1	0	0	1	0	0	0	0	0	0	0	0	1	0	1	0	1	0	1	0	0	0	0
NT5C2|NR4A1	1	1	0	1	0	0	1	0	1	1	0	1	1	0	0	0	1	0	0	0	0	1	0	0	1	1	0	0	1	0	1	1	0	1	1	0	0	0	0	1	1	1	0	1	0	1	0	0	0
NT5C2|CDK1	0	0	0	0	1	1	1	0	0	0	0	0	0	0	0	0	0	1	0	0	0	0	0	0	0	0	0	0	0	1	1	0	1	0	0	0	0	0	1	1	0	1	0	0	1	0	0	0	0
NT5C2|BLMH	1	0	0	0	0	0	0	1	0	0	0	1	0	0	0	0	0	1	1	0	1	0	0	1	1	1	1	0	1	1	0	1	1	0	1	0	0	1	1	0	1	1	0	1	1	1	1	0	0
NT5C2|KPNA4	0	0	0	0	0	0	0	1	0	1	0	0	0	0	0	0	0	0	1	0	0	0	0	0	0	0	0	1	0	1	0	1	1	0	0	0	0	1	0	0	1	0	0	1	1	0	1	0	0
NT5C2|NXF1	1	0	0	0	0	0	0	1	0	1	0	0	0	0	1	0	0	0	0	0	0	0	0	1	0	1	1	0	1	0	0	1	1	1	0	0	0	1	0	0	0	0	0	1	1	0	1	0	0
NT5C2|UPF2	1	0	1	1	1	0	0	0	0	1	0	1	0	0	0	1	0	1	1	0	1	0	0	0	0	1	1	0	1	0	0	1	1	0	1	0	0	1	0	1	1	0	1	1	1	0	1	1	0
NT5C2|UPF3B	0	0	0	0	1	0	1	1	1	0	1	1	0	0	1	1	0	1	1	0	1	0	1	1	0	1	1	0	1	1	1	1	1	1	0	0	0	1	0	1	1	0	1	1	1	1	0	1	0
NT5C2|SRRM1	0	0	0	0	0	0	0	1	0	1	1	1	0	0	0	0	0	0	1	0	1	0	0	0	0	1	0	0	0	0	0	1	1	0	0	0	0	0	0	0	1	0	0	0	1	0	0	0	0
NT5C2|LENG8	1	0	0	0	0	0	0	0	0	0	0	1	1	0	1	0	0	0	0	0	0	0	0	0	0	1	1	0	1	0	1	1	0	1	1	1	0	1	0	0	1	0	0	1	0	0	0	0	0
NT5C2|PHAX	1	0	1	1	1	0	0	1	0	1	0	1	0	0	1	0	0	1	1	1	1	1	1	1	0	1	1	0	1	1	0	1	1	0	1	0	0	1	1	1	1	1	1	1	1	1	1	0	0
NT5C2|NUDT4	1	1	1	0	1	1	1	1	0	1	0	1	1	0	1	0	0	0	0	1	1	1	1	1	1	1	1	0	0	1	1	1	1	1	1	0	0	0	1	1	1	1	0	0	0	1	0	0	1
NT5C2|EDC3	1	0	0	0	1	0	0	1	0	1	0	1	0	0	0	0	0	1	1	0	1	0	1	1	1	1	1	0	1	0	0	1	1	1	1	0	0	0	0	1	1	1	1	0	1	1	1	0	0
NT5C2|IPO8	0	0	0	0	0	0	0	1	0	1	0	1	0	0	0	0	0	0	1	1	1	0	1	0	0	1	1	0	0	0	0	1	1	0	0	1	0	1	1	1	1	0	1	1	1	0	1	0	0
NT5C2|NUDT1	1	0	0	0	1	1	1	0	0	1	1	0	0	0	0	0	0	0	0	0	1	0	0	1	0	1	1	0	1	1	1	1	1	0	0	0	0	0	0	1	0	1	0	0	0	0	0	0	0
NT5C2|PML	1	1	0	1	0	0	0	1	0	1	1	1	0	0	0	0	1	1	0	1	1	0	1	0	0	0	1	0	1	0	1	1	1	1	1	1	0	1	1	0	1	1	1	1	1	1	1	1	1
NT5C2|ATF5	1	1	0	0	0	1	0	1	0	1	1	0	1	0	0	0	0	0	0	0	0	0	0	1	0	0	1	0	1	0	1	0	1	0	1	1	0	1	0	0	1	1	1	0	0	1	0	0	0
POLR2A|PRPF8	0	0	1	0	0	0	0	1	0	0	0	1	1	1	0	0	1	1	0	1	0	0	1	0	0	1	0	0	0	0	0	1	1	0	0	0	0	0	1	1	0	0	0	0	0	1	0	1	0
POLR2A|TNPO1	1	0	1	1	1	1	1	1	1	0	1	1	1	1	1	1	1	1	1	1	1	1	1	0	1	1	1	1	0	1	0	1	1	1	1	0	1	0	1	1	1	0	1	0	1	1	1	1	1
POLR2A|WTAP	1	0	1	1	0	0	1	1	1	0	1	1	1	1	1	1	1	1	1	1	1	1	1	0	1	1	1	1	1	1	0	1	1	1	0	0	1	1	1	1	1	0	1	0	0	1	1	1	1
POLR2A|YTHDF2	1	0	1	1	0	0	1	1	1	0	1	1	1	1	1	0	1	1	1	1	1	1	1	0	1	1	1	1	0	1	0	1	1	0	1	0	1	0	1	1	0	0	1	0	0	1	1	0	1
POLR2A|AKT1	1	0	1	1	0	0	1	1	1	0	1	1	1	1	1	1	1	1	1	1	1	1	1	0	1	1	1	1	1	1	0	1	1	1	1	0	1	0	1	1	0	0	1	0	0	1	1	1	0
POLR2A|EPAS1	1	0	1	1	0	0	1	1	0	0	0	1	1	1	1	1	1	1	1	1	1	1	1	0	1	1	0	1	0	0	0	1	1	0	0	1	1	0	1	1	0	0	0	1	1	1	1	1	0
POLR2A|CCNB1	0	0	0	1	1	0	0	0	0	0	0	1	0	1	0	0	0	1	0	0	1	0	0	0	0	0	0	0	0	1	1	1	0	0	0	0	0	0	1	1	0	0	0	0	0	1	0	0	1
POLR2A|NR4A1	1	1	0	1	0	1	1	0	1	1	0	1	1	1	1	1	1	0	0	1	1	1	1	0	1	1	0	1	1	0	1	1	0	1	1	0	1	0	1	1	1	1	0	1	0	1	0	0	0
POLR2A|CDK1	0	0	1	1	1	1	1	0	1	0	1	1	1	1	1	1	1	1	0	0	1	1	1	0	1	1	0	0	1	1	1	1	1	0	0	0	1	0	1	1	0	1	1	0	1	1	1	1	1
POLR2A|KPNA4	0	0	1	1	0	0	1	1	1	0	1	1	1	1	1	1	1	1	1	1	1	1	1	0	1	1	1	1	1	1	0	1	1	1	1	0	1	0	1	1	1	0	1	0	1	1	1	1	1
POLR2A|NXF1	1	0	1	1	0	0	1	1	1	0	1	1	1	1	1	1	1	1	1	1	1	1	1	0	1	1	1	1	1	1	0	1	1	1	1	0	1	0	1	1	1	0	1	1	1	1	1	1	1
POLR2A|RBM8A	1	0	1	1	0	0	1	1	1	0	1	1	1	1	1	1	1	1	1	1	1	1	1	0	1	1	1	1	1	1	0	1	1	0	1	0	1	0	1	1	0	0	1	0	1	1	1	0	1
POLR2A|SRRT	0	0	1	1	0	0	1	0	1	0	1	1	1	1	1	0	1	1	0	0	1	1	1	0	1	1	1	0	0	0	0	1	1	0	0	0	0	0	1	1	0	0	0	0	0	0	0	0	0
POLR2A|CD2BP2	1	0	1	1	0	0	1	0	1	0	1	1	1	1	1	1	1	1	0	1	1	1	1	0	1	1	1	1	1	1	0	1	1	0	1	0	1	0	1	1	0	0	0	0	0	0	1	0	1
POLR2A|RNPS1	1	0	1	1	0	0	1	0	1	0	1	1	1	1	1	1	1	1	1	1	1	1	1	0	1	1	1	0	1	1	0	1	1	0	1	0	1	0	1	1	0	0	0	0	0	1	1	0	1
POLR2A|SRRM1	1	0	1	1	0	1	1	1	1	0	1	1	1	1	1	1	1	1	1	1	1	1	1	0	1	1	1	1	1	1	0	1	1	1	1	0	1	0	1	1	1	0	1	0	1	1	1	1	1
POLR2A|YTHDF3	1	0	1	1	0	1	1	1	1	0	1	1	1	1	1	1	1	1	0	1	1	1	1	0	1	1	1	1	0	1	0	1	1	0	1	0	1	0	1	1	0	0	1	0	1	1	1	1	1
POLR2A|LENG8	1	0	0	1	0	0	0	1	0	0	0	1	1	1	1	0	1	0	1	0	1	1	1	0	1	1	1	1	1	0	1	1	1	1	1	1	1	1	0	0	1	0	1	1	0	1	0	1	1
POLR2A|PCIF1	1	0	1	1	0	0	1	1	1	0	1	1	1	1	1	0	1	1	0	1	1	1	1	1	1	1	1	1	1	0	0	1	1	1	1	0	1	0	1	1	0	0	0	0	0	1	1	0	0
POLR2A|XPO1	0	0	1	1	0	1	1	1	1	0	1	1	1	1	1	1	1	1	1	0	1	1	1	0	1	1	1	0	1	1	0	1	1	1	0	0	1	0	1	1	0	0	1	0	0	1	1	0	1
POLR2A|NUDT1	1	0	1	1	1	1	1	1	1	0	1	1	1	1	1	1	1	1	1	1	1	1	1	1	1	1	1	1	1	1	1	1	1	0	1	0	1	0	1	1	0	0	1	0	0	1	1	1	1
POLR2A|NUDT5	1	0	1	1	1	1	1	0	1	0	1	1	1	1	1	1	1	1	1	1	1	1	1	0	1	1	1	1	1	1	1	1	1	0	1	0	1	0	1	1	0	0	1	0	0	1	0	1	1
POLR2A|NUDT16L1	1	0	1	1	1	1	1	0	1	0	0	1	1	1	1	1	1	1	1	1	1	1	1	0	1	1	1	1	1	1	0	1	1	0	1	0	1	0	1	1	1	0	0	0	0	1	1	0	0
POLR2A|KPNB1	0	0	0	1	0	0	0	0	1	0	0	0	1	1	1	0	1	1	0	0	0	1	1	0	0	1	1	0	0	1	0	1	0	0	1	0	0	0	1	1	0	0	0	0	0	0	0	0	1
POLR2A|PRKAB1	0	0	1	1	1	1	1	1	1	0	1	1	1	1	1	1	1	1	1	1	1	1	1	0	1	1	1	1	0	1	0	1	0	0	1	0	1	0	1	1	1	0	0	0	0	1	1	1	0
POLR2A|SNRNP70	1	0	0	1	0	0	0	0	0	0	0	1	1	1	1	0	1	0	0	0	0	1	1	0	1	1	1	0	1	0	0	1	0	0	0	0	0	0	0	0	0	0	0	0	0	1	0	0	0
POLR2A|LSM1	1	0	1	1	0	1	1	1	1	0	1	1	1	1	1	1	1	1	0	1	1	1	1	0	1	1	1	1	0	1	0	1	1	0	1	0	1	0	1	1	0	0	1	0	0	1	1	1	1
METTL3|MTOR	1	1	1	0	0	1	1	1	1	0	1	0	0	0	0	0	0	1	0	0	0	1	1	0	0	1	1	1	0	1	1	0	0	1	0	0	1	1	1	1	1	1	1	0	1	1	1	0	1
METTL3|RPS6KB1	1	0	1	0	1	0	1	1	1	0	0	1	0	0	0	1	1	1	0	0	1	1	0	0	0	0	1	1	0	1	1	0	0	1	1	1	1	1	1	1	1	1	0	1	1	1	1	1	1
METTL3|DDX58	1	0	1	1	0	0	0	1	1	0	1	0	0	1	0	1	1	1	1	1	0	1	0	0	0	0	0	1	1	1	1	0	0	0	1	1	1	1	0	1	0	1	0	1	1	1	1	1	1
METTL3|NR4A1	1	1	0	1	0	0	1	0	1	1	0	1	1	0	0	0	1	0	0	0	0	1	0	0	1	1	0	0	1	0	1	1	0	1	1	0	0	0	0	1	1	1	0	1	0	1	0	0	0
METTL3|BLMH	1	0	1	0	0	0	0	1	1	0	0	0	0	0	0	0	0	1	0	0	0	0	0	0	0	0	0	0	0	1	1	0	1	0	1	0	0	0	1	0	1	0	0	0	1	1	0	0	1
METTL3|UPF3B	0	0	0	0	0	0	1	1	1	0	1	0	0	0	0	1	0	1	1	0	0	0	0	0	0	1	0	0	1	1	1	0	0	0	0	0	0	1	0	1	1	0	0	1	1	1	0	1	1
METTL3|NUDT12	1	1	1	1	1	0	1	1	1	1	1	0	0	1	1	1	1	1	1	0	1	1	1	0	1	1	1	1	1	1	1	0	0	0	1	1	1	1	1	1	1	1	1	0	0	1	1	1	1
METTL3|PHAX	1	0	1	0	1	0	0	0	0	0	0	0	0	0	0	0	0	1	0	0	0	1	0	0	0	0	0	1	0	1	1	0	0	0	0	0	1	0	1	1	1	1	0	0	0	1	1	0	1
METTL3|NUDT4	1	1	1	0	1	1	1	0	0	0	0	1	1	0	0	0	0	1	0	0	1	1	1	1	1	1	0	1	0	1	1	0	0	0	1	0	1	0	1	1	1	1	0	0	0	1	0	0	1
METTL3|EDC3	1	0	1	0	1	0	0	0	0	1	0	0	0	0	0	0	1	1	0	0	1	0	0	0	1	0	1	0	0	0	1	0	0	1	1	0	1	0	0	1	1	1	0	0	0	1	1	0	1
METTL3|SNUPN	1	0	1	0	1	0	0	0	1	0	1	0	0	0	0	0	1	1	0	0	1	1	0	0	0	0	1	1	0	0	1	0	0	1	1	1	1	1	0	1	1	1	0	0	1	1	0	0	1
METTL3|PML	1	1	1	1	0	0	0	0	0	0	1	0	0	0	0	0	1	1	0	0	0	0	0	0	0	0	0	0	0	0	1	0	0	1	1	1	0	0	1	0	1	1	0	1	1	1	0	1	1
METTL3|TSC1	1	0	1	1	1	0	1	0	1	1	1	0	0	1	1	1	1	1	1	0	1	1	0	0	0	1	1	1	1	1	1	0	0	1	1	1	1	1	1	1	1	1	1	1	1	1	1	1	1
METTL3|APAF1	1	1	1	0	1	1	1	1	0	1	1	1	1	0	0	1	1	1	0	1	1	1	0	0	0	0	0	1	0	1	1	0	0	0	1	1	1	0	1	1	1	1	0	1	1	0	1	1	1
METTL3|ZNF784	1	1	1	0	1	1	1	1	0	1	1	1	0	0	0	0	1	1	0	0	1	1	1	1	0	1	1	1	0	0	1	0	0	1	1	1	1	1	0	1	1	1	1	1	1	1	0	1	1
METTL3|IFIT5	1	0	1	0	1	0	0	0	1	0	1	0	0	1	0	1	1	1	0	0	0	1	1	0	0	0	0	0	0	0	1	0	0	0	1	1	1	0	1	0	1	0	0	1	1	1	0	1	1
PRPF8|YTHDF2	1	1	1	1	1	1	1	1	1	0	1	0	1	1	1	1	1	0	1	1	1	1	1	0	1	1	1	1	1	1	1	1	1	1	1	1	1	0	0	1	1	1	1	0	0	0	1	0	1
PRPF8|EPAS1	1	0	1	1	1	1	1	0	0	0	0	1	1	1	1	1	1	0	1	1	1	1	1	0	1	0	1	1	0	1	0	1	1	1	0	1	1	0	1	1	0	0	1	1	1	1	1	1	0
PRPF8|CCNB1	0	0	0	1	1	1	0	0	0	0	0	0	0	0	0	0	0	1	0	0	1	0	0	0	0	0	0	0	0	1	1	0	0	0	0	0	0	0	1	1	0	0	1	1	0	0	0	0	1
PRPF8|EIF4EBP1	0	0	0	1	0	1	0	0	1	0	1	0	0	0	0	0	0	0	0	0	0	0	0	0	0	0	0	0	0	1	0	1	0	0	0	0	0	0	0	0	0	0	1	0	0	0	0	0	1
PRPF8|CDK1	1	1	1	1	1	1	1	0	1	0	1	1	1	1	1	1	1	1	0	0	1	1	1	1	1	1	1	1	1	1	1	1	1	0	0	0	1	0	1	1	1	1	1	0	1	0	1	1	1
PRPF8|CS	0	0	1	1	1	0	1	0	0	0	0	0	0	0	0	0	1	0	0	0	0	0	1	0	0	1	0	0	1	1	1	1	0	0	1	0	0	0	0	1	0	0	1	0	0	0	0	0	1
PRPF8|SRRT	1	1	0	1	1	1	1	0	1	0	1	1	0	0	1	0	1	0	0	0	1	1	1	1	1	1	1	1	1	1	1	1	0	0	0	1	0	0	1	1	0	0	1	0	0	0	1	0	0
PRPF8|CD2BP2	1	1	1	1	1	1	1	0	1	0	1	1	1	1	1	1	1	0	1	1	1	1	1	1	1	1	1	1	1	1	1	1	0	1	1	0	1	0	1	1	0	1	1	0	0	0	1	0	1
PRPF8|RNPS1	1	1	1	1	1	1	1	0	1	0	1	1	1	1	1	1	1	0	1	0	1	1	1	1	1	1	1	1	1	1	1	1	1	1	1	1	1	0	1	1	0	1	1	0	0	1	1	0	1
PRPF8|LENG8	1	1	0	1	0	0	0	1	0	0	0	1	1	0	1	1	1	0	1	0	1	1	1	0	1	1	1	1	1	0	1	1	1	1	1	1	1	1	0	0	1	0	1	1	0	1	0	1	1
PRPF8|PCIF1	1	1	1	1	1	1	1	1	1	1	1	1	0	1	1	1	1	1	0	1	1	1	1	1	1	1	1	1	1	0	1	1	1	1	1	1	1	0	1	1	0	0	1	0	0	1	1	0	0
PRPF8|XPO1	1	1	1	1	1	1	1	1	1	0	1	1	1	1	1	1	1	0	1	0	1	1	1	1	1	1	1	1	1	1	1	0	1	1	0	1	1	0	1	1	1	1	1	0	0	1	1	0	1
PRPF8|NUDT16L1	1	1	1	1	1	1	1	0	1	1	1	1	1	0	1	1	1	1	1	0	1	1	1	1	1	1	1	1	1	1	1	1	1	1	1	1	1	0	0	1	1	0	1	0	0	1	1	0	0
PRPF8|LSM2	0	0	0	1	0	0	0	0	0	0	0	0	0	0	0	0	0	0	0	0	0	0	0	1	0	0	0	0	1	1	1	1	0	0	1	0	0	0	0	1	0	0	0	0	0	0	0	0	1
PRPF8|KPNB1	1	0	0	1	1	1	0	0	1	0	0	0	1	0	1	1	1	0	0	0	0	1	1	0	0	1	1	0	0	1	1	0	0	0	1	0	0	0	1	0	1	0	0	0	0	0	1	0	1
PRPF8|SNRNP70	1	0	0	1	0	0	0	0	0	0	1	1	1	0	1	1	1	0	0	0	1	1	1	1	1	1	1	0	1	0	0	1	0	0	0	1	0	0	0	0	0	0	1	0	0	0	0	0	1
PRPF8|PSMC4	0	0	1	1	0	0	0	0	0	0	1	0	0	0	0	0	0	0	0	0	0	0	0	0	1	0	0	0	1	1	1	0	0	0	0	1	1	0	0	0	0	0	0	0	0	0	0	0	1
TNPO1|WTAP	0	1	0	0	0	0	0	1	0	1	0	1	0	0	0	1	0	1	0	1	0	1	1	0	0	0	0	1	1	0	1	1	1	1	0	1	0	1	0	0	0	0	0	1	0	0	1	0	1
TNPO1|AKT1	0	1	0	0	0	0	0	1	0	1	0	0	0	0	0	0	0	0	0	1	0	0	1	1	0	0	0	1	1	0	1	1	1	1	1	0	0	1	0	0	0	0	0	1	0	1	0	0	0
TNPO1|EPAS1	1	0	0	0	0	0	1	0	0	0	0	1	1	0	1	1	1	0	1	1	0	1	0	0	1	0	0	1	0	0	0	0	1	0	0	1	1	0	0	0	0	0	0	1	1	0	1	1	0
TNPO1|NR4A1	1	1	0	1	0	1	1	0	1	1	0	1	1	0	1	1	1	0	0	1	0	1	1	1	1	1	0	1	1	0	1	1	0	1	1	0	0	0	0	1	1	1	0	1	0	1	0	0	0
TNPO1|CDK1	0	0	0	0	1	1	1	0	1	0	0	0	0	0	0	0	0	1	0	0	0	0	1	1	0	0	0	0	1	1	1	0	1	0	0	0	0	0	1	1	0	1	0	0	1	0	0	0	0
TNPO1|BLMH	1	1	1	0	0	0	1	1	1	1	1	1	0	0	0	0	0	1	0	1	1	0	1	1	1	0	0	1	1	0	1	1	1	1	1	1	1	1	1	0	0	1	0	1	1	1	1	1	1
TNPO1|KPNA4	0	1	0	0	0	0	0	1	0	1	1	1	0	0	0	0	0	0	1	1	0	0	1	0	0	0	0	1	1	0	1	1	1	0	1	1	0	1	0	0	0	0	0	1	1	1	1	1	0
TNPO1|NXF1	1	1	0	0	0	0	0	1	0	1	1	1	0	0	1	1	0	1	0	1	0	0	1	1	0	0	0	1	1	0	0	1	1	1	1	1	0	1	0	0	0	0	0	1	1	1	1	1	1
TNPO1|UPF2	1	1	1	1	0	0	0	1	1	1	1	1	0	0	1	1	0	1	1	1	0	0	1	1	0	0	0	1	1	0	1	1	1	1	1	0	0	1	0	1	0	1	1	1	1	1	1	1	1
TNPO1|UPF3B	1	1	0	0	0	1	1	1	1	0	1	1	0	0	1	1	0	1	1	1	1	1	1	1	0	0	1	0	1	0	1	1	1	1	1	1	1	1	0	1	0	1	1	1	1	1	1	1	1
TNPO1|SRRM1	0	1	0	0	0	0	0	1	1	1	1	1	0	0	0	0	0	0	1	1	0	0	1	1	0	0	0	1	1	0	1	1	1	1	0	0	0	1	0	0	0	0	0	1	1	0	1	1	0
TNPO1|YTHDF3	0	0	1	0	0	0	0	1	0	0	0	0	0	0	0	0	0	0	0	1	0	1	1	0	0	0	0	0	0	0	0	0	0	0	0	0	0	0	1	1	0	0	0	1	1	0	1	1	1
TNPO1|LENG8	1	0	0	0	0	0	0	0	0	0	0	1	1	0	1	0	0	0	0	0	0	0	1	0	0	0	0	1	1	0	1	1	1	1	1	1	0	1	0	0	0	0	0	1	0	0	0	0	1
TNPO1|PCIF1	1	0	0	0	0	0	0	0	0	1	0	0	0	0	0	0	0	0	0	1	1	0	1	1	0	0	0	1	1	0	1	1	1	1	0	0	0	0	0	0	0	0	0	0	0	0	1	0	0
TNPO1|NUDT4	1	1	1	0	1	1	1	1	0	1	1	1	0	0	1	1	0	1	0	1	1	1	1	1	1	0	0	1	1	0	1	1	1	1	1	1	1	1	1	1	0	1	0	1	0	1	0	1	1
TNPO1|IPO8	1	1	1	0	0	0	1	1	0	1	0	1	0	0	0	1	0	1	0	1	0	1	1	1	0	0	0	0	1	0	1	1	1	1	0	1	0	1	0	1	0	0	0	1	1	0	1	1	0
TNPO1|NUDT1	1	1	0	0	0	1	1	1	1	1	1	0	0	0	0	1	0	1	0	0	1	0	1	1	0	1	0	1	1	0	1	1	1	0	0	0	0	0	0	1	0	1	0	0	0	0	0	1	0
TNPO1|NUDT5	0	0	0	0	0	0	0	0	1	0	0	1	0	0	0	0	0	1	0	0	0	0	1	0	0	0	0	0	1	0	1	0	0	0	0	0	0	0	0	0	0	1	0	0	0	0	0	1	1
TNPO1|NUDT16L1	1	1	1	1	0	0	0	0	0	1	0	0	0	0	0	1	0	0	0	0	0	0	1	1	0	0	0	1	1	0	0	0	1	0	1	0	0	0	0	1	0	0	0	0	0	0	1	0	0
TNPO1|PML	1	1	1	1	0	0	0	1	1	1	1	1	0	0	0	1	1	1	0	1	0	1	1	0	0	0	0	1	1	0	1	1	1	1	1	1	1	1	1	0	0	1	1	1	1	1	1	1	1
TNPO1|PRKAB1	0	1	0	0	0	0	1	1	0	1	0	1	0	0	0	0	0	0	0	1	0	1	1	1	1	0	1	1	0	0	0	0	0	0	0	0	0	1	0	1	0	0	0	0	0	0	1	0	0
TNPO1|ATF5	1	1	0	0	0	1	0	1	1	1	1	0	1	0	0	0	0	0	0	1	0	0	1	1	0	0	0	1	1	0	1	0	1	0	1	1	0	1	0	0	0	1	1	0	0	1	0	0	1
TNPO1|LSM1	1	0	1	0	0	0	1	1	0	1	1	1	0	0	0	0	0	1	0	1	0	0	1	0	0	0	0	1	0	0	1	1	1	0	1	0	1	1	0	0	0	0	0	1	0	1	0	0	1
WTAP|AKT1	1	0	0	0	1	0	0	1	0	1	0	0	1	0	1	0	0	0	0	1	0	0	0	1	0	0	1	1	0	1	1	1	0	1	1	0	1	0	0	0	0	1	1	1	1	1	0	1	0
WTAP|EPAS1	1	0	0	0	0	0	1	0	0	0	0	1	1	1	1	1	1	0	1	1	0	1	0	0	1	0	0	1	0	0	0	0	0	0	0	1	1	0	0	0	0	0	0	1	1	0	0	1	0
WTAP|NR4A1	1	1	0	1	1	1	1	0	1	1	0	1	1	1	1	1	1	0	0	0	1	1	0	1	1	1	0	1	1	0	1	1	0	1	1	0	0	0	1	1	1	1	0	1	0	1	0	0	0
WTAP|CDK1	0	0	0	0	1	1	1	0	1	0	0	0	1	0	0	0	0	1	0	0	0	0	0	1	0	0	0	0	0	1	1	0	0	0	0	0	0	0	1	1	0	1	0	0	1	0	0	1	0
WTAP|KPNA4	0	0	0	0	1	0	1	1	0	1	1	0	1	1	1	0	0	0	1	0	0	0	1	0	0	0	1	1	0	1	1	1	0	0	1	1	1	0	1	0	1	1	1	1	1	1	0	1	0
WTAP|NXF1	1	0	0	0	1	0	1	1	1	0	1	0	1	1	1	0	1	1	0	1	1	0	0	1	1	1	1	1	0	0	0	1	0	1	1	1	1	0	0	0	1	1	1	1	1	1	0	1	0
WTAP|RBM8A	1	0	1	0	1	0	0	0	0	0	0	0	0	0	1	0	0	0	0	0	0	0	0	1	0	1	1	0	0	1	0	0	0	0	1	0	0	0	0	0	0	1	0	1	1	0	0	0	0
WTAP|RNPS1	1	0	0	0	1	0	0	0	0	0	0	0	0	0	0	0	0	0	0	0	0	0	0	1	1	0	0	0	0	0	0	0	0	0	1	0	0	0	1	0	0	1	0	0	0	1	0	0	0
WTAP|SRRM1	1	1	0	0	1	1	0	1	1	1	1	0	0	0	0	0	0	0	1	1	1	0	0	1	0	1	1	0	0	0	1	0	0	0	1	0	0	0	1	1	1	1	1	1	1	1	0	1	0
WTAP|YTHDF3	0	0	1	0	1	1	1	1	0	0	0	0	0	1	0	0	0	0	0	1	1	0	1	0	0	1	0	0	0	0	0	0	0	0	1	0	1	0	1	1	0	0	0	1	1	1	1	1	0
WTAP|LENG8	1	0	0	0	0	0	0	0	0	0	0	1	1	0	1	0	1	0	0	0	1	0	0	0	0	1	1	1	1	0	1	0	0	1	1	1	0	1	0	0	1	0	0	1	0	1	0	1	0
WTAP|PCIF1	1	0	0	0	1	0	0	0	0	1	0	0	0	0	0	0	1	0	0	0	1	0	1	1	1	1	1	0	0	0	1	1	0	0	1	0	1	0	0	0	0	0	0	0	0	1	1	0	0
WTAP|XPO1	0	0	0	1	1	1	1	0	1	0	0	0	1	1	0	1	0	0	0	0	0	0	0	1	1	0	0	0	0	1	1	0	0	1	0	0	0	0	0	0	0	0	0	0	0	1	0	0	0
WTAP|IPO8	1	1	1	0	1	1	1	1	0	0	0	1	1	1	1	1	1	1	1	1	1	1	1	1	1	1	1	0	0	1	1	0	0	0	1	1	1	1	1	1	1	1	1	1	1	1	0	1	0
WTAP|NUDT1	1	1	0	0	1	1	1	0	1	0	1	0	0	1	1	1	0	1	0	0	1	0	1	1	1	1	1	1	1	1	1	0	1	0	1	0	0	0	0	1	0	1	1	0	0	0	0	1	0
WTAP|NUDT5	1	0	1	0	1	1	1	0	1	0	0	1	0	1	0	0	0	1	0	0	1	0	0	1	0	1	1	0	0	1	1	0	0	0	1	0	0	0	0	0	0	1	1	0	1	0	0	1	1
WTAP|NUDT16L1	1	1	1	1	1	1	1	0	0	1	0	0	0	0	1	1	0	0	0	0	0	0	0	1	1	1	1	1	0	1	0	0	0	0	1	0	0	0	0	1	1	0	0	0	0	0	0	0	0
WTAP|PRKAB1	0	1	1	0	1	1	1	1	0	1	0	1	1	0	0	0	0	0	0	0	0	1	1	1	1	1	1	1	0	1	0	0	0	0	1	0	0	0	0	1	1	0	0	0	0	0	0	1	0
WTAP|ATF5	1	1	0	0	1	1	0	1	1	1	1	0	1	1	0	0	0	0	0	1	0	0	0	1	0	0	1	0	0	0	1	0	1	0	1	1	0	0	0	0	1	1	1	0	1	1	0	0	0
WTAP|LSM1	1	0	1	0	1	1	1	0	0	0	1	1	0	1	1	0	0	1	0	1	0	0	0	0	0	1	0	1	0	1	1	1	0	0	1	0	1	0	1	0	0	1	1	0	0	1	0	0	0
YTHDF2|EPAS1	1	0	1	0	1	0	1	0	0	1	0	1	1	1	1	1	1	0	1	1	1	1	0	0	1	0	0	1	0	0	0	0	1	0	0	1	1	0	1	0	0	0	0	1	1	1	1	1	0
YTHDF2|CCNB1	0	0	0	1	1	1	0	0	0	0	0	1	0	0	0	0	0	1	0	0	0	0	0	0	0	0	0	0	0	1	1	0	0	0	0	0	0	0	1	0	0	0	0	1	0	0	0	0	1
YTHDF2|NR4A1	1	1	0	1	1	1	1	0	1	1	0	1	1	1	1	1	1	0	0	1	1	1	1	1	1	1	0	1	1	0	1	1	0	1	1	1	1	0	1	1	1	1	0	1	1	1	0	0	0
YTHDF2|CDK1	0	0	0	1	1	1	1	0	1	0	0	1	1	1	0	1	1	1	0	0	1	0	1	1	1	0	0	0	1	1	1	0	1	0	0	0	0	0	1	1	0	1	1	1	1	0	1	1	1
YTHDF2|RBM8A	1	1	1	1	1	1	1	0	0	1	0	1	1	1	1	1	1	1	0	0	1	1	1	1	1	1	1	1	1	1	1	0	0	0	1	1	0	1	1	1	0	1	1	1	1	1	1	1	1
YTHDF2|SRRT	0	1	0	0	1	1	1	0	1	0	0	1	0	0	1	0	0	0	0	0	1	0	0	1	1	0	0	0	1	0	1	0	0	0	0	0	0	0	1	1	0	0	0	1	0	0	0	0	0
YTHDF2|CD2BP2	1	0	1	1	1	1	1	0	1	0	0	1	1	1	1	1	0	1	0	1	1	1	1	1	1	1	1	1	1	0	0	1	0	0	0	0	1	0	1	0	0	1	0	0	0	0	1	0	1
YTHDF2|RNPS1	1	1	0	0	1	1	1	0	1	1	0	1	1	1	1	1	1	1	0	0	1	1	1	1	1	0	0	0	1	0	1	1	1	0	0	0	1	0	1	1	0	1	0	1	0	1	1	0	1
YTHDF2|LENG8	1	0	0	0	0	0	0	0	0	1	0	1	1	0	1	1	1	0	1	0	1	1	1	0	1	1	1	1	1	0	1	1	0	1	1	1	1	1	0	0	1	0	0	1	0	1	0	1	1
YTHDF2|PCIF1	1	0	1	0	1	1	1	0	0	1	0	1	0	1	1	1	1	1	0	1	1	1	1	1	1	1	0	1	1	0	1	1	1	1	0	0	1	1	1	1	0	0	0	1	0	1	1	0	0
YTHDF2|XPO1	0	1	1	1	1	1	1	1	1	0	0	1	1	1	1	1	1	1	1	0	1	1	1	1	1	0	0	0	1	1	1	0	0	1	0	1	1	0	1	1	0	1	1	1	1	1	1	1	1
YTHDF2|NUDT5	1	1	1	1	1	1	1	0	1	0	0	1	1	1	1	1	1	1	0	0	1	1	1	1	1	1	1	0	1	1	1	1	0	0	1	0	1	0	1	1	0	1	1	1	1	1	0	1	1
YTHDF2|NUDT16L1	1	1	1	1	1	1	1	0	1	1	0	1	0	0	1	1	0	1	1	0	1	1	1	1	1	1	1	1	1	1	1	1	0	1	1	1	1	0	0	1	1	0	0	0	0	1	1	0	0
YTHDF2|PRKAB1	0	1	1	0	1	1	1	1	0	1	0	1	1	1	1	1	1	1	1	0	1	1	1	1	1	1	1	1	1	1	1	0	0	1	0	0	1	1	1	1	1	0	0	1	0	1	1	1	0
METTL14|DCP2	0	0	0	1	0	0	0	0	0	1	1	0	0	0	0	0	1	0	1	0	1	1	1	0	0	0	0	0	0	1	1	1	1	1	0	1	0	1	0	1	0	1	1	0	1	1	0	1	1
METTL14|DDX58	1	0	0	1	0	0	0	1	1	0	1	0	0	1	0	1	1	1	1	1	0	0	0	0	0	0	0	0	1	0	0	0	0	0	0	1	0	1	0	0	0	0	0	0	0	0	1	0	1
METTL14|NR4A1	1	1	0	1	0	0	1	0	1	1	0	1	1	0	0	0	1	0	0	0	0	0	0	0	1	1	0	0	1	0	1	1	0	1	1	0	0	0	0	0	1	1	0	1	0	0	0	0	0
METTL14|NUDT12	0	0	1	0	1	0	1	1	0	1	1	0	0	1	1	1	0	0	1	0	1	0	0	0	1	1	0	0	1	1	1	0	0	0	0	0	1	0	0	1	1	0	0	0	0	1	0	1	1
METTL14|NUDT3	0	0	0	0	0	1	1	0	1	1	1	1	0	0	1	0	1	0	0	1	1	1	1	1	0	1	0	0	1	0	1	1	1	1	0	1	1	1	0	0	0	0	0	0	1	0	0	0	1
METTL14|NUDT4	0	1	0	0	1	1	1	0	0	0	0	1	0	0	0	0	0	0	0	1	1	1	1	1	1	1	0	0	0	1	1	0	0	0	0	0	0	0	0	1	0	1	0	0	0	0	0	0	1
METTL14|NUDT7	0	1	0	0	1	1	1	1	1	0	1	1	0	1	1	1	1	1	0	1	1	1	1	1	1	1	1	0	1	0	1	1	1	1	0	1	1	1	0	1	1	0	0	0	1	1	1	0	0
METTL14|APAF1	1	1	0	0	1	1	1	0	0	1	0	1	0	0	0	0	1	0	0	1	1	0	0	0	1	0	0	0	0	1	1	1	1	0	0	0	0	0	1	1	1	0	0	1	0	0	0	1	0
METTL14|ZNF784	0	0	0	0	0	1	1	0	0	1	1	1	0	0	0	0	0	0	0	1	0	0	0	1	0	1	0	1	0	0	1	0	0	1	1	1	0	0	0	0	0	0	0	0	0	0	0	0	0
DCP2|DDX58	1	0	1	1	0	0	0	1	1	0	1	0	0	1	0	1	1	1	1	1	0	0	0	0	0	0	0	1	1	0	0	0	0	0	1	0	1	1	0	0	0	0	0	0	0	0	1	0	0
DCP2|NR4A1	1	1	0	1	0	0	1	0	1	1	0	1	1	0	0	0	1	0	0	0	0	0	0	0	1	1	0	0	1	0	1	1	0	1	1	0	0	0	0	0	1	1	0	1	0	0	0	0	0
DCP2|NUDT12	1	1	1	0	1	0	1	1	0	0	1	1	0	1	1	1	0	1	1	1	0	0	0	1	1	1	1	0	1	0	1	0	0	0	1	0	1	0	0	1	1	0	0	0	0	1	0	1	0
DCP2|NUDT3	1	1	1	0	1	1	1	0	1	0	1	1	1	1	1	0	0	0	0	1	0	0	0	1	1	1	1	1	1	0	0	1	0	0	1	0	1	1	0	0	1	0	0	0	0	0	1	0	0
DCP2|NUDT4	0	1	1	0	1	1	1	0	0	0	0	1	1	0	0	0	0	0	0	1	0	1	0	1	1	1	0	0	0	0	0	0	0	0	1	0	0	0	0	1	0	0	0	0	0	0	0	0	0
DCP2|NUDT7	1	1	1	0	1	1	1	1	1	0	1	1	1	1	1	1	1	1	0	1	1	1	0	1	1	1	1	1	1	0	1	1	1	0	1	0	1	0	0	1	1	0	0	0	0	1	1	0	0
DCP2|APAF1	1	1	0	0	1	1	1	0	0	1	0	1	1	0	0	0	1	0	0	1	0	0	0	1	1	1	1	1	0	0	0	0	0	0	1	0	0	0	1	1	1	0	0	1	0	0	1	1	0
DCP2|ZNF784	1	1	0	0	1	1	1	0	0	1	0	1	0	0	0	0	0	0	0	1	0	0	0	1	1	1	1	1	1	0	1	0	0	0	1	1	1	0	0	0	1	0	0	1	0	0	0	0	0
AKT1|EPAS1	1	0	0	0	0	0	1	0	0	0	0	1	1	1	1	1	1	0	1	1	0	1	0	0	1	0	0	1	0	0	0	0	0	0	0	1	1	0	0	0	0	0	0	1	1	0	1	1	0
AKT1|NR4A1	1	1	0	1	0	1	1	0	1	1	0	1	1	1	1	1	1	0	0	0	1	1	1	1	1	1	0	0	1	0	1	1	0	1	1	0	0	0	1	1	1	1	0	1	0	1	0	0	0
AKT1|CDK1	0	0	0	1	1	1	1	0	1	0	0	0	0	1	0	1	0	1	0	0	1	0	0	1	0	0	0	0	0	1	1	0	1	0	0	0	0	0	1	1	0	1	0	0	1	0	0	1	1
AKT1|KPNA4	0	1	1	0	0	1	1	0	0	0	1	1	1	1	1	1	1	1	1	0	1	1	1	0	1	1	0	1	0	1	0	1	0	0	0	1	1	1	1	1	1	1	1	1	1	1	1	1	1
AKT1|NXF1	1	0	1	1	0	0	1	0	1	0	1	1	1	1	1	1	1	1	0	0	1	1	1	1	1	1	1	1	1	0	0	0	1	1	0	1	1	1	1	1	1	0	1	1	1	1	1	1	1
AKT1|UPF3B	1	1	0	1	1	1	1	1	1	0	1	1	1	1	1	1	1	1	1	0	1	1	1	1	1	1	1	0	1	1	1	0	1	1	0	1	1	1	1	1	1	1	1	1	1	1	1	1	1
AKT1|RBM8A	1	0	1	0	0	1	0	0	0	0	1	0	0	0	1	1	0	1	0	0	1	1	1	0	1	1	1	0	0	0	0	0	0	0	1	0	0	0	0	0	0	1	0	0	1	0	1	0	1
AKT1|RNPS1	1	0	0	0	0	1	0	0	0	0	0	0	0	0	0	1	0	0	0	0	1	0	0	1	1	0	0	0	0	0	0	0	0	0	0	0	0	0	1	1	0	1	0	0	0	0	1	0	1
AKT1|SRRM1	1	1	0	0	0	1	0	1	1	0	1	1	0	0	0	1	1	0	1	0	1	1	0	0	1	1	1	0	0	0	1	0	0	0	0	0	0	0	1	1	1	0	1	0	1	0	1	1	1
AKT1|YTHDF3	0	0	1	0	0	1	1	0	0	0	0	1	0	1	0	1	1	1	0	1	1	1	1	0	0	1	0	0	0	0	0	0	0	0	0	0	1	0	1	1	0	0	0	1	1	0	1	1	1
AKT1|LENG8	1	0	0	0	0	0	0	0	0	0	0	1	1	0	1	0	1	0	0	0	1	1	1	0	0	1	1	0	1	0	1	0	0	1	1	1	0	1	0	0	1	0	0	1	0	0	0	0	1
AKT1|PCIF1	1	0	1	0	0	1	0	0	0	1	1	1	0	1	0	0	1	1	0	0	1	0	1	1	1	1	0	0	1	0	1	0	1	0	0	0	0	0	0	1	0	0	0	0	0	0	1	0	0
AKT1|NUDT4	1	1	1	0	1	1	1	0	0	0	1	1	1	1	1	1	1	1	0	1	1	1	1	1	1	1	1	1	0	1	1	0	0	1	1	1	1	1	1	1	1	1	1	0	0	1	0	1	1
AKT1|XPO1	0	0	1	1	0	1	1	0	1	0	1	0	1	1	0	1	1	1	1	0	0	0	1	0	1	0	0	0	0	1	0	0	0	1	0	0	0	0	1	0	0	0	0	0	0	1	0	0	1
AKT1|IPO8	1	1	1	0	1	1	1	1	0	0	1	1	1	1	0	1	1	1	1	1	1	1	1	1	1	1	1	0	0	1	0	0	0	0	0	1	0	1	1	1	1	0	1	1	1	0	1	1	1
AKT1|NUDT1	1	1	0	0	1	1	1	0	1	0	1	0	0	1	1	1	0	1	0	0	1	0	1	1	1	1	1	0	1	1	1	0	1	0	0	0	0	0	1	1	0	1	1	0	0	0	0	1	1
AKT1|NUDT5	1	0	1	1	1	1	1	0	1	0	1	1	0	1	0	1	0	1	0	0	1	0	0	0	0	1	0	0	0	1	1	0	0	0	0	0	0	0	0	1	0	1	1	0	1	0	0	1	1
AKT1|NUDT16L1	1	1	1	1	1	1	1	0	0	0	0	0	0	0	0	1	0	1	1	0	1	0	1	1	1	1	1	1	0	1	0	0	0	0	0	0	0	0	0	1	1	0	0	0	0	0	1	0	0
AKT1|PRKAB1	0	1	1	0	1	1	1	0	0	0	1	1	1	0	0	1	1	1	1	0	0	1	1	0	1	1	1	1	0	0	0	0	0	0	0	0	0	0	1	1	1	0	0	0	0	0	1	0	1
AKT1|ATF5	1	1	1	1	0	1	0	1	1	1	1	1	1	1	0	0	0	0	0	0	0	0	1	1	0	0	1	0	1	0	1	0	1	0	1	1	0	1	0	0	1	1	1	0	0	1	0	0	1
AKT1|LSM1	1	0	1	0	0	1	1	0	1	0	1	1	0	1	0	1	1	1	0	1	1	1	1	0	1	1	0	1	0	0	1	0	0	0	0	0	1	0	1	1	0	0	1	0	0	1	0	0	1
MTOR|RPS6KB1	0	0	0	0	1	0	0	1	0	0	0	1	1	1	1	1	1	1	1	1	1	1	0	0	0	0	1	0	1	1	0	0	1	0	1	1	1	0	1	1	1	0	0	1	0	1	1	1	1
MTOR|DDX58	0	0	1	1	1	0	0	1	0	0	0	0	0	1	1	1	1	1	1	1	0	0	0	0	0	0	0	1	1	0	0	0	0	0	1	1	1	1	0	0	0	0	0	1	1	1	1	1	1
MTOR|NR4A1	1	1	0	1	0	0	1	0	1	1	0	1	1	0	0	1	1	0	0	0	0	0	0	0	1	1	0	0	1	0	0	1	0	1	1	0	0	0	0	1	1	1	0	1	0	1	0	0	0
MTOR|UPF3B	0	0	0	0	1	0	0	0	1	0	0	0	1	0	1	1	0	1	1	0	0	0	0	0	0	0	0	0	1	1	0	0	0	0	0	0	0	0	0	0	0	0	0	1	1	1	0	1	0
MTOR|NUDT12	0	0	1	1	1	0	1	0	0	1	0	1	1	1	1	1	1	1	1	1	1	1	1	0	1	1	1	0	1	1	0	0	0	0	1	1	1	0	0	1	1	0	0	1	0	1	0	1	1
MTOR|NUDT3	0	0	1	1	1	1	0	0	0	1	0	1	1	1	1	1	1	1	1	1	1	1	1	1	0	1	1	1	1	0	0	0	1	1	1	1	1	1	1	1	0	1	0	1	1	1	1	1	1
MTOR|NUDT4	0	1	1	0	1	1	1	0	0	0	0	1	1	0	1	0	0	0	0	1	1	1	1	1	1	1	0	0	0	1	0	0	0	0	1	0	1	0	1	1	0	1	0	0	0	1	0	0	1
MTOR|EDC3	0	0	0	0	1	0	0	0	0	1	0	0	0	0	1	0	1	1	1	0	1	0	0	1	1	0	0	0	1	0	0	0	1	0	1	1	0	0	0	1	0	0	0	0	0	1	1	1	1
MTOR|SNUPN	0	0	0	0	1	0	0	0	0	1	0	0	0	0	1	0	1	1	1	1	1	0	0	0	0	0	1	0	1	0	0	0	1	0	1	1	1	0	0	0	0	0	0	0	1	1	0	1	1
MTOR|PML	0	0	0	1	1	0	0	0	0	1	0	0	0	0	0	0	1	0	0	1	0	0	0	0	0	0	0	0	1	0	0	0	1	0	1	1	0	0	1	0	0	1	0	1	1	1	0	1	1
MTOR|TSC1	0	0	1	1	1	0	0	0	0	1	0	1	1	1	1	1	1	1	1	1	1	1	0	0	0	0	1	1	1	0	0	0	1	1	1	1	1	1	0	1	0	1	1	1	0	1	1	1	1
MTOR|APAF1	1	1	1	0	1	1	1	0	0	1	0	1	1	0	1	1	1	1	1	1	1	0	0	0	1	0	0	1	0	1	0	0	1	0	1	1	1	0	1	1	1	1	0	1	1	0	1	1	1
MTOR|ZNF784	0	0	1	0	1	1	1	0	0	1	0	1	0	0	1	0	1	0	1	1	1	1	0	1	0	1	1	1	1	0	0	0	0	0	1	1	1	1	0	1	1	0	1	1	1	1	0	1	1
MTOR|IFIT5	0	0	1	0	1	0	0	0	0	0	0	0	0	1	0	1	1	1	1	1	0	0	1	0	0	0	0	0	1	0	0	0	0	0	1	1	1	0	1	0	0	0	0	1	1	1	0	1	1
PIK3CA|NR4A1	1	1	0	1	0	0	1	0	1	1	0	1	1	0	0	0	1	0	0	0	0	0	0	0	1	1	0	0	1	0	1	1	0	1	1	0	0	0	0	0	1	1	0	1	0	0	0	0	0
PIK3CA|NUDT12	1	1	1	0	1	0	1	0	0	0	1	0	0	0	1	0	0	0	1	0	0	0	0	0	1	1	0	0	0	1	1	0	0	0	1	0	0	0	0	1	1	0	0	0	0	1	0	0	1
PIK3CA|PIWIL2	1	1	0	0	1	1	1	0	1	1	1	1	0	0	0	0	1	1	0	1	1	1	1	1	1	1	1	0	1	0	1	1	1	0	1	1	1	0	1	1	1	1	1	0	0	1	0	0	1
PIK3CA|NUDT7	1	1	0	0	1	1	1	0	1	0	1	1	0	0	0	0	0	1	0	1	1	1	0	1	1	1	1	0	0	0	1	1	1	0	1	0	0	1	0	1	0	0	0	0	0	1	0	0	1
PIK3CA|EIF3C	1	1	0	1	1	1	1	0	1	1	1	1	0	0	0	0	1	1	0	1	1	1	0	1	1	1	1	1	0	0	1	1	1	1	1	0	1	1	1	1	0	0	0	1	1	0	0	0	1
PIK3CA|WDR31	1	1	0	0	1	1	1	1	1	1	1	1	0	0	0	0	0	1	0	1	1	0	0	1	1	1	1	1	0	0	1	1	1	1	1	1	1	1	1	1	1	1	1	1	1	0	0	0	1
MYC|EIF4EBP1	1	1	0	1	0	1	1	1	1	1	1	0	1	1	1	1	1	1	1	1	0	1	0	0	1	1	0	1	1	1	1	1	1	1	1	1	1	1	0	0	0	1	1	0	1	0	1	1	1
MYC|ILF2	1	1	0	1	0	0	1	1	1	1	0	0	0	0	0	0	0	1	1	1	0	1	0	0	1	1	0	1	1	1	0	1	1	0	1	1	1	0	0	0	0	1	1	1	1	0	1	0	0
MYC|EIF1	0	1	0	1	0	0	0	1	0	0	0	0	0	0	0	1	0	0	1	1	0	1	0	0	0	0	0	0	1	1	0	0	0	1	1	1	0	0	0	0	0	0	0	0	1	0	1	0	0
MYC|RAN	0	1	1	1	1	0	1	1	1	0	0	0	1	0	1	1	0	1	1	1	1	1	0	0	1	1	0	0	1	1	1	0	1	0	1	1	0	0	0	0	0	1	1	1	1	0	1	1	0
MYC|SNRPC	1	1	1	1	1	0	1	1	1	1	1	0	1	1	1	1	1	1	1	1	1	1	0	0	1	1	0	1	1	1	1	1	1	1	1	1	1	1	0	0	0	1	1	0	1	0	1	0	0
MYC|JUN	1	1	0	1	0	1	1	1	1	1	0	0	1	1	1	1	1	0	1	1	1	1	0	0	1	1	0	1	1	1	0	0	0	1	0	1	1	0	0	0	1	1	1	0	1	1	1	0	0
MYC|EIF2S3	1	1	0	1	0	0	1	1	1	0	0	0	1	0	1	1	0	1	1	1	0	1	0	0	0	1	0	0	1	1	1	0	1	1	1	0	1	0	0	0	1	1	1	1	1	0	1	1	1
MYC|JUND	1	1	0	1	0	0	0	1	0	1	0	0	0	1	0	0	1	0	1	1	1	0	0	0	1	0	0	1	1	0	0	0	1	1	1	1	1	0	0	0	0	0	1	1	1	0	1	1	0
MYC|IFI27	1	1	1	1	1	1	0	1	1	1	0	0	0	1	0	1	1	0	1	1	1	1	0	0	0	0	0	1	0	1	0	0	1	0	1	1	1	1	0	0	0	0	1	1	1	1	1	1	0
EPAS1|CCNB1	0	0	0	1	1	1	0	0	1	0	0	0	0	0	0	0	0	1	0	0	0	0	0	1	0	0	0	0	0	1	1	0	0	0	0	0	0	0	1	1	1	1	1	0	0	0	0	0	1
EPAS1|NR4A1	1	1	0	1	1	1	1	0	1	1	1	1	1	0	1	1	1	0	0	0	1	0	1	1	1	1	0	0	1	0	1	1	0	1	1	0	0	1	1	1	1	1	1	1	0	1	0	0	0
EPAS1|CDK1	0	1	0	1	1	1	1	0	1	0	1	0	0	0	0	0	0	1	0	0	1	0	1	1	0	1	1	0	1	1	1	1	1	0	1	0	0	0	1	1	1	1	1	0	1	0	0	0	1
EPAS1|KPNA4	0	1	1	1	1	1	0	1	1	1	1	0	0	0	0	0	0	1	0	0	1	0	1	1	0	1	1	1	1	1	1	1	1	1	1	0	0	1	1	1	1	1	1	0	0	1	0	0	1
EPAS1|NXF1	1	1	1	1	1	1	0	1	1	1	1	0	0	0	1	0	0	1	0	0	1	0	1	1	0	1	1	0	1	1	1	1	1	1	1	0	0	1	1	1	1	1	1	1	0	1	1	0	1
EPAS1|RBM8A	0	1	1	1	1	1	0	1	1	0	1	0	0	0	0	0	0	1	0	0	1	0	1	1	0	1	1	0	1	1	1	0	0	0	1	0	0	1	1	1	1	1	1	0	0	0	0	0	1
EPAS1|SRRT	0	1	0	0	1	1	0	0	1	0	1	0	0	0	0	0	0	1	0	0	1	0	0	1	0	1	1	0	1	1	1	0	0	0	1	0	0	1	1	1	1	1	1	0	0	0	0	0	0
EPAS1|CD2BP2	1	1	1	1	1	1	0	0	1	0	1	0	0	0	0	0	0	1	0	0	1	0	1	1	0	1	1	0	1	1	1	1	0	0	1	0	0	1	0	1	1	1	1	0	0	0	0	0	1
EPAS1|RNPS1	0	1	0	1	1	1	0	0	1	0	1	0	0	0	0	0	0	1	0	0	1	0	1	1	0	1	1	0	1	1	1	1	1	1	1	0	0	1	1	1	1	1	1	0	0	1	0	0	1
EPAS1|SRRM1	0	1	1	1	1	1	0	1	1	1	1	0	0	0	0	0	0	1	0	0	1	0	1	1	0	1	1	0	1	1	1	1	1	1	1	0	0	1	1	1	1	1	1	0	0	1	0	1	1
EPAS1|YTHDF3	0	1	1	0	1	1	0	1	1	1	1	0	0	0	0	0	0	1	0	1	1	0	1	1	0	1	1	0	0	1	1	1	0	0	1	0	0	1	1	1	1	1	1	0	0	1	1	1	1
EPAS1|LENG8	1	1	0	0	0	0	0	1	1	0	0	1	1	0	1	0	0	0	0	0	1	0	1	0	0	1	1	0	1	0	1	1	0	1	1	0	0	1	0	0	1	1	1	1	0	1	0	0	1
EPAS1|PCIF1	1	1	1	0	1	1	0	1	1	1	1	0	0	0	0	0	0	1	0	0	1	0	1	1	0	1	1	0	1	0	1	1	1	1	1	0	0	1	1	1	1	1	1	0	0	1	1	0	1
EPAS1|XPO1	0	1	1	1	1	1	0	1	1	0	1	0	0	0	0	0	0	1	0	0	1	0	1	1	0	1	1	0	1	1	1	0	0	1	1	0	0	1	1	1	1	1	1	0	0	1	0	0	1
EPAS1|IPO8	0	1	1	1	1	1	0	1	1	1	1	0	0	0	0	0	0	1	0	0	1	0	1	1	0	1	1	0	1	1	1	1	0	1	1	0	0	1	1	1	1	1	1	0	0	1	1	1	1
EPAS1|NUDT1	1	1	0	0	1	1	1	1	1	1	1	0	0	0	0	0	0	1	0	0	1	0	1	1	0	1	1	0	1	1	1	1	1	0	1	0	0	1	1	1	1	1	1	0	0	1	0	0	1
EPAS1|NUDT5	0	1	1	1	1	1	0	0	1	0	1	0	0	0	0	0	0	1	0	0	1	0	1	1	0	1	1	0	1	1	1	1	0	0	1	0	0	1	1	1	1	1	1	0	0	0	0	1	1
EPAS1|NUDT16L1	1	1	1	1	1	1	0	0	1	1	1	0	0	0	0	0	0	1	0	0	1	0	1	1	0	1	1	1	1	1	1	1	0	1	1	0	0	1	0	1	1	1	1	0	0	0	0	0	0
EPAS1|KPNB1	0	1	0	0	0	0	0	0	1	0	0	0	0	0	0	0	0	1	0	0	0	0	0	0	0	1	1	0	0	1	1	0	0	0	1	0	0	1	1	0	1	1	0	0	0	0	0	0	1
EPAS1|PRKAB1	0	1	1	0	1	1	1	1	1	1	1	0	0	0	0	0	0	1	0	0	1	0	1	1	1	1	1	1	1	1	1	0	0	1	1	0	0	1	1	1	1	1	1	0	0	1	0	0	1
EPAS1|SNRNP70	0	0	0	0	0	0	0	0	0	0	1	0	0	0	0	0	0	0	0	0	0	0	0	1	0	1	1	0	1	0	0	0	0	0	1	0	0	1	0	0	1	1	1	0	0	0	0	0	1
EPAS1|ATF5	1	1	1	1	1	1	0	1	1	1	1	0	1	0	0	0	0	1	0	0	1	0	1	1	0	0	1	0	1	1	1	1	1	0	1	0	0	1	1	1	1	1	1	0	0	1	0	0	1
EPAS1|LSM1	1	1	1	1	1	1	1	1	1	1	1	0	0	0	0	0	0	1	0	0	1	0	1	1	0	1	1	0	1	1	1	1	1	0	1	0	0	1	1	1	1	1	1	0	0	1	0	0	1
RPS6KB1|DDX58	1	0	1	1	0	0	0	1	1	1	1	0	0	1	0	1	1	1	1	1	0	0	0	0	0	0	0	1	1	0	0	0	0	0	1	1	1	1	0	0	0	0	1	0	1	1	1	0	1
RPS6KB1|NR4A1	1	1	0	1	0	0	1	0	1	1	0	1	1	0	0	0	1	0	0	0	0	0	0	0	1	1	0	0	1	0	1	1	0	1	1	0	0	0	0	0	1	1	0	1	0	1	0	0	0
RPS6KB1|UPF3B	0	0	0	0	0	0	0	0	1	0	1	0	0	0	0	1	0	0	1	0	0	0	0	0	0	1	0	0	1	1	1	0	0	0	0	0	0	0	0	0	0	0	1	0	1	1	0	1	0
RPS6KB1|NUDT12	1	1	1	1	1	0	1	0	0	1	1	0	0	1	1	1	0	1	1	0	1	1	1	1	1	1	1	1	1	1	1	0	0	0	1	0	1	0	0	1	1	0	1	0	0	1	0	1	1
RPS6KB1|NUDT4	0	1	1	0	1	1	1	0	0	0	0	1	1	0	1	0	0	0	0	1	1	1	1	1	1	1	0	0	0	1	0	0	0	0	1	0	0	0	0	1	0	1	0	0	0	1	0	0	1
RPS6KB1|EDC3	0	0	0	0	1	0	0	0	0	1	1	0	0	0	0	0	0	0	0	0	0	0	0	1	1	1	0	0	0	0	0	0	1	1	1	0	0	0	0	0	0	0	1	0	0	1	0	0	0
RPS6KB1|SNUPN	1	0	1	0	0	1	0	0	0	1	1	0	0	0	0	0	0	1	0	0	0	0	0	1	1	1	0	1	1	0	0	0	1	0	1	1	1	0	0	0	0	0	1	0	1	1	0	0	0
RPS6KB1|PML	0	1	0	1	0	0	0	0	0	1	1	0	0	0	0	0	0	0	0	1	0	0	0	0	0	0	0	0	1	0	1	0	1	1	1	0	0	0	0	0	0	1	1	0	1	1	0	1	1
RPS6KB1|TSC1	0	0	1	1	0	1	0	0	0	1	1	0	1	1	1	0	0	0	1	0	1	1	0	1	1	1	1	1	1	0	0	0	1	1	1	1	1	1	0	0	0	1	1	0	0	1	0	1	0
RPS6KB1|APAF1	1	1	1	0	1	1	1	0	0	1	1	1	1	0	0	0	1	0	1	1	1	0	0	1	1	1	0	1	0	0	0	1	1	0	0	1	0	0	1	1	1	1	1	1	1	0	0	1	0
RPS6KB1|ZNF784	0	1	1	0	0	1	1	0	0	1	1	0	0	0	0	0	0	0	1	1	1	1	1	1	1	1	1	1	1	0	1	0	0	1	1	1	1	1	0	0	1	0	1	0	1	1	0	0	0
RPS6KB1|IFIT5	0	0	1	0	1	0	0	0	0	0	1	0	0	1	0	1	1	1	1	0	0	0	1	0	0	0	0	0	1	0	0	0	0	0	0	0	1	0	0	0	0	0	1	0	1	1	0	1	1
PRKCB|PIWIL2	0	1	0	0	1	1	1	0	0	0	0	1	1	0	1	0	0	1	0	0	0	0	0	1	0	1	1	0	0	0	1	0	0	0	0	0	1	0	0	1	1	1	1	0	0	1	0	0	0
PRKCB|NUDT11	0	0	1	1	0	1	1	0	0	0	0	1	1	0	1	0	0	0	0	0	1	0	0	1	0	1	1	1	0	1	1	0	0	1	0	1	1	0	1	1	1	1	1	0	1	0	1	0	0
PRKCB|EIF3C	1	0	1	1	1	1	1	0	0	0	0	1	1	0	1	0	0	0	0	0	1	1	0	1	0	1	1	1	0	0	1	0	0	0	0	0	1	0	1	1	1	0	1	0	1	0	0	0	0
CCNB1|EIF4EBP1	1	0	0	0	0	0	0	0	1	0	1	0	0	0	0	0	0	0	0	1	0	0	0	0	1	0	0	0	0	0	0	1	0	0	1	0	0	1	0	0	0	0	1	0	1	0	0	0	1
CCNB1|NR4A1	1	1	1	1	0	1	1	1	1	1	1	1	1	1	1	1	1	0	1	1	1	1	1	1	1	1	1	1	1	0	0	1	0	1	1	1	1	1	1	1	1	1	0	1	1	1	1	1	0
CCNB1|CS	1	1	1	0	0	0	1	1	0	1	0	0	0	0	1	1	1	0	0	1	0	1	1	1	1	1	1	1	1	0	0	1	0	1	1	1	1	1	0	0	0	0	1	0	1	1	0	1	0
CCNB1|SRRT	1	1	1	0	0	0	1	1	1	1	1	1	1	1	1	1	1	0	1	1	1	1	1	1	1	1	1	1	1	0	0	1	1	1	1	1	1	1	0	1	0	0	1	0	1	0	1	0	0
CCNB1|CD2BP2	1	1	1	1	0	0	1	1	1	1	1	1	1	1	1	1	1	0	1	1	1	1	1	1	1	1	1	1	1	0	0	1	1	1	1	1	1	1	0	1	0	1	1	0	1	0	1	0	0
CCNB1|RNPS1	1	1	1	0	0	0	1	1	1	1	1	1	1	1	1	1	1	0	1	1	1	1	1	1	1	1	1	1	1	0	0	1	1	1	1	1	1	1	1	1	0	1	1	0	1	1	1	1	0
CCNB1|LENG8	1	1	1	0	0	0	0	1	0	1	1	1	1	1	1	1	1	0	1	1	1	1	1	0	1	1	1	1	1	0	0	1	1	1	1	1	1	1	0	0	1	0	1	1	1	1	0	1	1
CCNB1|PCIF1	1	1	1	0	0	0	1	1	1	1	1	1	1	1	1	1	1	1	1	1	1	1	1	1	1	1	1	1	1	0	0	1	1	1	1	1	1	1	0	1	0	0	1	0	1	1	1	1	0
CCNB1|NUDT16L1	1	1	1	1	0	1	1	1	1	1	1	1	1	1	1	1	1	1	1	1	1	1	1	1	1	1	1	1	1	0	0	1	1	1	1	1	1	1	0	1	1	0	1	0	1	1	1	1	0
CCNB1|LSM2	1	1	0	0	0	0	0	0	0	0	1	0	0	0	0	0	0	0	0	1	0	0	0	1	0	1	0	1	1	0	0	1	0	1	1	1	1	1	0	0	0	0	0	0	1	0	1	0	0
CCNB1|KPNB1	1	1	1	0	0	0	1	1	1	0	0	0	1	1	1	1	1	0	1	0	0	1	1	0	1	1	1	1	1	0	0	0	0	1	1	1	1	1	1	0	1	0	0	0	1	0	1	0	1
CCNB1|EIF4A2	1	1	0	0	0	0	0	1	0	0	0	0	0	0	1	1	0	0	1	1	0	1	1	0	0	1	1	1	0	0	0	0	0	1	1	1	1	1	0	0	0	0	0	0	0	1	1	0	0
CCNB1|EIF2S2	0	0	1	0	0	0	0	0	0	0	0	0	1	1	1	1	1	1	0	0	0	1	1	1	1	1	0	0	1	0	0	0	0	0	0	0	0	0	0	0	0	0	0	0	0	0	0	0	0
CCNB1|SNRNP70	1	0	0	0	0	0	0	1	0	1	1	1	1	0	1	1	1	0	1	1	0	1	1	1	1	1	1	1	1	0	0	1	0	1	1	1	1	1	0	0	0	0	1	0	1	1	0	0	0
CCNB1|PSMC4	1	0	1	0	0	0	0	1	0	1	1	0	0	0	0	0	0	0	0	1	0	0	1	0	1	0	0	1	1	0	0	0	0	0	1	1	1	0	0	0	0	0	0	0	1	0	1	0	1
DDX58|NR4A1	1	1	0	1	0	1	1	0	1	1	0	1	1	0	0	0	1	0	0	0	0	1	0	1	1	1	0	0	1	0	1	1	0	1	1	0	0	0	0	1	1	1	0	1	0	0	0	0	0
DDX58|BLMH	0	0	0	0	0	0	1	0	0	0	0	0	1	0	0	0	0	0	0	0	1	0	0	1	1	1	1	0	0	1	0	1	1	0	0	0	0	0	1	0	1	0	0	0	0	0	0	0	0
DDX58|UPF3B	0	0	0	0	0	1	1	0	1	0	1	1	1	0	1	0	0	0	1	0	1	0	1	1	0	1	1	0	0	1	1	0	0	1	0	0	0	0	1	0	1	0	0	0	0	0	0	1	0
DDX58|NUDT12	0	1	1	0	1	1	1	0	0	1	1	1	1	1	1	1	0	0	1	0	1	1	1	1	1	1	1	0	1	1	1	1	1	1	1	0	1	0	1	1	1	1	1	0	0	1	0	1	1
DDX58|NUDT3	0	1	0	0	1	1	1	0	0	1	0	1	1	0	1	0	0	0	0	0	1	1	1	1	1	1	1	1	0	0	1	1	1	1	1	0	1	0	1	1	1	1	1	0	1	0	0	1	1
DDX58|PHAX	0	0	0	0	1	1	1	0	0	0	0	1	1	0	1	0	0	0	0	0	1	1	0	1	1	1	1	0	0	1	0	1	0	0	0	0	0	0	1	1	1	1	0	0	0	0	0	0	0
DDX58|NUDT4	0	1	0	0	1	1	1	0	0	0	0	1	1	0	1	0	0	0	0	0	1	1	1	1	1	1	1	0	0	1	1	1	0	0	1	0	0	0	1	1	1	1	0	0	0	0	0	0	1
DDX58|EDC3	0	0	0	0	1	1	1	0	0	1	0	1	1	0	0	0	0	0	0	0	1	0	0	1	1	1	1	0	0	0	1	1	1	1	1	0	0	0	1	1	1	0	0	0	0	0	0	0	0
DDX58|NUDT7	0	1	0	0	1	1	1	0	1	1	1	1	1	1	1	1	0	1	0	0	1	1	1	1	1	1	1	1	1	1	1	1	1	1	1	0	1	0	1	1	1	1	1	0	1	1	0	1	0
DDX58|SNUPN	0	1	0	0	1	1	1	0	0	1	0	1	1	0	1	0	0	0	0	0	1	1	0	1	1	1	1	0	0	0	1	1	1	1	1	0	0	0	1	1	1	1	0	0	0	0	0	0	0
DDX58|PML	0	1	0	0	0	0	0	0	0	1	0	1	0	0	0	0	0	0	0	0	1	0	0	0	0	0	1	0	0	0	1	1	1	1	1	0	0	0	1	0	1	1	1	1	0	1	0	1	1
DDX58|TSC1	0	1	0	0	1	1	1	0	0	1	0	1	1	0	1	0	0	0	0	0	1	1	0	1	1	1	1	1	0	1	0	1	1	1	0	1	1	0	1	1	1	1	1	1	0	0	0	1	0
DDX58|APAF1	1	1	0	0	1	1	1	0	0	1	0	1	1	0	1	0	0	0	0	0	1	1	0	1	1	1	1	1	0	1	1	1	1	1	0	0	0	0	1	1	1	1	0	1	0	0	0	1	0
DDX58|ZNF784	0	1	0	0	1	1	1	0	0	1	0	1	1	0	0	0	0	0	0	0	1	1	1	1	1	1	1	1	0	0	1	1	0	1	1	1	0	0	1	1	1	1	1	1	0	0	0	1	0
DDX58|IFIT5	0	1	0	0	1	1	1	0	0	0	0	0	1	0	0	1	0	0	0	0	1	0	1	0	0	0	1	0	0	0	1	0	1	0	0	0	0	0	1	0	1	0	0	0	0	1	0	1	1
EIF4EBP1|CS	1	1	1	1	1	0	1	1	0	1	0	0	0	1	1	1	1	0	1	0	1	1	1	1	0	1	1	1	1	1	1	0	1	1	1	1	1	1	1	1	1	0	1	1	1	1	1	1	0
EIF4EBP1|ILF2	0	0	1	0	1	0	0	0	0	1	0	0	0	0	0	0	0	0	1	0	1	0	1	1	0	0	0	1	0	0	0	0	0	0	0	1	0	0	0	0	1	0	0	1	0	0	1	0	0
EIF4EBP1|SRRT	1	1	1	1	1	1	1	1	1	1	0	1	1	1	1	1	1	0	1	0	1	1	1	1	1	1	1	1	1	0	1	0	1	1	0	1	1	1	1	1	1	1	1	1	1	1	1	1	0
EIF4EBP1|LENG8	1	1	1	1	1	0	0	1	0	1	0	1	1	1	1	1	1	0	1	0	1	1	1	1	1	1	1	1	1	0	1	0	1	1	1	1	1	1	0	0	1	1	1	1	1	1	1	1	1
EIF4EBP1|LSM2	1	1	1	1	1	0	0	1	0	1	0	0	0	1	1	0	1	0	1	0	1	1	1	1	0	1	1	1	1	1	1	0	0	1	1	1	1	1	0	1	1	1	0	1	1	0	1	0	0
EIF4EBP1|RAN	0	1	1	0	1	0	0	0	0	0	0	0	0	0	1	0	0	0	1	0	1	0	1	1	0	0	1	0	1	1	0	0	0	0	0	1	0	0	0	0	0	0	0	1	0	0	0	1	0
EIF4EBP1|KPNB1	1	1	1	1	1	0	1	1	0	1	0	0	1	1	1	1	1	1	1	0	1	1	1	1	0	1	1	1	1	1	1	0	1	1	1	1	1	0	1	1	1	1	0	1	1	1	1	1	1
EIF4EBP1|SNRPC	0	1	1	1	1	0	0	0	0	1	0	0	0	1	1	1	0	1	1	0	1	1	1	1	0	0	1	1	1	0	0	0	1	0	0	1	0	1	0	0	0	0	0	0	0	0	1	0	0
EIF4EBP1|JUN	1	1	0	0	0	0	1	0	0	1	0	1	1	1	1	0	1	0	1	0	1	1	1	0	0	1	1	1	1	0	0	0	0	1	0	1	1	0	0	0	1	1	0	0	0	1	1	0	0
EIF4EBP1|EIF2S3	0	0	0	0	0	0	0	0	0	0	0	1	0	0	1	0	0	0	1	0	0	0	1	1	0	0	1	0	0	0	0	0	0	0	0	0	1	0	1	0	1	0	1	1	0	1	1	1	1
EIF4EBP1|EIF4A2	0	1	1	1	1	0	0	1	0	1	0	0	0	1	1	1	1	0	1	0	1	1	1	0	0	1	1	1	1	0	0	0	1	1	0	1	1	0	1	0	1	0	0	1	0	1	1	1	0
EIF4EBP1|JUND	0	1	0	0	0	0	0	0	0	1	0	0	0	1	0	0	1	0	1	0	1	0	1	0	0	0	0	1	1	0	0	0	0	1	0	1	0	0	0	0	0	0	0	1	0	0	1	0	0
EIF4EBP1|EIF2S2	0	1	1	1	1	0	1	0	0	0	0	0	1	1	1	1	1	1	1	0	1	1	1	1	1	1	1	1	1	0	1	0	1	1	0	1	1	0	0	1	1	0	0	0	0	1	1	1	0
EIF4EBP1|SRSF1	0	1	1	1	1	0	0	1	0	0	0	1	1	1	1	1	1	0	1	0	1	1	1	1	0	0	1	1	1	1	0	0	0	1	0	1	0	0	1	0	1	0	0	1	0	0	1	1	0
EIF4EBP1|IFI27	0	0	1	1	1	0	0	1	0	0	0	1	0	1	0	1	1	0	1	1	1	0	0	0	0	0	0	1	0	0	0	0	0	0	0	0	0	0	0	0	0	0	0	1	0	1	0	0	0
EIF4EBP1|SNRNP70	1	1	1	1	1	0	0	1	0	1	0	1	1	1	1	1	1	0	1	0	1	1	1	1	1	1	1	1	1	0	0	0	1	1	1	1	1	1	1	0	1	0	0	1	1	1	1	1	0
EIF4EBP1|PSMC4	0	1	1	1	1	0	0	1	0	1	0	0	0	1	1	1	1	1	1	0	1	1	1	1	1	0	1	1	1	1	1	0	0	1	1	1	1	0	1	0	1	1	0	1	1	1	1	1	1
NR4A1|CDK1	0	0	1	0	1	1	0	1	0	0	1	0	0	0	0	0	0	1	1	0	0	0	0	0	0	0	1	0	0	1	1	0	1	0	0	0	0	0	1	1	0	0	1	0	1	0	1	1	1
NR4A1|BLMH	0	0	1	0	1	0	0	1	0	0	1	0	0	1	0	0	0	1	1	0	1	0	1	1	0	0	1	0	0	1	0	0	1	0	0	1	1	1	1	0	0	0	1	0	1	0	1	1	1
NR4A1|KPNA4	0	0	1	0	1	0	0	1	0	0	1	0	0	1	0	0	0	1	1	0	0	0	1	0	0	0	1	1	0	1	0	1	1	0	0	1	1	1	1	0	0	0	1	0	1	0	1	1	1
NR4A1|NXF1	0	0	1	0	0	0	0	1	0	0	1	0	0	1	1	0	0	1	1	1	1	0	0	1	0	0	1	1	0	1	0	0	1	0	0	1	1	1	0	0	0	0	1	0	1	0	1	1	1
NR4A1|UPF2	0	0	1	0	1	0	0	1	0	0	1	0	0	1	1	1	0	1	1	0	1	0	1	0	0	0	1	1	0	1	0	0	1	0	0	1	1	1	1	0	0	0	1	0	1	0	1	1	1
NR4A1|UPF3B	0	0	1	0	1	1	0	1	0	0	1	0	0	1	1	1	0	1	1	0	1	0	1	1	0	0	1	0	0	1	0	0	1	0	0	1	1	1	1	0	0	0	1	0	1	0	1	1	1
NR4A1|RBM8A	0	0	1	0	0	0	0	1	0	0	1	0	0	0	0	0	0	1	1	0	0	0	0	0	0	0	1	0	0	1	0	0	1	0	0	1	0	1	0	0	0	0	1	0	1	0	1	1	1
NR4A1|CD2BP2	0	0	1	0	1	0	0	1	0	0	1	0	0	0	0	0	0	1	1	1	1	0	1	0	0	0	1	0	0	1	0	0	1	0	0	0	1	0	0	0	0	0	1	0	0	0	1	0	1
NR4A1|RNPS1	0	0	1	0	1	0	0	1	0	0	1	0	0	0	0	0	0	1	1	0	0	0	0	1	0	0	1	0	0	1	0	0	1	0	0	0	0	1	1	0	0	0	1	0	0	0	1	0	1
NR4A1|NUDT12	0	0	1	0	1	1	0	1	0	0	1	0	0	1	1	1	0	1	1	1	1	1	1	1	0	0	1	1	0	1	1	0	1	0	0	1	1	1	1	1	0	0	1	0	1	1	1	1	1
NR4A1|SRRM1	0	0	1	0	1	0	0	1	0	0	1	0	0	0	0	0	0	1	1	1	1	0	0	0	0	0	1	0	0	1	0	0	1	0	0	1	1	1	1	0	0	0	1	0	1	0	1	1	1
NR4A1|NUDT3	0	0	1	0	1	1	0	1	0	0	1	0	0	1	1	1	0	1	1	1	1	1	1	1	0	0	1	1	0	1	0	0	1	0	0	1	1	1	1	1	0	0	1	0	1	0	1	1	1
NR4A1|YTHDF3	0	0	1	0	0	0	0	1	0	0	1	0	0	1	0	0	0	1	1	1	1	0	1	0	0	0	1	0	0	1	0	0	1	0	0	0	1	1	1	1	0	0	1	0	1	0	1	1	1
NR4A1|LENG8	0	0	1	0	0	0	0	1	0	0	0	0	0	0	1	0	0	0	1	0	0	0	0	0	0	0	1	1	0	0	0	0	1	0	0	1	0	1	0	0	0	0	1	0	0	0	0	1	1
NR4A1|PCIF1	0	0	1	0	1	0	0	1	0	0	1	0	0	0	0	0	0	1	1	1	1	0	1	1	0	0	1	0	0	1	0	0	1	0	0	0	1	1	0	0	0	0	1	0	0	0	1	0	1
NR4A1|PHAX	0	0	1	0	1	1	0	1	0	0	1	0	0	1	1	0	0	1	1	1	1	1	1	1	0	0	1	1	0	1	0	0	1	0	0	1	1	1	1	0	0	0	1	0	1	0	1	1	1
NR4A1|NUDT4	0	0	1	0	1	1	0	1	0	0	1	0	0	1	1	0	0	1	1	1	1	1	1	1	0	0	1	1	0	1	0	0	1	0	0	1	1	1	1	1	0	0	1	0	0	0	1	1	1
NR4A1|EDC3	0	0	1	0	1	1	0	1	0	0	1	0	0	1	1	0	0	1	1	1	1	0	1	1	0	0	1	1	0	1	0	0	1	0	0	1	1	1	1	0	0	0	1	0	1	0	1	1	1
NR4A1|XPO1	0	0	1	0	1	0	0	1	0	0	1	0	0	1	0	0	0	1	1	0	0	0	1	0	0	0	1	0	0	1	0	0	1	0	0	0	0	0	0	0	0	0	1	0	1	0	1	1	1
NR4A1|IPO8	0	0	1	0	1	0	0	1	0	0	1	0	0	1	0	0	0	1	1	1	1	0	1	0	0	0	1	0	0	1	0	0	1	0	0	1	1	1	1	1	0	0	1	0	1	0	1	1	1
NR4A1|NUDT1	0	0	1	0	1	1	0	1	0	0	1	0	0	1	0	0	0	1	1	0	1	0	1	1	0	0	1	1	0	1	1	0	1	0	0	0	0	1	0	0	0	0	1	0	1	0	1	1	1
NR4A1|NUDT5	0	0	1	0	1	0	0	1	0	0	1	0	0	1	0	0	0	1	1	0	0	0	0	0	0	0	1	0	0	1	0	0	1	0	0	0	0	1	0	0	0	0	1	0	1	0	1	1	1
NR4A1|NUDT7	0	0	1	0	1	1	0	1	0	0	1	0	0	1	1	1	0	1	1	1	1	1	1	1	0	0	1	1	0	1	1	1	1	0	0	1	1	1	1	1	0	0	1	0	1	1	1	1	1
NR4A1|NUDT16L1	1	0	1	0	1	0	0	1	0	0	0	0	0	0	0	0	0	1	1	0	0	0	1	0	0	0	1	1	0	1	0	0	1	0	0	1	0	0	0	0	0	0	1	0	0	0	1	0	0
NR4A1|SNUPN	0	0	1	0	1	1	0	1	0	0	1	0	0	1	1	0	0	1	1	1	1	0	1	1	0	0	1	1	0	1	0	0	1	0	0	1	1	1	1	0	0	0	1	0	1	0	1	1	1
NR4A1|PML	0	0	1	0	1	0	0	1	0	0	1	0	0	1	0	0	0	1	1	1	1	0	1	0	0	0	1	1	0	1	1	0	1	0	1	1	1	1	1	0	0	0	1	0	1	1	1	1	1
NR4A1|TSC1	0	0	1	0	1	1	0	1	0	0	1	0	0	1	1	1	0	1	1	1	1	1	1	1	0	0	1	1	0	1	0	0	1	0	0	1	1	1	1	1	0	0	1	0	1	0	1	1	1
NR4A1|PRKAB1	0	0	1	0	1	0	0	1	0	0	1	0	0	0	0	0	0	1	1	0	0	1	1	0	0	0	1	1	0	1	0	0	1	0	0	0	0	1	0	1	0	0	1	0	0	0	1	1	1
NR4A1|APAF1	0	0	1	0	1	1	0	1	0	0	1	0	0	1	1	1	0	1	1	1	1	0	1	1	0	0	1	1	0	1	0	0	1	0	0	1	1	1	1	1	0	0	1	0	1	0	1	1	1
NR4A1|ATF5	1	0	1	0	0	1	0	1	0	0	1	0	0	1	0	0	0	1	1	1	0	0	0	1	0	0	1	0	0	1	1	0	1	0	0	1	1	1	0	0	0	0	1	0	1	1	1	1	1
NR4A1|WDR31	0	0	1	0	1	1	0	1	0	0	1	0	0	1	1	1	0	1	1	1	1	1	1	1	0	0	1	1	0	1	1	0	1	0	1	1	1	1	1	1	0	0	1	0	1	1	1	1	1
NR4A1|ZNF784	0	0	1	0	1	1	0	1	0	0	1	0	0	1	1	0	0	1	1	1	1	1	1	1	0	0	1	1	0	1	0	0	1	0	0	1	1	1	1	1	0	0	1	0	1	0	1	1	1
NR4A1|IFIT5	0	0	1	0	1	1	0	1	0	0	1	0	0	1	0	1	0	1	1	1	1	0	1	0	0	0	1	1	0	1	0	0	1	0	0	1	1	1	1	0	0	0	1	0	1	1	1	1	1
NR4A1|LSM1	0	0	1	0	1	0	0	1	0	0	1	0	0	1	0	0	0	1	1	1	0	0	1	0	0	0	1	1	0	1	0	0	1	0	0	1	1	1	1	0	0	0	1	0	0	0	1	1	1
CDK1|BLMH	1	1	1	0	0	0	0	1	1	1	1	1	1	1	1	1	1	0	1	1	1	1	1	1	1	1	1	1	1	0	0	1	1	1	1	1	1	1	0	0	1	0	1	1	1	1	1	1	1
CDK1|KPNA4	0	1	1	0	0	0	0	1	0	1	1	1	1	1	1	1	1	0	1	1	1	1	1	0	1	1	1	1	1	0	0	1	0	1	1	1	1	1	0	0	1	0	1	1	0	1	1	1	1
CDK1|NXF1	1	1	1	1	0	0	0	1	0	1	1	1	1	1	1	1	1	0	1	1	1	1	1	1	1	1	1	1	1	0	0	1	1	1	1	1	1	1	0	0	1	0	1	1	0	1	1	1	1
CDK1|UPF2	1	1	1	1	0	0	0	1	1	1	1	1	1	1	1	1	1	0	1	1	1	1	1	0	1	1	1	1	1	0	0	1	0	1	1	1	1	1	0	0	1	0	1	1	0	1	1	1	1
CDK1|RBM8A	1	1	1	0	0	0	0	1	0	1	1	0	0	0	1	1	0	0	1	1	0	1	1	0	1	1	1	1	0	0	0	0	0	1	1	1	1	1	0	0	1	0	0	1	0	1	1	0	1
CDK1|CD2BP2	1	1	1	0	0	0	0	1	0	1	1	1	0	0	1	0	0	0	1	1	1	1	1	1	1	1	1	1	1	0	0	1	0	1	1	0	1	1	0	0	0	0	0	0	0	0	1	0	1
CDK1|RNPS1	1	1	1	0	0	0	0	1	0	1	0	0	0	0	1	1	0	0	1	1	0	1	1	1	1	1	1	1	1	0	0	1	0	1	1	1	1	1	0	0	0	0	0	0	0	1	1	0	0
CDK1|SRRM1	1	1	1	0	0	0	0	1	0	1	1	1	0	0	1	0	1	0	1	1	1	1	1	0	1	1	1	1	0	0	0	1	0	1	1	1	1	1	0	0	1	0	1	1	0	1	1	1	1
CDK1|YTHDF3	1	0	1	0	0	0	0	1	0	1	0	1	0	1	1	1	1	0	1	1	1	1	1	0	1	1	1	1	0	0	0	0	0	1	1	1	1	1	0	1	0	0	1	1	0	1	1	1	1
CDK1|LENG8	1	1	0	0	0	0	0	1	0	1	0	1	1	0	1	0	1	0	1	1	1	1	1	0	1	1	1	1	1	0	0	1	0	1	1	1	1	1	0	0	1	0	0	1	0	1	0	0	1
CDK1|PCIF1	1	1	1	0	0	0	0	1	0	1	1	1	0	1	1	0	1	0	0	1	1	1	1	1	1	1	1	1	1	0	0	1	1	1	1	1	1	1	0	0	0	0	0	0	0	1	1	0	0
CDK1|XPO1	0	1	1	1	0	0	0	1	0	0	1	0	1	1	1	1	1	0	1	0	0	1	1	0	1	1	1	1	1	0	0	0	0	1	0	1	1	1	0	0	0	0	0	0	0	1	1	0	0
CDK1|IPO8	1	1	1	0	0	0	0	1	0	1	1	1	1	1	1	1	1	0	1	1	1	1	1	1	1	1	1	1	0	0	0	1	0	1	1	1	1	1	0	1	1	0	1	1	0	1	1	1	1
CDK1|NUDT1	1	1	1	0	0	0	1	1	1	1	1	1	0	1	1	1	1	0	1	1	1	1	1	1	1	1	1	1	1	0	0	1	1	1	1	1	1	1	0	0	1	0	1	0	0	1	1	1	1
CDK1|NUDT5	1	1	1	0	0	0	0	1	0	1	1	1	0	1	1	1	1	0	1	1	1	1	1	0	1	1	1	1	0	0	0	1	0	1	1	1	1	1	0	0	1	0	1	1	0	1	0	1	1
CDK1|NUDT16L1	1	1	1	1	0	0	0	0	0	1	0	0	0	0	1	1	0	0	1	1	1	1	1	1	1	1	1	1	1	0	0	1	0	1	1	1	1	1	0	0	1	0	0	0	0	1	1	0	0
CDK1|PRKAB1	0	1	1	0	0	0	0	1	0	1	1	1	1	0	1	1	1	0	1	1	0	1	1	0	1	1	1	1	0	0	0	0	0	1	1	1	1	1	0	1	1	0	0	0	0	1	1	0	0
CDK1|ATF5	1	1	1	1	0	1	0	1	1	1	1	1	1	1	1	0	1	0	0	1	0	1	1	1	0	0	1	1	1	0	1	1	1	1	1	1	1	1	0	0	1	1	1	1	0	1	0	0	1
CDK1|LSM1	1	0	1	0	0	0	1	1	0	1	1	1	0	1	1	1	1	0	1	1	1	1	1	0	1	1	1	1	0	0	0	1	0	1	1	1	1	1	0	0	1	0	1	1	0	1	1	0	1
BLMH|KPNA4	0	0	0	1	0	0	0	0	0	1	1	0	1	0	0	0	0	0	1	1	0	0	1	0	0	0	0	1	0	0	0	1	0	0	0	1	0	1	0	1	1	0	0	0	0	0	1	0	0
BLMH|NXF1	0	0	0	1	0	0	0	0	0	1	1	0	0	0	1	1	1	0	0	1	0	1	0	0	0	0	1	1	0	0	0	0	0	1	0	1	0	1	0	0	0	0	0	1	0	0	1	0	0
BLMH|UPF2	0	0	1	1	1	0	0	0	0	1	0	0	1	1	1	1	1	1	1	0	0	0	1	0	0	1	1	1	0	0	0	0	0	1	0	0	0	1	0	1	0	0	1	0	0	0	0	1	0
BLMH|UPF3B	0	0	0	1	1	1	1	1	1	0	1	1	1	1	1	1	0	1	1	1	0	1	1	0	0	1	1	0	1	1	1	0	0	1	0	1	0	1	0	1	1	0	1	1	0	1	0	1	0
BLMH|SRRM1	0	0	0	1	0	0	0	0	0	1	1	0	0	0	0	0	0	0	1	1	0	0	0	0	0	1	0	0	0	0	0	0	0	0	0	0	0	0	0	1	0	0	0	0	0	0	0	0	0
BLMH|LENG8	0	0	0	0	0	0	0	0	0	0	0	1	1	0	1	0	1	0	0	0	0	0	0	0	0	0	1	1	1	0	1	0	0	1	1	1	0	1	0	0	1	0	0	1	0	0	0	0	0
BLMH|PHAX	0	1	1	1	1	1	0	0	0	1	1	1	0	0	1	1	1	1	1	1	0	1	1	0	0	0	1	1	0	0	0	0	0	0	0	1	1	1	0	1	1	1	1	0	0	0	1	1	0
BLMH|NUDT4	0	1	1	0	1	1	1	0	0	1	1	1	1	1	1	1	1	0	0	1	1	1	1	1	1	1	1	1	0	1	1	0	0	1	1	1	1	0	1	1	1	1	0	0	0	1	0	0	1
BLMH|EDC3	0	1	0	1	1	1	1	0	0	1	1	1	0	0	1	1	1	1	1	1	1	1	1	1	1	1	1	1	1	0	1	0	0	1	1	1	1	0	0	1	1	1	1	0	0	1	1	1	1
BLMH|IPO8	0	1	0	1	0	0	0	0	0	1	0	0	0	0	0	1	1	0	1	1	0	1	1	0	0	0	1	0	0	0	0	0	0	0	0	1	0	1	0	1	1	0	1	0	0	0	1	1	0
BLMH|NUDT1	1	0	0	0	1	1	1	0	0	1	1	0	0	0	0	1	0	0	0	0	1	0	0	1	0	1	1	1	1	0	1	0	0	0	0	0	0	0	0	1	0	1	1	0	0	0	0	0	0
BLMH|NUDT16L1	1	0	1	1	1	1	0	0	0	1	0	0	0	0	0	1	0	0	0	0	0	0	0	0	0	1	0	1	0	0	0	0	0	0	0	0	0	0	0	1	1	0	0	0	0	0	1	0	0
BLMH|SNUPN	1	1	1	1	1	1	1	0	0	1	1	1	0	1	1	1	1	1	1	1	1	1	1	1	0	1	1	1	1	0	1	0	0	1	1	1	1	1	0	1	1	1	1	0	0	1	1	1	1
BLMH|PML	0	1	0	1	1	1	0	0	0	1	1	1	0	1	0	1	1	0	0	1	0	1	1	0	0	0	1	1	1	0	1	0	0	1	1	1	1	1	1	0	1	1	1	1	1	1	0	1	1
BLMH|PRKAB1	0	1	0	0	1	1	1	0	0	1	0	0	1	0	0	0	0	0	0	0	0	1	1	0	1	1	1	1	0	0	0	0	0	0	0	0	0	0	0	1	1	0	0	0	0	0	1	0	0
BLMH|ATF5	1	1	0	1	0	1	0	0	0	1	1	0	1	0	0	0	0	0	0	1	0	0	0	1	0	0	1	0	1	0	1	0	0	0	1	1	0	1	0	0	1	1	1	0	0	1	0	0	0
BLMH|IFIT5	0	1	1	1	1	1	0	0	1	1	1	1	0	1	1	1	1	1	1	1	0	1	1	0	0	0	1	1	1	0	1	0	0	1	0	1	1	1	1	1	1	0	1	1	1	1	1	1	1
CS|SRRT	1	1	0	1	1	1	1	1	1	0	1	1	1	1	1	1	0	1	1	1	1	1	1	1	1	1	1	1	1	0	1	0	1	1	0	1	1	1	1	1	1	1	0	1	1	0	1	0	0
CS|LENG8	1	1	0	1	0	0	0	1	1	1	1	1	1	1	1	1	1	0	1	1	1	1	1	0	1	1	1	1	1	0	1	1	1	1	1	1	1	1	0	0	1	1	1	1	1	1	1	1	1
CS|LSM2	1	0	0	1	0	0	0	0	1	0	1	0	0	0	0	0	0	0	0	0	0	0	0	1	0	0	0	1	1	1	1	1	0	0	1	0	1	1	0	0	0	1	0	0	1	0	1	0	1
CS|KPNB1	1	0	0	1	0	1	0	1	1	0	0	0	1	1	1	1	1	1	1	0	0	1	0	0	1	0	1	1	0	1	1	0	1	1	1	0	1	0	1	0	1	1	0	0	1	0	1	0	1
CS|EIF2S2	0	0	1	0	0	1	0	0	1	0	0	0	1	1	1	1	0	1	0	0	0	1	0	0	1	1	0	0	0	0	1	0	0	0	0	0	0	0	0	1	0	0	0	0	0	0	0	0	0
CS|SNRNP70	1	0	0	1	0	0	0	1	1	0	1	1	1	1	1	1	0	0	1	1	1	1	1	1	1	1	1	1	1	0	0	0	1	1	0	1	1	1	0	0	1	1	0	1	1	0	0	0	0
CS|PSMC4	0	0	1	1	0	0	0	1	1	0	1	0	0	0	0	0	0	1	0	0	0	0	0	0	1	0	0	0	1	1	1	0	0	0	0	1	1	0	0	0	0	1	0	1	0	0	1	0	1
KPNA4|NXF1	1	0	0	1	0	0	0	1	1	0	1	1	0	1	1	1	1	1	0	1	1	1	0	1	1	1	1	0	1	0	0	0	1	1	1	1	1	1	0	0	0	0	0	1	1	1	1	0	1
KPNA4|UPF2	1	0	1	1	1	1	1	0	1	1	0	1	0	1	1	1	1	1	1	0	1	0	0	1	1	1	1	0	1	0	0	0	1	1	1	0	1	1	1	1	0	1	1	1	1	1	0	1	1
KPNA4|UPF3B	1	1	0	1	1	1	1	1	1	0	1	1	1	1	1	1	0	1	1	0	1	1	1	1	1	1	1	0	1	1	1	0	1	1	1	1	1	1	1	1	0	1	1	1	1	1	0	1	1
KPNA4|SRRM1	1	1	0	1	1	1	0	1	1	1	1	1	0	0	0	0	1	0	0	1	1	0	0	1	1	1	1	0	0	0	1	0	1	1	0	0	0	0	1	1	0	0	1	0	1	0	0	1	0
KPNA4|YTHDF3	1	0	1	0	0	1	0	1	0	0	0	0	0	0	0	1	1	1	0	1	1	1	0	1	0	1	0	0	0	0	0	0	0	0	0	0	0	0	1	1	0	0	0	0	1	0	1	1	1
KPNA4|LENG8	1	0	0	0	0	0	0	0	0	0	0	1	1	0	1	0	1	0	0	0	1	0	0	0	0	1	1	0	1	0	1	0	0	1	1	1	0	1	0	0	0	0	0	1	0	0	0	0	1
KPNA4|PCIF1	1	0	0	0	1	0	0	0	0	1	0	0	0	0	0	0	1	0	0	1	1	0	1	1	1	1	0	0	1	0	1	0	1	1	0	0	0	0	0	0	0	0	0	0	0	0	1	0	0
KPNA4|IPO8	1	1	1	0	1	1	1	1	0	0	0	1	0	1	0	1	1	1	0	1	1	1	1	1	1	1	1	0	0	0	0	0	0	1	0	1	0	1	1	1	1	0	1	0	1	0	1	1	0
KPNA4|NUDT1	1	1	0	0	1	1	1	0	1	0	1	0	0	1	1	1	0	1	0	0	1	0	0	1	1	1	1	0	1	1	1	0	1	0	0	0	0	0	0	1	0	1	1	0	0	0	0	0	0
KPNA4|NUDT5	1	0	1	1	1	1	0	0	1	0	0	1	0	0	0	0	0	1	0	0	1	0	0	1	0	1	1	0	0	1	1	0	0	0	0	0	0	0	0	0	0	1	0	0	0	0	0	1	1
KPNA4|NUDT16L1	1	1	1	1	1	1	0	0	0	1	0	0	0	0	0	1	0	1	0	0	1	0	0	1	1	1	1	0	1	0	0	0	0	0	1	0	0	0	0	1	0	0	0	0	0	0	1	0	0
KPNA4|PRKAB1	0	1	1	0	1	1	1	1	0	1	0	1	1	0	0	0	1	0	0	0	0	1	1	1	1	1	1	0	0	0	0	0	0	0	0	0	0	0	0	1	0	0	0	0	0	0	0	0	0
KPNA4|ATF5	1	1	0	1	0	1	0	1	1	1	1	0	1	0	0	0	0	0	0	1	0	0	0	1	0	0	1	0	1	0	1	0	1	0	1	1	0	1	0	0	0	1	1	0	0	1	0	0	1
KPNA4|LSM1	1	0	1	0	1	1	1	0	1	0	1	1	0	1	0	0	0	1	0	1	1	1	0	0	1	1	0	0	0	0	1	0	1	0	1	0	1	0	1	0	0	0	0	0	0	1	0	0	1
NXF1|UPF3B	0	1	0	1	1	1	1	1	1	0	1	1	1	1	1	1	0	1	1	0	1	1	1	1	1	1	1	0	1	1	1	0	1	1	0	0	1	1	1	1	1	1	1	1	1	1	0	1	1
NXF1|RBM8A	0	1	1	0	1	1	0	0	0	0	0	0	0	0	0	0	0	0	0	0	0	0	1	0	0	0	0	0	0	1	1	0	0	0	1	0	0	0	0	0	0	1	0	0	0	0	0	0	0
NXF1|SRRM1	0	1	0	0	1	1	0	1	1	1	1	1	0	0	0	0	0	0	1	0	1	0	0	0	0	1	0	0	0	1	1	0	0	0	0	0	0	0	1	1	1	0	1	0	0	0	0	1	0
NXF1|YTHDF3	0	0	1	0	1	1	0	1	0	0	0	0	0	0	0	0	0	0	0	1	1	1	1	0	0	0	0	0	0	0	0	0	0	0	0	0	0	0	1	1	0	0	0	0	0	0	1	1	0
NXF1|LENG8	0	0	0	0	0	0	0	0	0	0	0	1	1	0	1	0	1	0	0	0	0	0	0	0	0	0	0	0	1	0	1	0	0	1	1	1	0	1	0	0	1	0	0	1	0	0	0	0	0
NXF1|PCIF1	0	0	0	0	1	1	0	0	0	1	0	0	0	0	0	0	0	0	0	0	1	0	1	1	1	1	0	0	0	0	1	1	1	0	0	0	0	0	0	1	0	0	0	0	0	0	1	0	0
NXF1|XPO1	0	0	0	1	1	1	1	0	1	0	0	0	1	0	0	1	0	0	1	0	0	0	1	0	1	0	0	0	0	1	1	0	0	1	0	0	0	0	1	0	0	0	0	0	0	1	0	0	0
NXF1|IPO8	0	1	1	0	1	1	1	1	0	1	0	1	1	0	0	1	1	1	1	1	1	1	1	0	1	0	0	0	0	1	1	0	0	0	0	1	0	1	1	1	1	0	1	0	0	0	1	1	0
NXF1|NUDT1	1	1	0	0	1	1	1	0	1	1	1	0	0	1	0	1	0	1	0	0	1	0	1	1	1	1	1	0	1	1	1	0	1	0	0	0	0	0	0	1	0	1	1	0	0	0	0	0	0
NXF1|NUDT5	0	0	1	0	1	1	0	0	1	0	0	1	0	0	0	0	0	1	0	0	0	0	0	0	0	0	0	0	0	1	1	0	0	0	0	0	0	0	0	1	0	1	1	0	0	0	0	1	1
NXF1|NUDT16L1	1	1	1	1	1	1	1	0	0	1	0	0	0	0	0	1	0	0	1	0	0	0	1	0	0	1	0	1	0	1	1	0	0	0	0	0	0	0	0	1	1	0	0	0	0	0	0	0	0
NXF1|PRKAB1	0	1	1	0	1	1	1	1	0	1	0	1	1	0	0	0	0	0	1	0	0	1	1	0	1	1	1	1	0	1	1	0	0	0	0	0	0	0	0	1	1	0	0	0	0	0	0	0	0
NXF1|ATF5	1	1	0	0	1	1	0	1	1	1	1	0	1	0	0	0	0	0	0	0	0	0	1	1	0	0	0	0	1	0	1	0	1	0	1	1	0	1	0	0	1	1	1	0	0	1	0	0	0
NXF1|LSM1	0	0	1	0	1	1	1	0	0	0	1	1	0	0	0	0	0	1	0	1	0	0	1	0	0	0	0	0	0	1	1	1	0	0	1	0	1	0	1	1	0	0	1	0	0	1	0	0	0
UPF2|UPF3B	0	1	0	0	1	1	1	1	1	0	1	1	1	0	1	1	0	0	1	1	1	1	1	1	1	1	1	0	1	1	1	1	1	1	0	1	1	1	1	0	1	0	0	1	1	1	0	0	0
UPF2|LENG8	0	0	0	0	0	0	0	0	0	0	0	1	1	0	1	0	1	0	0	0	0	0	0	0	0	0	0	0	1	0	1	0	0	1	1	1	0	1	0	0	1	0	0	1	0	0	0	0	0
UPF2|PHAX	0	1	0	0	1	1	1	1	0	1	1	1	0	0	1	0	0	0	0	1	1	1	1	1	1	0	1	1	1	1	1	1	0	0	0	1	1	0	1	1	1	1	0	0	0	1	1	0	1
UPF2|NUDT4	0	1	1	0	1	1	1	1	0	1	1	1	1	1	1	0	0	0	0	1	1	1	1	1	1	1	1	1	0	1	1	1	0	1	1	1	1	0	1	1	1	1	0	0	0	1	0	0	1
UPF2|EDC3	1	1	0	0	1	1	1	1	0	1	1	1	0	0	0	0	1	1	0	1	1	1	1	1	1	1	1	1	1	0	1	1	1	1	1	1	1	0	1	1	1	1	0	0	0	1	1	0	1
UPF2|IPO8	0	1	0	0	0	1	1	1	0	0	0	0	0	0	0	0	0	0	0	1	0	1	1	1	0	0	1	0	0	0	1	0	0	0	0	1	0	1	1	1	1	0	0	0	0	0	1	0	0
UPF2|NUDT1	1	1	0	0	1	1	1	0	0	0	1	0	0	0	0	0	0	0	0	0	1	0	0	1	0	1	1	0	1	1	1	0	1	0	0	0	0	0	0	0	0	1	0	0	0	0	0	0	0
UPF2|NUDT16L1	1	1	1	0	0	1	0	0	0	1	0	0	0	0	0	0	0	0	0	0	0	0	0	1	0	1	0	1	0	0	0	0	0	0	0	0	0	0	0	0	1	0	0	0	0	0	1	0	0
UPF2|SNUPN	1	1	0	0	1	1	1	1	1	1	1	1	0	0	1	0	1	1	0	1	1	1	1	1	1	1	1	1	1	0	1	1	1	1	1	1	1	1	1	0	1	1	0	0	1	1	1	0	1
UPF2|PML	0	1	0	0	0	1	0	1	0	1	1	1	0	1	0	0	1	0	0	1	1	1	1	0	0	0	1	1	1	0	1	1	1	1	1	1	1	0	1	0	1	1	1	1	1	1	1	1	1
UPF2|PRKAB1	0	1	0	0	1	1	1	1	0	1	0	0	1	0	0	0	0	0	0	0	0	1	1	1	1	1	1	1	0	0	0	0	0	0	0	0	0	0	0	1	1	0	0	0	0	0	1	0	0
UPF2|ATF5	1	1	0	0	0	1	0	1	1	1	1	0	1	0	0	0	0	0	0	1	0	0	0	1	0	0	1	0	1	0	1	0	1	0	1	1	0	1	0	0	1	1	1	0	0	1	0	0	0
UPF2|IFIT5	0	1	0	0	1	1	1	1	1	1	1	1	0	1	0	1	1	1	0	1	1	1	1	0	0	0	1	0	1	0	1	0	1	1	1	1	1	1	1	0	1	1	0	1	1	1	1	0	1
ILF2|RAN	0	1	1	0	1	1	1	1	1	0	0	1	1	1	1	1	1	0	0	0	1	1	1	0	1	0	1	0	1	1	1	0	0	0	0	1	0	0	0	0	0	1	1	0	0	1	0	1	1
ILF2|JUN	1	1	0	0	0	1	1	1	1	1	1	1	1	1	1	1	1	0	0	0	1	1	1	0	1	1	1	1	1	0	0	0	0	1	0	1	1	0	0	1	1	1	0	0	0	1	1	0	0
ILF2|EIF2S3	1	1	0	0	0	1	0	0	1	0	1	1	1	1	1	1	1	1	0	1	0	1	1	1	0	0	1	0	0	1	1	0	0	1	0	0	1	1	1	0	1	1	1	1	1	1	0	1	1
ILF2|JUND	1	1	0	0	0	0	0	0	0	1	0	1	1	1	0	0	1	0	0	0	1	0	0	0	0	0	1	1	1	0	0	0	0	1	1	1	1	1	0	0	0	0	0	0	0	1	0	1	1
ILF2|IFI27	1	1	1	1	1	1	0	1	1	0	0	1	0	1	0	1	1	0	1	1	1	1	0	0	0	0	0	1	0	0	1	0	0	0	0	0	1	1	0	0	0	0	0	1	0	1	0	1	0
UPF3B|PHAX	1	1	1	1	1	1	0	0	0	1	0	0	0	0	1	0	1	0	0	1	1	1	0	0	1	0	1	1	0	0	0	1	0	0	1	1	1	0	1	1	1	1	1	0	0	0	1	0	1
UPF3B|NUDT4	1	1	1	0	1	1	1	0	0	1	0	1	1	1	1	0	1	0	0	1	1	1	1	1	1	1	0	1	0	0	0	1	0	0	1	1	1	0	1	1	0	1	0	0	0	1	0	0	1
UPF3B|EDC3	1	1	1	1	1	1	0	0	0	1	0	0	0	0	0	0	1	1	0	1	1	1	0	1	1	0	1	1	0	0	0	1	1	1	1	1	1	0	1	1	1	1	0	0	0	0	1	0	1
UPF3B|IPO8	0	1	1	0	0	0	0	0	0	1	0	0	0	0	0	0	1	0	0	1	0	1	1	0	0	0	0	1	0	0	0	0	0	0	0	1	0	0	1	1	1	0	0	0	0	0	1	0	0
UPF3B|NUDT1	1	0	0	0	1	1	1	0	0	1	0	0	0	0	0	0	0	0	0	0	1	0	0	1	0	1	0	1	1	0	1	0	1	0	0	0	0	0	0	1	0	1	0	0	0	0	0	0	0
UPF3B|NUDT16L1	1	0	1	1	0	0	0	0	0	1	0	0	0	0	0	0	0	0	0	0	0	0	0	0	0	0	0	1	0	0	0	0	0	0	0	0	0	0	0	0	0	0	0	0	0	0	1	0	0
UPF3B|SNUPN	1	1	1	1	1	1	0	0	0	1	0	0	0	1	1	0	1	1	0	1	1	1	0	1	1	0	1	1	0	0	0	1	1	1	1	1	1	0	1	1	1	1	1	0	1	0	1	0	1
UPF3B|PML	1	1	1	1	0	0	0	0	0	1	0	1	0	1	0	0	1	0	0	1	0	1	0	0	0	0	0	1	0	0	1	1	1	1	1	1	1	0	1	0	1	1	1	1	1	1	1	1	1
UPF3B|TSC1	1	1	1	1	1	1	0	0	0	1	0	1	1	1	1	0	1	0	0	1	1	1	0	1	1	0	1	1	1	0	0	1	1	1	1	1	1	1	1	1	1	1	1	1	0	0	1	0	1
UPF3B|PRKAB1	0	1	1	0	1	0	0	0	0	1	0	0	1	0	0	0	1	0	0	0	0	1	1	0	1	1	1	1	0	0	0	0	0	0	0	0	0	0	0	1	0	0	0	0	0	0	1	0	0
UPF3B|ATF5	1	1	1	0	0	1	0	0	0	1	0	0	1	0	0	0	0	0	0	1	0	0	0	1	0	0	0	1	0	0	1	0	1	0	1	1	0	0	0	0	0	1	1	0	0	1	0	0	0
UPF3B|ZNF784	1	1	1	1	1	1	1	1	0	1	0	1	0	0	0	0	1	0	0	1	1	1	1	1	1	1	1	1	0	0	1	1	1	1	1	1	1	1	0	1	1	1	1	1	1	1	1	0	1
UPF3B|IFIT5	1	1	1	1	1	1	0	0	0	1	0	0	0	1	0	1	1	1	0	1	1	1	1	0	0	0	0	1	0	0	0	0	1	0	1	1	1	0	1	0	0	1	1	0	1	1	1	0	1
RBM8A|CD2BP2	1	0	0	1	1	0	1	0	1	0	0	1	1	0	0	0	0	0	0	1	1	0	1	1	1	1	0	1	1	0	0	1	0	0	0	0	1	0	0	0	0	0	0	0	0	0	0	0	0
RBM8A|RNPS1	0	0	0	0	1	1	1	0	1	0	0	0	1	0	0	0	1	0	0	0	0	0	0	1	1	0	0	0	1	0	1	1	1	1	0	0	1	0	1	1	0	0	0	0	0	1	0	0	0
RBM8A|SRRM1	1	1	0	0	1	1	1	1	1	1	1	1	1	0	0	0	1	0	1	1	1	0	0	0	1	1	0	1	0	0	1	1	1	1	0	1	1	1	1	1	1	0	1	1	1	1	0	1	0
RBM8A|YTHDF3	0	0	1	0	0	1	1	1	1	1	0	1	1	1	0	1	1	1	0	1	1	1	1	0	0	1	0	0	0	0	0	1	1	0	0	0	1	0	1	1	0	0	1	1	1	1	1	1	1
RBM8A|LENG8	1	0	0	0	0	0	0	1	0	0	0	1	1	0	1	0	1	0	1	0	1	0	0	0	0	0	1	1	1	0	1	1	1	1	1	1	1	1	0	0	1	0	0	1	0	1	0	1	1
RBM8A|PCIF1	1	0	0	0	1	1	1	0	0	1	0	1	0	1	0	0	1	1	0	1	1	0	1	1	1	1	0	1	1	0	1	1	1	1	0	0	1	0	0	1	0	0	0	0	0	1	1	0	0
RBM8A|XPO1	0	0	0	1	1	1	1	1	1	0	0	0	1	1	0	1	1	0	1	0	0	0	1	0	1	0	0	0	1	1	1	0	1	1	0	0	1	0	1	0	0	0	0	0	0	1	0	1	0
RBM8A|NUDT1	1	1	0	0	1	1	1	1	1	1	1	1	1	1	1	1	1	1	0	0	1	0	1	1	1	1	1	1	1	1	1	1	1	0	0	0	1	0	1	1	1	1	1	0	0	1	0	1	1
RBM8A|NUDT5	1	0	0	1	1	1	1	0	1	0	0	1	0	1	0	1	1	1	0	0	1	0	0	0	0	0	0	0	1	1	1	1	1	0	0	0	1	0	1	1	1	0	1	0	0	0	0	1	1
RBM8A|NUDT16L1	1	1	1	1	1	1	1	0	1	1	0	0	0	0	0	1	0	1	1	0	1	0	1	1	1	1	0	1	1	1	1	1	1	1	0	1	1	0	0	1	1	0	0	0	0	1	1	0	0
RBM8A|PRKAB1	0	1	0	0	1	1	1	1	0	1	0	1	1	0	0	1	1	0	1	0	0	1	1	1	1	1	1	1	0	1	0	0	0	1	0	0	1	1	1	1	1	0	0	0	0	1	1	1	0
RBM8A|ATF5	1	1	0	1	0	1	0	1	1	1	1	1	1	1	0	0	1	0	0	1	0	0	1	1	0	0	1	1	1	0	1	1	1	0	1	1	1	1	1	1	1	1	1	0	0	1	0	1	1
RBM8A|LSM1	1	0	0	0	1	1	1	1	1	1	1	1	1	1	0	1	1	1	0	1	1	1	1	0	1	0	0	1	0	1	1	1	1	0	0	0	1	1	1	1	1	0	1	0	0	1	0	1	1
SRRT|CD2BP2	1	0	1	1	1	1	0	1	1	1	1	0	1	1	1	1	1	1	1	1	1	1	1	0	1	1	1	1	1	1	0	1	1	1	1	0	1	1	0	0	1	1	1	0	1	0	1	0	1
SRRT|LENG8	1	0	0	1	0	0	0	1	0	1	0	1	1	0	1	1	1	0	1	0	1	1	1	0	1	1	1	1	1	0	1	1	1	1	1	1	1	1	0	0	1	0	1	1	1	1	0	1	1
SRRT|PCIF1	1	0	1	0	0	1	1	1	0	1	1	0	1	1	1	1	1	1	1	1	1	1	1	1	1	1	1	1	1	0	1	1	1	1	1	1	1	1	0	0	1	0	1	0	1	1	1	1	1
SRRT|NUDT16L1	1	1	1	1	1	1	1	1	1	1	0	0	1	0	1	1	1	1	1	1	0	1	1	0	1	1	1	1	1	1	1	1	1	1	1	1	1	1	0	1	1	0	1	0	1	1	1	1	0
SRRT|LSM2	0	0	0	1	0	0	0	0	0	0	0	0	0	0	0	0	0	0	0	0	0	0	0	1	0	0	0	0	1	1	1	1	0	0	1	0	0	1	0	0	0	0	0	0	1	0	0	0	1
SRRT|KPNB1	0	0	0	0	0	0	0	1	0	0	0	0	1	0	0	1	1	1	0	0	0	0	0	0	0	0	0	0	0	1	0	0	0	0	1	0	0	0	1	0	1	0	0	0	1	0	0	0	1
SRRT|SNRNP70	1	0	0	1	0	0	0	0	0	0	0	1	1	0	0	1	1	0	0	0	0	1	0	1	0	1	1	0	1	0	0	0	0	0	1	1	0	1	0	0	1	0	0	0	1	1	0	0	1
CD2BP2|RNPS1	0	1	0	0	0	1	1	0	0	1	0	0	1	1	0	1	1	1	1	0	0	0	0	1	1	0	0	0	1	1	1	1	1	1	1	1	0	1	1	1	0	1	1	1	1	1	0	1	0
CD2BP2|YTHDF3	0	0	1	0	0	1	1	1	0	1	0	1	1	1	0	1	1	1	0	1	0	1	1	0	0	0	0	0	0	1	0	0	1	1	1	1	0	1	1	1	1	0	1	1	1	1	1	1	1
CD2BP2|LENG8	0	1	0	0	0	0	0	1	0	1	0	1	1	0	1	0	1	0	1	0	0	1	0	0	0	0	1	1	1	0	1	1	1	1	1	1	0	1	0	0	1	0	1	1	1	1	0	1	1
CD2BP2|PCIF1	0	1	0	0	0	1	1	1	0	1	0	1	0	1	0	0	1	1	0	0	1	0	1	1	1	0	0	0	1	0	1	1	1	1	0	1	0	1	1	1	0	0	0	1	1	1	1	1	0
CD2BP2|XPO1	0	1	0	1	0	1	1	1	1	0	0	0	1	1	0	1	1	1	1	0	0	0	0	0	1	0	0	0	1	1	1	0	1	1	0	1	0	0	1	1	1	0	1	1	1	1	0	1	0
CD2BP2|NUDT5	0	1	0	1	1	1	1	0	1	0	1	1	0	1	1	1	1	1	1	0	0	0	0	0	0	0	1	0	0	1	1	0	1	1	1	1	0	1	1	1	1	1	1	1	1	1	0	1	1
CD2BP2|NUDT16L1	1	1	1	1	1	1	1	0	0	1	0	0	0	0	1	1	0	1	1	0	0	0	0	0	1	1	1	1	1	1	1	0	1	1	1	1	0	0	0	1	1	0	0	0	0	1	1	1	0
CD2BP2|PRKAB1	0	1	0	0	1	1	1	1	0	1	0	1	1	1	0	1	1	1	1	0	0	1	1	0	1	1	1	1	0	1	1	0	0	1	1	1	0	1	1	1	1	0	1	1	0	1	1	1	0
RNPS1|YTHDF3	0	0	1	0	0	1	1	1	1	1	1	1	1	1	0	1	1	1	0	1	1	1	1	0	0	1	1	1	0	0	0	0	0	0	1	1	1	1	1	1	1	0	1	1	1	0	1	1	1
RNPS1|LENG8	1	0	0	0	0	0	0	1	0	0	0	1	1	0	1	0	1	0	1	0	1	1	1	0	0	1	1	1	1	0	1	0	0	1	1	1	1	1	0	0	1	0	1	1	0	0	0	1	1
RNPS1|PCIF1	1	0	1	0	0	1	1	1	0	1	1	1	0	1	0	0	1	1	0	1	1	1	1	1	1	1	1	1	1	0	1	1	1	1	0	1	1	1	0	0	0	0	0	0	0	1	1	0	0
RNPS1|XPO1	0	0	1	1	0	1	1	1	1	0	1	1	1	1	0	1	1	1	1	0	0	1	1	0	1	1	1	1	1	1	1	0	0	1	0	1	0	0	0	0	1	0	1	0	1	1	0	1	0
RNPS1|NUDT5	1	0	1	1	1	1	1	0	1	0	1	1	0	1	1	1	1	1	0	0	1	1	0	0	0	1	1	1	0	1	1	0	0	0	1	0	0	1	0	0	1	0	1	1	1	0	0	1	1
RNPS1|NUDT16L1	1	1	1	1	1	1	1	0	1	1	0	1	0	0	1	1	0	1	1	0	1	0	1	0	1	1	1	1	0	1	0	0	0	1	1	1	0	0	0	1	1	0	0	0	0	0	1	0	0
RNPS1|PRKAB1	0	1	1	0	1	1	1	1	0	1	1	1	1	0	0	1	1	1	1	1	0	1	1	0	1	1	1	1	0	1	0	0	0	1	1	1	0	1	0	1	1	0	1	0	0	0	1	1	0
RNPS1|ATF5	1	1	1	1	0	1	0	1	1	1	1	1	1	1	0	0	1	1	0	1	0	1	1	1	0	0	1	1	1	0	1	0	1	0	1	1	1	1	0	0	1	1	1	1	1	1	0	1	1
RNPS1|LSM1	1	0	1	1	0	1	1	1	1	1	1	1	1	1	1	1	1	1	0	1	1	1	1	0	0	1	1	1	0	1	1	1	1	0	1	1	1	1	1	0	1	0	1	1	1	1	0	1	1
NUDT12|NUDT3	0	1	0	1	0	1	0	0	1	1	0	1	1	0	0	0	1	0	0	1	1	1	1	1	0	1	1	1	0	0	0	1	1	1	0	1	0	1	1	0	0	1	0	0	1	0	1	0	0
NUDT12|NUDT4	0	1	0	0	0	1	1	0	0	0	0	1	1	0	0	0	0	0	0	1	1	1	1	1	0	1	0	0	0	1	0	1	0	0	0	0	0	0	1	1	0	1	0	0	0	0	0	0	1
NUDT12|PIWIL2	1	1	0	1	0	1	0	0	1	1	1	1	1	0	0	0	1	1	0	1	1	1	1	1	1	1	1	1	1	0	1	1	1	1	1	1	1	1	1	0	1	1	1	0	1	0	1	0	1
NUDT12|NUDT7	0	1	0	1	0	1	0	1	1	0	0	1	1	1	0	0	1	1	0	1	1	1	1	1	1	1	1	1	1	0	0	1	1	1	0	1	1	1	1	0	0	1	1	1	1	0	1	0	0
NUDT12|EIF3C	1	1	0	1	0	1	0	0	1	1	0	1	1	1	0	0	1	1	0	1	1	1	1	1	1	1	1	1	1	0	1	1	1	1	1	1	1	1	1	1	0	1	1	1	1	0	1	0	1
NUDT12|PML	0	1	0	0	0	0	0	0	0	0	0	0	0	0	0	0	1	0	0	1	0	0	0	0	0	0	0	0	0	0	0	0	1	1	1	0	0	0	1	0	0	1	0	1	1	0	0	0	0
NUDT12|TSC1	0	0	0	1	0	1	0	0	0	0	0	0	1	0	0	0	1	0	0	1	0	0	0	1	0	0	0	1	0	0	0	1	1	1	0	1	0	1	1	0	0	1	1	1	1	0	1	0	0
NUDT12|APAF1	1	1	0	0	0	1	0	0	0	1	0	1	1	0	0	0	1	0	0	1	1	0	0	0	0	0	0	1	0	0	0	1	1	0	0	1	0	0	1	0	0	1	0	1	1	0	1	0	0
NUDT12|WDR31	0	1	0	1	0	1	0	1	1	1	0	1	1	0	0	0	1	1	0	1	1	1	1	1	1	1	1	1	1	0	0	1	1	1	1	1	1	1	1	0	1	1	1	1	1	0	1	0	0
NUDT12|ZNF784	0	1	0	0	0	1	0	0	0	1	0	1	0	0	0	0	1	0	0	1	0	1	0	1	0	1	0	1	0	0	0	1	0	1	1	1	0	1	0	0	0	0	1	1	1	0	0	0	0
SRRM1|YTHDF3	0	0	1	0	0	1	1	0	0	0	0	0	1	1	0	1	0	1	0	1	1	1	1	0	0	0	0	0	0	0	0	0	0	0	1	0	1	0	1	1	0	0	0	1	0	1	1	1	1
SRRM1|LENG8	1	0	0	0	0	0	0	0	0	0	0	1	1	0	1	0	1	0	0	0	0	0	1	0	0	0	1	1	1	0	1	1	0	1	1	1	0	1	0	0	1	0	0	1	0	1	0	0	1
SRRM1|PCIF1	1	0	1	0	0	0	1	0	0	1	0	0	0	1	0	0	1	1	0	0	1	0	1	1	1	0	0	0	1	0	1	1	1	0	0	0	1	0	0	0	0	0	0	0	0	1	1	0	0
SRRM1|XPO1	0	0	1	1	0	1	1	0	1	0	0	0	1	1	1	1	0	1	0	0	0	0	1	0	1	0	0	0	1	1	0	0	0	1	0	0	0	0	0	0	0	0	0	0	0	1	0	0	0
SRRM1|IPO8	1	1	1	0	1	1	1	1	0	0	0	1	1	1	1	1	1	1	0	1	1	1	1	1	1	0	1	0	1	1	0	1	0	0	0	1	1	1	1	1	1	0	1	1	0	1	1	1	1
SRRM1|NUDT1	1	0	0	0	1	1	1	0	1	0	1	0	0	1	1	1	0	1	0	0	1	0	1	1	1	1	1	1	1	1	1	1	1	0	0	0	0	0	0	1	0	1	1	0	0	0	0	0	1
SRRM1|NUDT5	1	0	1	1	1	0	1	0	1	0	0	1	0	1	1	1	0	1	0	0	0	0	0	0	0	0	0	0	1	1	1	0	0	0	1	0	0	0	0	0	0	1	0	0	0	0	0	0	1
[truncated: 157 more rows]
[truncated: 517 more columns]
