# Supplementary material for: Establishment of m7G-related gene pair signature to predict overall survival in colorectal cancer
Source: Front Genet. 2022 Oct 14;13:981392. doi: 10.3389/fgene.2022.981392 (PMC9614021; doi:10.3389/fgene.2022.981392)
Supplement: Supplementary file 1 [file DataSheet1.ZIP › WXW-rawdata/m7GExp.txt]

ID	TCGA-A6-2686-11A-01R-A32Z-07	TCGA-AA-3489-11A-01R-1839-07	TCGA-AA-3496-11A-01R-1839-07	TCGA-AA-3662-11A-01R-1723-07	TCGA-AA-3534-11A-01R-A32Z-07	TCGA-AA-3522-11A-01R-A32Z-07	TCGA-AA-3518-11A-01R-1672-07	TCGA-AA-3697-11A-01R-1723-07	TCGA-A6-2680-11A-01R-A32Z-07	TCGA-AA-3531-11A-01R-A32Z-07	TCGA-AA-3517-11A-01R-A32Z-07	TCGA-AA-3712-11A-01R-1723-07	TCGA-A6-2678-11A-01R-A32Z-07	TCGA-A6-2675-11A-01R-1723-07	TCGA-AA-3520-11A-01R-A32Z-07	TCGA-A6-2679-11A-01R-A32Z-07	TCGA-A6-2685-11A-01R-A32Z-07	TCGA-AA-3527-11A-01R-A32Z-07	TCGA-AZ-6605-11A-01R-1839-07	TCGA-A6-5662-11A-01R-1653-07	TCGA-AZ-6600-11A-01R-1774-07	TCGA-A6-2684-11A-01R-A32Z-07	TCGA-AZ-6603-11A-02R-1839-07	TCGA-A6-5665-11A-01R-1653-07	TCGA-F4-6704-11A-01R-1839-07	TCGA-AA-3663-11A-01R-1723-07	TCGA-AA-3514-11A-01R-A32Z-07	TCGA-A6-5659-11A-01R-1653-07	TCGA-AA-3660-11A-01R-1723-07	TCGA-AA-3511-11A-01R-1839-07	TCGA-AA-3713-11A-01R-1723-07	TCGA-AZ-6601-11A-01R-1774-07	TCGA-AA-3655-11A-01R-1723-07	TCGA-A6-2671-11A-01R-A32Z-07	TCGA-A6-2683-11A-01R-A32Z-07	TCGA-AZ-6598-11A-01R-1774-07	TCGA-A6-5667-11A-01R-1723-07	TCGA-A6-2682-11A-01R-A32Z-07	TCGA-AA-3525-11A-01R-A32Z-07	TCGA-AA-3516-11A-01R-A32Z-07	TCGA-AZ-6599-11A-01R-1774-07	TCGA-AF-2692-11A-01R-A32Z-07	TCGA-AG-3742-11A-01R-1660-07	TCGA-AG-3731-11A-01R-1736-07	TCGA-FM-8000-01A-11R-2213-07	TCGA-D5-5537-01A-21R-1928-07	TCGA-QG-A5YV-01A-11R-A28H-07	TCGA-AA-3814-01A-01R-0905-07	TCGA-AA-3672-01A-01R-0905-07
DCPS	2.505225	6.780744	4.024898	5.256312	3.555524	3.251799	2.707175	7.604996	2.194232	1.991647	3.611152	3.628099	3.266169	4.022123	3.810525	3.979694	4.603422	2.743623	4.084155	3.882668	4.321802	3.250816	6.396883	1.682348	6.241396	3.99134	3.093449	2.473058	3.965259	6.826421	3.643297	4.689925	5.425789	4.628672	3.262195	3.240306	5.104779	4.526136	4.617303	1.880507	4.078697	4.246763	4.748461	5.924096	15.70031	4.060279	7.140617	3.918706	19.95196
EIF4E	2.267321	4.43612	2.834526	2.809008	2.061717	1.985789	1.946197	3.357628	1.623157	2.075522	2.003136	2.368919	1.901798	2.718899	2.222799	1.939045	2.372454	2.219116	1.72755	2.713115	2.982229	1.917929	2.239654	2.324451	3.193469	2.490596	2.417109	3.033165	3.175495	2.973326	5.749952	2.717903	3.374235	1.880127	2.487026	2.040912	2.130623	2.157049	2.267327	1.961962	2.2267	2.698178	4.450798	2.90625	2.020814	2.268895	3.326278	2.489063	0.6714113
NT5C3B	3.868677	17.17882	13.45574	9.67142	8.479962	4.062733	3.387356	6.975655	3.144128	3.102968	5.437623	4.756736	5.17071	8.135559	5.015122	4.027787	4.031069	5.079658	17.01384	7.011745	4.836632	6.652462	8.052422	2.421499	5.482933	7.560842	4.226325	3.974265	6.450512	5.12	11.13252	7.26742	14.68091	5.491045	5.481778	4.733734	3.940014	4.592864	3.997909	4.112443	7.815051	7.157048	13.53811	9.373628	19.97845	10.39204	8.170558	23.88417	9.303553
NT5C3A	14.80832	27.56727	15.55487	13.88612	13.74005	18.8285	13.41879	26.24476	13.1263	24.83777	14.1365	14.64783	13.21499	10.90891	20.01076	21.3281	20.27301	19.70502	4.28948	15.61087	13.83169	17.33106	12.86965	23.13122	15.87279	12.30292	31.18334	22.70855	18.53628	13.32846	18.66828	13.35521	16.84693	14.42217	16.35716	13.43263	13.79877	15.47636	28.62702	25.81062	13.67099	14.3869	14.01362	14.90767	7.168023	12.5672	17.21807	15.4243	1.936581
GEMIN5	2.701538	2.584473	4.265422	3.468349	3.228438	3.13143	3.182087	3.585692	1.50091	1.86859	2.853939	3.156906	3.288468	5.014231	3.093054	2.975131	3.161792	2.897541	5.10846	3.324166	4.274289	2.265991	4.108334	1.992384	4.310012	3.832566	2.609518	2.393306	2.054467	3.774485	2.28308	4.372852	2.668217	2.454513	3.574931	3.244108	2.944111	3.609761	2.460911	1.610855	3.749883	4.172482	3.240718	3.25783	4.703401	7.145478	6.026069	4.049251	3.645325
METTL1	2.52618	5.549285	2.688394	3.08597	3.451265	3.199023	2.662674	6.409689	1.417749	1.596195	3.017797	3.704994	2.636425	4.042923	3.735825	3.244033	2.920842	2.794883	1.221625	2.192815	5.469583	3.033415	3.884172	2.314279	5.281806	3.316951	3.114016	2.604657	3.220303	4.238574	8.566382	4.205362	3.69515	2.949796	3.125868	3.481278	3.063566	3.840763	2.983156	1.585988	3.156809	3.067508	3.292056	2.927071	11.42382	9.480327	11.43953	11.76503	12.22264
POLR2L	55.91366	111.4097	63.45578	55.39764	54.90256	45.88147	46.78438	86.89475	47.27524	47.79335	51.8718	48.37265	42.6303	48.29998	61.57748	61.80215	59.31501	53.99633	47.30425	49.43298	49.86051	74.14331	67.44587	45.74939	69.96055	53.92725	59.64469	37.11303	65.16764	62.54744	97.04135	49.70143	80.44964	68.28271	57.07513	57.48359	51.00425	61.24958	59.45123	38.47356	47.66294	52.59305	56.61543	64.5791	107.8426	57.1338	61.98337	76.17845	373.954
EIF4E2	9.745242	15.17919	9.757376	13.17919	10.7252	10.34222	9.788226	13.51138	10.27806	10.33135	10.43042	11.94762	11.11716	10.43733	11.46959	9.98832	12.51915	10.52812	6.646202	10.37405	11.64134	11.77796	10.73522	9.716059	13.1984	9.625374	11.12926	10.20848	15.28066	12.12972	19.02754	11.79909	14.32156	10.55802	10.87234	10.91546	12.40848	12.07206	10.75375	10.04569	9.851368	9.634464	12.73327	13.2985	13.86009	14.2159	12.63418	13.06958	6.89997
PNP	23.09016	25.71175	14.91022	14.23933	19.81447	11.58595	11.84468	43.95094	14.17902	17.93242	17.24681	18.28794	10.94218	22.26425	15.50501	17.03651	26.86885	21.6587	4.348951	11.82596	15.54967	15.08438	17.77978	19.10309	24.80077	13.94216	28.45412	22.42378	21.06311	13.4151	37.337	16.0965	20.54182	11.63872	23.23846	16.18325	9.751807	18.42283	17.58883	15.00716	19.5334	11.54348	14.18944	16.49952	8.948673	29.63475	34.12327	22.75622	31.20639
LARP1	18.0013	12.10513	15.36424	18.53969	24.03286	20.50239	17.74264	20.49137	14.13814	12.79156	18.58189	20.52406	21.751	23.6724	20.00097	21.52812	20.21933	19.68828	16.54896	14.9371	24.88098	13.01236	26.07788	16.4872	26.65776	20.2912	19.68768	19.7915	11.34924	24.88116	10.78127	26.30789	13.64901	19.1006	21.84173	21.26019	24.31883	21.29337	22.00575	11.85846	26.78939	22.4943	12.57215	18.9577	15.98151	40.07857	32.8726	19.9158	40.08403
AGO2	2.589685	1.668997	2.651243	2.088964	3.207264	3.025037	2.581538	2.741375	1.975508	1.781241	2.554929	2.975498	3.297995	5.065812	2.788734	2.678362	2.493135	2.873109	3.551957	3.065995	4.600253	1.719299	4.273711	2.695214	4.21984	2.967383	2.766101	2.784676	1.524885	3.343338	1.336638	4.621357	1.63072	2.502314	2.955557	3.194924	3.183886	3.458441	2.715355	1.945415	3.781234	5.496434	2.404096	2.700245	2.115215	4.367618	4.899817	3.353874	5.691148
EIF4E3	7.158385	8.158464	6.670265	5.350627	5.91419	6.368965	6.690322	5.347407	10.79654	7.477648	6.864975	4.661727	6.208832	6.938536	7.133463	6.41528	5.003289	7.918327	6.003795	8.271219	3.861588	5.977547	4.713612	7.045185	4.116224	5.80035	8.929772	8.486043	6.412622	4.209949	7.719708	4.573665	7.511006	6.620922	6.054586	5.16932	4.338125	4.883928	7.024043	10.33499	4.362545	6.479109	11.03891	5.638196	0.6657825	1.7228	0.9144528	3.312249	1.053828
EIF4E1B	0	0	0.01013189	0	0	0	0	0	0	0	0	0	0.005280862	0	0.008573598	0.006465352	0	0	0.006227205	0	0	0	0	0	0.005250156	0.007897187	0	0.01232881	0	0	0.007671217	0	0	0	0.005011511	0.005791494	0	0	0	0.005168803	0	0.009328114	0	0.005207215	0	0	0	0	0.07744639
NCBP1	14.2978	8.215233	8.770021	9.750163	10.965	12.32365	9.345938	10.70534	5.538111	13.39425	12.87945	11.43076	11.08093	9.119243	12.73877	12.05302	12.87777	11.42835	5.982103	11.32252	9.297702	10.99523	8.988387	12.15462	11.8836	10.72505	14.97879	13.39632	9.871042	11.99509	9.520362	10.85264	9.709797	10.51784	13.93069	8.508745	8.652827	10.45092	10.88186	17.64745	10.37197	8.822418	8.450004	8.281417	8.386346	13.55709	16.34382	13.01798	6.280361
NCBP2	13.4744	13.14101	12.51158	15.69516	12.47398	11.65804	12.60524	12.8969	8.965615	10.7945	11.41218	13.50253	13.61758	12.71448	13.28385	10.47155	11.5815	10.53182	9.937342	15.14411	13.45064	10.89452	13.30961	10.64249	14.42494	11.50799	10.70394	15.4152	13.06654	13.71206	9.873447	11.89557	13.38327	10.76398	13.55931	11.22034	12.17055	11.66357	11.46459	12.0294	12.01106	12.71241	15.05172	13.14576	21.68097	29.57922	24.64579	18.81349	8.859843
NCBP3	2.901082	2.612433	3.142523	3.656105	3.556556	3.353152	2.60207	2.622378	2.711493	2.399009	2.722573	5.015337	3.841132	3.73966	2.785922	2.706075	3.122044	2.846346	3.434756	3.307949	4.389972	2.650243	3.961689	3.41295	4.160938	3.452158	2.445052	3.680354	2.829273	4.460509	2.46865	4.190792	2.936907	2.8654	3.033564	3.972611	4.507465	3.710708	3.156307	2.132151	4.45987	3.788347	3.460014	3.7106	3.480909	2.68788	3.288548	1.793736	2.436778
WDR4	2.931368	3.331053	1.91489	2.267319	2.912342	2.9495	2.029284	5.639969	1.385206	1.760977	2.615433	3.253905	1.875342	3.619637	2.956933	3.432294	4.006809	2.299299	1.221897	2.315963	5.125629	1.783547	3.812651	1.834616	5.650196	3.469917	3.888782	2.344941	2.488686	3.635289	4.488015	4.456689	2.567358	1.865461	3.293936	3.966949	2.666049	3.89907	3.659625	1.312883	3.892511	2.661313	1.665852	1.780236	15.53708	7.412446	9.78893	5.6626	18.1332
MKNK1	3.580009	3.809842	4.042952	4.481492	4.693489	5.030893	3.513961	4.186882	4.073748	3.246541	3.538968	6.303237	4.367606	3.980253	3.109494	4.325335	3.697156	3.911331	4.033759	3.861127	4.350691	4.013323	4.903296	4.483409	3.913351	4.512361	3.845542	2.870183	4.002913	4.434883	4.49917	3.926418	3.271301	4.074939	2.855332	4.274275	5.711908	3.779978	4.798933	4.078596	3.666591	4.84803	4.346738	4.17909	2.010755	4.40034	3.007329	2.945862	3.479425
MKNK2	53.86939	22.24964	38.23664	71.37627	67.56625	66.41006	66.02448	34.14555	48.82086	63.78919	64.78651	63.91817	64.45551	38.03673	66.08914	58.6642	54.11545	59.12032	35.57748	47.69452	37.11636	67.88863	38.84934	55.33951	33.27001	61.34619	46.06319	44.65962	60.4275	62.03041	34.77625	53.76365	56.62898	62.44616	64.78728	51.50786	70.91814	66.18685	63.16175	59.17538	59.89989	39.18707	35.94399	57.531	104.6177	45.25628	39.49611	27.4769	56.37207
EIF3D	40.59883	46.06209	50.6582	72.92899	55.28453	57.74085	54.87544	50.31549	40.82857	29.41595	52.89176	46.4865	58.48664	40.82015	49.87952	48.89212	46.56227	41.82779	34.86706	44.82638	48.63251	61.24641	50.6736	30.56383	45.34463	44.64603	36.84403	39.85697	60.05097	54.12309	49.77969	41.76053	64.57828	53.1977	56.14071	43.42108	45.99334	52.48221	51.09771	30.03341	48.94988	44.9473	55.85991	57.11014	116.0323	60.0035	74.17486	74.58989	122.2379
NUDT16	10.5271	8.147198	8.879598	10.36737	11.75611	11.8826	10.57692	10.33282	16.15895	11.1673	10.64	12.61625	13.49569	8.190521	12.70008	13.32734	13.28112	12.71237	7.475268	8.886197	10.60192	10.26612	13.80443	10.17346	13.83327	8.520846	12.98659	12.00746	9.171548	11.66643	7.359758	11.36009	8.870379	11.96735	10.18242	13.58944	13.13402	11.65603	11.68152	8.909619	14.94666	8.721931	7.579395	10.21868	2.875761	9.500687	5.986385	4.546291	7.027095
BUD23	7.430115	11.9492	7.411236	8.398265	6.726914	6.595751	6.432713	8.838869	5.30584	4.140285	7.616917	7.41804	6.380345	6.279453	7.318987	6.918174	8.791489	6.270473	4.640315	6.873113	9.165491	7.130266	7.31622	4.900509	9.684778	6.254986	6.554482	6.537321	9.061161	8.972726	10.62107	7.635422	8.871197	6.843505	6.618405	7.96807	7.461907	8.667469	7.201449	4.27625	6.824569	7.910842	8.396307	8.220688	33.3599	14.5958	15.25043	17.01762	7.294155
TGS1	4.691535	5.992524	4.988921	5.972041	4.792368	5.132685	3.786471	5.175497	3.936987	3.393504	5.074404	4.972436	4.782187	4.053212	4.53934	4.626579	4.862791	4.59279	3.639198	4.210941	5.538438	3.692641	5.232171	5.034031	5.926204	4.689145	3.974578	4.568764	4.57328	6.406624	6.868398	5.173997	5.28331	3.169247	5.148782	4.72162	4.289468	5.148186	4.68777	3.509431	4.572394	4.82757	5.851885	5.261126	6.285929	12.51639	11.29698	7.558192	4.2225
RNMT	3.749303	3.829453	4.759056	4.810905	4.387177	5.184911	4.325883	3.94005	4.26871	2.868519	4.262395	5.379633	5.11801	4.725838	4.231502	3.699152	4.16804	3.883012	4.703493	4.503621	5.370865	3.341031	5.091544	3.960352	4.042347	3.716849	3.748714	4.242833	3.763197	5.171954	3.19766	4.343726	4.123056	4.005949	4.293908	3.975231	4.520226	4.276652	4.190438	2.798728	4.063017	6.215586	4.926434	4.854896	3.48328	2.567044	4.392757	5.804391	4.259263
DXO	2.237325	4.446441	2.82436	4.377889	3.487687	2.979894	2.70226	3.508258	3.160059	1.894028	2.827149	5.082338	2.313285	2.914937	2.338759	3.261266	2.986827	2.827534	1.983878	3.318994	3.555304	3.023213	3.740227	2.280678	3.421876	3.197295	2.136606	2.945805	3.794545	4.025868	4.847097	3.192555	4.457735	3.163053	2.334997	3.943833	4.712403	3.138056	3.924649	1.749607	3.419531	3.237994	3.63599	3.988337	9.762594	4.226773	9.196848	6.20945	5.294426
RAMAC	6.066198	7.423814	6.41059	8.19754	6.151758	6.341766	5.456226	6.601651	4.269642	5.336258	5.864135	6.368382	6.016518	5.219327	6.037388	5.93902	6.691436	6.179732	4.529084	6.528072	5.966825	6.89797	4.603306	5.273782	5.407661	5.594271	5.619307	5.675528	7.707764	7.016757	9.400998	5.254372	9.15112	6.001683	6.689345	4.577408	5.682307	7.002653	5.98089	5.226081	4.347064	5.60791	9.701222	6.337606	6.534696	7.151734	8.377532	5.493268	3.662898
CMTR1	6.289378	9.201792	9.858845	8.000236	8.136858	7.103925	7.611474	7.747205	7.240802	6.571076	7.39427	8.051156	7.171526	8.682598	7.1343	8.489172	7.747052	7.228106	10.93181	8.497389	8.102138	6.106542	11.54615	5.714652	8.199466	8.335836	9.172815	5.794099	5.625262	9.314552	5.268768	7.426615	6.985802	7.329746	7.131466	9.113673	7.376337	7.179811	8.012606	6.625256	7.052253	9.114625	8.193578	8.343929	11.83076	8.064358	10.67391	10.32993	7.308449
CMTR2	3.863678	4.352616	4.003664	4.742755	3.895814	4.400164	3.973412	3.59344	5.020463	3.477022	3.897148	4.890483	4.517866	3.228799	4.192944	3.268702	3.838203	3.619734	2.287459	3.711832	3.592453	3.79257	3.017217	4.265714	2.490006	3.384954	3.677142	4.207209	4.083029	4.183924	6.692911	4.32304	4.547304	3.070655	4.248218	3.099218	3.567873	4.472136	3.74391	3.59512	4.271536	3.094011	4.92109	4.031557	3.502102	4.042019	4.161675	6.997998	1.464515
EIF4G3	11.97131	6.372176	9.785606	9.253322	12.35396	12.66068	9.158878	11.44775	4.36094	11.28441	10.73849	11.91965	12.45422	13.53495	11.92919	11.08559	13.37026	12.60221	9.554223	10.23995	14.11492	8.90861	11.50913	14.19434	17.46266	11.70472	11.62096	13.15008	6.754867	12.77792	5.847835	13.98384	6.766593	10.30249	12.99373	12.50443	14.30799	10.86273	12.9435	9.547156	13.98965	13.00603	7.197871	10.09268	6.33424	5.00283	9.227524	5.873491	2.317857
RNGTT	2.490031	3.402924	3.518807	2.651354	3.069683	2.76783	2.479452	3.900635	1.774138	2.13661	2.614559	3.098121	2.715661	3.281383	3.150061	3.047354	3.128439	2.797279	3.861982	3.29961	3.71425	2.204271	2.96044	2.573785	3.56228	3.441606	3.196	3.389067	2.429937	4.245337	3.049961	3.759511	2.837118	2.348383	2.872832	2.737506	2.59853	2.944067	3.21363	2.245641	3.454311	3.733735	3.883402	3.152598	4.939054	2.246987	4.090008	5.221331	1.479863
POLR2B	14.778	16.26918	16.94352	16.36947	15.39459	16.63432	12.34787	17.22543	13.40866	10.37307	13.72225	16.15732	15.68609	15.91691	15.58029	14.18487	16.56409	14.54259	13.98237	14.86706	14.43564	11.95839	15.44713	11.86921	16.15205	13.9122	15.9877	14.9707	13.44326	18.7681	15.21088	14.9278	15.83385	12.28078	15.77896	11.85244	15.24443	14.83423	15.89617	9.642686	15.25322	16.63621	18.8533	17.90174	10.35074	14.3825	17.22616	16.01975	14.42642
CYFIP2	4.108229	4.01455	3.613394	3.15476	7.385531	4.430205	5.455895	3.850466	3.12847	2.993187	7.154282	2.809284	3.485421	3.229866	4.69196	6.566931	4.581299	4.19051	2.67859	4.394391	5.181257	4.855044	3.308297	3.128034	2.997465	4.036458	3.872248	4.400733	3.354773	9.41206	2.539902	4.576745	3.975144	3.677893	4.539234	4.691918	3.43894	6.491511	7.501496	3.673881	4.79189	3.976107	2.868314	4.849491	37.96661	8.348664	4.670372	4.468702	7.224661
CYFIP1	23.43894	11.29071	16.28368	16.44876	23.04713	27.05524	21.03289	20.30704	11.45067	20.72333	19.61326	21.57007	19.57684	15.74438	25.13532	21.68631	21.56786	23.06512	10.50682	14.22368	17.45609	18.73943	16.02041	21.63743	17.60528	16.62375	22.60903	16.65777	14.50799	17.34779	13.44338	16.52398	14.72995	21.25431	22.44848	14.22584	20.09032	20.56786	23.28807	21.23085	19.33868	18.452	11.26778	15.00401	6.454734	17.82262	14.86689	16.17399	21.34956
RPS12	860.343	1554.315	1165.418	1617.444	1134.375	1131.473	864.2466	1066.327	588.7367	566.7878	1197.33	960.7233	1019.585	643.1925	967.5708	826.1924	864.1698	897.3499	709.2452	1029.185	900.6957	1174.205	890.7644	542.836	991.1855	889.6736	904.5543	746.6487	1334.609	1004.928	1472.161	744.5134	1309.465	926.3405	1080.084	844.5347	855.1426	1023.329	974.1764	535.9683	798.0936	917.7541	1556.743	1449.388	4685.342	1132.276	1725.11	1592.308	1551.715
DDX20	2.280562	2.627801	2.557727	2.614845	2.564135	2.45613	1.916484	2.549919	1.943935	1.493661	2.36071	2.743466	2.345247	2.01201	2.138525	2.251708	2.47565	2.419628	2.264248	2.181999	2.878997	1.74669	2.53121	1.716347	2.018237	2.313604	2.653469	1.978115	2.245535	2.407597	2.768296	2.552642	2.576735	1.458869	2.406751	2.318307	1.801315	2.434317	2.537105	1.508621	2.611828	2.605115	2.788959	1.978918	3.537165	4.41886	4.084285	2.740446	1.102649
GEMIN4	4.678202	4.365356	4.808001	5.733181	5.479069	4.811217	4.726987	6.104676	2.464389	2.577068	5.228791	4.922251	5.88665	5.313781	4.739245	4.754038	5.404884	4.398882	3.593904	4.418696	6.594842	4.242145	5.519096	3.007616	5.768172	4.249931	5.276854	3.045384	4.597964	5.53461	5.697877	5.904616	5.253934	4.604891	4.91431	4.975493	4.47982	5.796304	4.593013	2.132879	5.374593	5.800526	3.761081	4.703331	8.222042	7.324653	6.138784	4.036382	15.95673
ERCC3	3.401755	5.273046	5.044626	5.513074	4.564557	4.281193	3.187371	5.023921	2.771833	3.07295	3.648938	5.338108	4.574264	4.250556	3.262661	4.120298	4.121401	3.543621	4.77832	4.203728	3.948773	4.051641	5.521244	3.300738	4.376983	2.887436	3.516434	3.327288	4.599657	5.049789	5.162089	4.164001	5.572125	3.760249	3.526327	3.788866	5.230317	4.467756	4.501568	2.905	4.277514	4.843833	5.953158	5.577215	4.988373	9.686854	7.781399	6.674517	5.501216
ERCC2	2.759112	2.645704	3.101306	3.917765	4.197362	2.800581	3.067143	3.238966	1.599781	1.695163	2.62341	3.362629	3.119537	2.87502	3.003296	4.00426	3.513022	2.93038	3.051682	2.415449	3.786221	3.200505	3.528525	1.847784	3.147007	3.728824	2.355371	2.274342	2.691089	3.925947	2.559794	3.18645	3.874964	3.506514	3.39066	3.817753	3.867845	3.476905	3.906848	1.975691	3.463533	3.401068	2.453147	3.50178	8.839235	3.425175	4.776384	5.815744	12.80274
CDK7	6.889555	8.850349	6.99922	8.625379	6.770026	8.227568	5.674672	8.098526	7.020536	6.76462	6.160069	6.428691	8.044479	5.48544	6.448423	6.30749	6.873438	6.812111	3.224245	6.774339	4.512324	7.124011	6.638384	6.572483	7.940476	5.530786	6.633083	8.11371	9.285255	7.733836	10.42103	6.047762	9.18825	6.291007	7.16301	5.736888	7.251183	7.175234	7.924265	5.87364	5.928728	5.11577	8.339108	8.655989	7.663999	15.92802	14.52147	13.10354	3.957162
CCNH	3.746167	5.495534	4.199419	4.350286	3.735106	4.090992	3.288144	5.891173	3.993629	3.463752	3.715982	4.374141	3.903214	3.253543	3.950744	3.521147	3.538657	3.638881	2.651496	4.240247	5.148834	3.416596	3.829424	3.838874	5.703806	3.47986	3.594488	4.839665	4.573249	4.717413	6.939627	3.454757	5.205386	3.689813	3.867183	3.707153	4.326158	4.082129	4.413622	2.767497	3.610256	5.22211	7.063343	5.299899	5.039271	7.476358	6.459401	5.693006	1.99938
GTF2H1	4.042503	5.907754	4.509415	5.664827	4.198125	4.68283	3.682193	4.991586	4.516449	3.035954	4.091365	4.525111	4.778484	4.489246	3.858626	3.798851	4.201256	4.446414	4.667566	4.514417	3.479531	3.123273	4.492873	3.913187	4.015027	4.186267	4.333326	5.06556	5.281726	4.281658	7.367764	3.895713	6.190749	4.154293	3.972971	3.766035	3.273493	4.393502	3.856227	3.982274	3.480644	4.99575	6.813706	4.469449	4.475885	3.418613	6.601671	5.412108	2.078452
POLR2E	22.79458	27.0105	26.46178	24.00644	25.08367	22.58944	21.93252	29.19907	26.66065	17.40929	22.3464	20.68549	21.09437	23.21534	24.49174	25.63746	24.37312	20.32888	26.80256	25.26279	28.54697	27.72817	28.57124	18.97	25.94077	25.74556	20.22729	17.39026	25.24	24.92068	28.23634	24.18495	28.23742	26.69986	21.47842	26.61441	25.63988	25.70295	25.347	18.88884	24.06922	27.42129	21.97889	26.19074	49.43299	24.23226	29.60823	32.05476	50.10821
GTF2F2	5.823302	8.06448	7.760415	6.989594	5.526191	5.503508	4.823649	8.29953	3.767692	4.435499	6.744102	5.233661	5.906114	6.751437	5.8602	4.751868	5.647284	4.966174	6.176176	7.618989	6.588191	6.072141	6.665555	6.095424	8.334283	6.710466	4.966728	8.814329	6.849532	6.683582	8.719217	5.962115	8.102445	4.896183	6.609002	5.638544	6.306194	5.464226	5.505792	4.420325	5.372725	7.233977	11.54429	7.346078	10.46582	14.97006	28.96726	16.33913	2.116026
MNAT1	1.199167	2.819277	2.263755	1.979411	1.347689	1.450057	1.173927	2.00502	0.9574554	0.9289015	1.286359	1.493275	1.436591	1.646218	1.268529	1.042058	1.543025	1.313584	1.78962	1.609925	1.750448	1.085966	2.056102	1.06057	2.33264	1.66344	1.339029	1.556039	2.140276	1.694694	1.877517	1.520966	2.315284	1.307932	1.534267	1.328558	1.255399	1.18642	1.417872	0.8507167	1.355808	2.028485	3.570728	2.59332	4.724483	3.620553	4.094695	2.161718	1.023695
POLR2C	14.98912	26.01136	17.62121	20.56798	15.78281	15.72913	14.38011	22.47764	19.7628	15.57733	15.93472	17.51425	16.24828	13.85556	15.35216	14.77624	16.56344	16.19192	13.12758	14.86451	15.5882	16.36866	15.84927	11.4021	17.04539	14.33584	15.1881	13.21177	20.1413	16.34727	26.863	13.50725	22.39493	14.81927	15.45308	13.27977	14.75077	15.98911	18.33753	14.99114	13.36999	16.85148	24.97281	18.05598	17.19236	19.39411	21.61371	34.86915	20.69965
GTF2H4	0.5078754	0.652814	0.4967337	0.7115747	0.4828217	0.5001239	0.3921911	0.7131721	0.4698525	0.3846021	0.4442002	0.9830783	0.4882183	0.7036563	0.4743791	0.6248943	0.392165	0.5979833	0.4361425	0.6459692	0.5130571	0.4459478	0.6994451	0.4531411	0.6104015	0.7300988	0.3784029	0.5353625	0.4409375	0.6913709	0.6447343	0.6529687	0.6543897	0.3047886	0.4282169	0.7869147	0.6934487	0.4795863	0.4872329	0.2172083	0.6279215	0.6925242	0.6394789	0.4959977	0.5930407	0.529533	1.218336	0.6040027	0.2712105
POLR2D	4.378726	6.833842	4.255811	6.245055	4.905628	4.93989	4.109246	5.613923	3.546409	3.247584	4.74596	5.491239	5.192407	4.172977	4.593506	4.40794	5.277536	4.24957	3.507215	4.462681	6.987851	5.073744	6.118529	3.627132	5.486717	5.264598	4.50785	4.680964	6.669587	5.414788	7.857205	5.977966	6.738247	3.89936	5.537588	4.551206	5.307815	5.710232	5.743264	2.490584	5.171907	5.291914	6.041918	5.317043	10.04742	11.03617	11.32802	12.757	7.277886
POLR2J	24.02695	29.1556	22.59996	26.15822	23.09651	25.76131	23.09902	27.17623	18.36939	24.70038	26.07014	24.55924	22.27418	17.75277	23.73304	25.32013	23.51996	24.75072	13.85997	20.98015	21.2155	31.1548	20.47483	21.07126	21.55721	19.97808	22.61549	19.61312	34.89117	26.28654	34.46506	19.24344	35.49092	29.44576	21.61351	22.41345	25.54162	28.63303	23.43684	25.05793	20.95032	18.20903	24.84688	24.66149	63.32006	31.40619	36.19838	53.5877	29.95341
GTF2F1	27.32562	23.22763	29.36688	31.21656	34.54707	33.07614	31.52521	36.66916	26.66309	33.19301	33.52171	27.14136	35.51122	29.99255	31.46404	32.80105	29.49273	32.55687	26.86439	27.59151	31.74707	35.1493	36.15976	27.9205	34.91272	30.40608	36.75596	27.02134	28.42598	35.25644	22.25086	29.70615	30.63238	36.46842	30.99618	25.88008	31.40964	32.86374	35.0815	34.89902	30.27286	28.65096	23.31579	34.73669	38.66073	31.04121	45.76124	29.42148	43.53486
SUPT5H	14.14739	10.99771	14.40166	16.92614	17.13486	16.44734	16.35562	16.17462	16.37477	14.08927	17.20377	16.80287	17.11522	17.26209	15.41392	16.87026	16.55971	14.48371	13.40057	15.14278	16.90789	15.28744	17.89146	13.83547	16.53704	15.46315	14.31924	13.23697	11.63149	20.261	9.812138	15.77778	14.29628	17.35919	13.98473	16.25931	19.91094	18.70868	16.04079	13.58058	15.6648	16.10118	11.4426	16.35571	25.1277	15.83162	21.36775	14.29542	32.26542
POLR2F	0.009172999	0.02726625	0.05690662	0.03292119	0.09131835	0.0417776	0.02184099	0.02945255	0.02834643	0.0168538	0.02406879	0.07155093	0.01730191	0.04366483	0.01805788	0.02420881	0.004853232	0.01029943	0.06412199	0.03372545	0.02857198	0.01719324	0.05341971	0.003364704	0.01965864	0.02217762	0.01843899	0.04039338	0	0.03039649	0.01077151	0.02529642	0.03802722	0.02732332	0.004691264	0.02168562	0.0182927	0.0127181	0.01628031	0.009677009	0.02237999	0.05457516	0.06009588	0.04874462	0.02264656	0.006805273	0.01115321	0.006115766	0.1631191
GTF2H2	0.1768282	0.3485639	0.08083088	0.4720702	0.2989501	0.5832415	0.1263088	0.3433712	0.1079596	0.4223584	0.2751289	0.6124309	0.136421	0.2290046	0.2556822	0.09087859	0.01181759	0.06186164	0.1963536	0.1368687	0.426132	0.537273	0.2845426	0.5270849	0.3231134	0.4800208	0.273669	0.154562	0.5041993	0.1480305	0.8975996	0.1103606	0.7459123	0.06854822	0.2970031	0.09900812	0.3860359	0.18994	0.5972793	0.2356345	0.2429575	0.5085263	0.4823571	0.09099782	0.4135817	0.5109328	0.5703179	0.1290627	0.04413266
GTF2H3	5.484054	9.53798	7.170333	8.444518	5.88456	5.952427	5.374104	7.106009	3.957881	3.846255	4.810627	6.837599	5.793195	6.007932	5.777593	5.796735	6.551343	4.88243	5.136353	6.513866	7.879983	4.731694	7.119302	5.152727	8.518013	6.982789	5.797919	6.294676	7.676956	8.211757	10.53514	6.909735	9.013373	4.955161	6.051618	5.789685	6.989957	5.459715	5.944603	3.133567	7.163185	7.570955	10.49633	8.169167	6.714721	10.42164	10.95269	11.59668	3.768903
GTF2H5	2.143567	4.725791	3.589004	2.451599	1.78796	2.219953	2.022523	2.601036	1.802129	1.421881	1.929569	1.928722	1.854346	2.235343	1.901911	1.811661	1.975848	2.253127	3.12496	3.323845	1.926377	2.373699	3.221379	1.529785	2.752623	2.578209	2.001009	2.906045	2.485141	1.948529	3.552176	1.949606	3.188801	2.176842	2.437616	2.592459	1.779323	2.200412	2.130167	1.730737	2.025036	2.733021	4.742396	2.624576	5.990251	2.049896	3.440956	4.599747	1.381923
POLR2H	13.13074	14.83095	9.967458	15.83532	13.55898	14.7473	11.92276	16.91315	14.29102	15.10906	13.74724	20.15825	13.87589	8.849164	12.70558	13.56078	13.91067	11.13058	4.619074	12.32013	12.97497	15.50958	9.670593	14.74677	16.25392	11.07851	12.72412	14.15664	18.31683	14.04334	23.79749	11.91924	16.09478	14.07803	12.09181	14.25893	19.37445	15.94217	14.19044	14.38832	12.31719	9.885262	14.16181	12.31305	17.43806	29.23195	25.55826	17.59103	33.71326
POLR2I	10.93148	20.53996	18.84208	15.54878	11.75656	11.29034	13.27153	14.15981	13.10442	8.557625	13.1449	12.5072	10.49281	10.82927	11.99153	12.86313	12.48289	10.73355	11.51592	12.50169	15.16164	15.24964	13.19155	8.626273	14.20907	13.66068	10.64155	8.581859	17.25785	12.83638	21.27948	11.07217	20.18783	14.9005	10.60845	14.07966	11.82601	12.49194	11.90727	10.87428	10.77367	11.54469	17.17459	12.80799	27.01937	14.19933	21.73956	24.12986	71.61051
POLR2G	15.54442	28.61911	20.38761	21.88778	17.3557	17.90736	14.68659	22.78679	13.08732	12.59055	16.06344	17.06694	15.43253	13.6776	17.0536	16.43392	20.2695	15.87859	14.79327	19.25398	14.30818	17.4613	19.47664	11.75471	20.04012	16.51354	16.65897	14.03127	23.79787	20.19191	31.08277	15.77114	26.45848	15.46345	16.9646	17.84795	16.2445	17.16699	21.21218	10.43622	14.75194	17.06749	25.38144	20.91153	73.99555	22.16707	33.00108	26.24794	53.89334
POLR2K	15.70546	39.97848	25.27536	20.79087	13.27971	15.05378	13.31517	21.44466	12.69865	12.52048	14.38853	16.70526	14.36404	16.42294	15.10372	12.80332	14.71126	14.972	18.44959	25.48452	15.40486	12.4896	17.24532	13.39119	23.81773	17.16006	14.2998	20.49599	24.18987	21.12998	42.60358	15.10941	28.45863	14.15913	15.92905	14.09065	13.86548	14.52027	15.22358	11.83884	13.72437	20.55687	48.2996	22.33896	22.46288	23.79331	31.75376	24.66737	3.505954
FTO	1.933115	2.844744	3.73502	2.672474	2.446301	1.992073	2.165385	2.428934	1.789792	1.328122	2.064869	2.163733	2.560993	3.363051	1.948982	2.27117	1.927345	2.249452	4.905771	3.272247	2.601434	1.505148	4.178194	1.540135	3.326798	2.745507	1.616878	1.759828	1.661801	2.678385	1.37322	2.726736	2.541489	2.250588	2.38493	2.309016	2.175134	1.918909	1.903106	1.314919	2.830432	3.848318	3.448183	2.782931	1.632625	2.555653	2.07109	2.684297	1.805682
RPS6KA1	43.08704	24.72718	21.79396	35.18442	41.59587	42.69219	41.34274	43.36904	56.02346	47.18432	42.13306	39.83469	36.43546	26.1613	43.61734	42.95642	43.7806	40.08055	5.176564	26.2681	44.82549	43.6643	20.94204	35.94405	35.70306	29.7362	45.52288	35.69785	42.6814	38.84514	47.53918	32.70066	38.94617	43.54542	38.49601	32.26339	40.77533	44.67692	46.16232	44.02125	34.40133	23.45883	23.62272	28.69345	23.55973	11.00333	18.90775	20.6992	26.91891
RPS6	538.2268	1517.774	764.6943	1119.454	693.509	728.9257	619.184	644.9879	405.166	358.617	719.2446	687.4638	692.2205	407.956	637.5985	488.8534	564.7552	539.0633	427.8913	670.0778	639.3821	797.1874	512.9962	364.7726	596.9484	580.745	499.8216	510.3724	1246.926	719.2039	1813.019	492.6921	1181.158	564.0523	745.5714	590.3802	516.851	633.2552	573.8463	318.4559	550.3222	546.6609	1242.012	1007.5	2295.774	1272.389	1930.894	1011.556	1176.055
RPS6KA3	16.84715	8.617804	12.76156	13.32111	16.60357	15.8468	15.01363	14.84801	11.15182	11.03139	14.48719	12.69671	14.22672	16.23076	14.74326	14.81341	17.06116	17.13044	7.29995	11.21764	17.27264	10.85568	10.33095	13.50548	14.66096	11.38425	15.73685	17.47838	11.67089	12.93468	10.13147	15.54948	11.1212	12.68989	17.0058	14.13567	11.13442	14.14609	16.2401	10.28506	16.11088	15.71021	10.21898	11.45494	1.867815	17.31552	16.49564	18.18795	4.130661
EIF4G1	48.35723	26.25385	34.35322	35.9478	53.79244	42.94142	40.60017	66.23337	31.15268	39.75972	42.04125	43.15113	43.63762	56.42666	50.12416	50.153	55.09541	50.06643	39.27988	34.98997	63.67274	31.23526	53.55189	40.56746	74.71938	45.61481	54.55931	41.19186	25.28364	52.98547	26.77255	57.94806	28.4371	46.05047	47.18126	47.71382	50.17012	53.12475	45.43905	35.47577	53.75327	53.63234	23.33715	36.94707	30.54053	68.85157	51.40783	33.52223	72.15509
PARN	9.640793	9.683699	10.55492	9.4289	9.88614	10.42314	9.840911	10.42145	8.43441	9.22567	9.515092	8.853799	10.85574	9.732128	9.985945	9.677431	10.67332	9.477378	9.522376	9.798956	10.87635	8.229146	11.56252	8.911025	10.74918	9.729738	10.81568	9.792639	9.067649	12.83726	7.789559	9.202615	9.523105	9.264875	9.793157	9.208957	10.59758	9.941213	10.17214	8.545401	9.827517	11.81195	9.501986	10.55551	38.05869	16.84732	13.59052	10.84052	7.718482
NT5C2	9.280388	6.842831	6.599922	6.999295	7.454185	8.932637	6.040606	7.818457	4.068074	9.357103	7.259421	9.137135	7.315399	6.972928	7.834686	7.096379	10.4498	8.563888	3.172676	5.048372	7.209546	7.279518	6.133197	13.57502	7.353412	6.678925	10.5376	11.11257	6.042245	8.386058	10.06273	7.419513	6.422887	6.221903	7.611837	5.29791	6.999669	7.993774	10.20607	8.263765	7.034073	6.389403	6.721292	6.168154	0.98204	5.920632	7.582185	5.629811	2.896219
POLR2A	25.87097	11.12317	18.90115	26.80391	35.88138	36.05042	34.62298	22.77174	20.10652	26.12243	28.47859	26.70943	31.66437	27.40873	34.0814	33.29194	32.17871	27.46141	21.60551	27.00339	34.66957	21.64965	35.22623	40.95529	28.38048	27.35908	30.92196	24.93966	17.58911	44.66227	9.63933	35.53902	16.74808	27.91963	29.90702	32.24099	40.49077	31.94269	27.44807	28.56452	37.66501	24.47092	10.02102	25.23207	13.64916	21.7364	25.83101	9.652376	78.83626
METTL3	2.644019	3.81151	3.229552	4.484007	3.942321	3.481558	2.103914	4.037156	1.664722	1.769493	2.712722	4.651282	3.239578	3.764239	2.732845	3.022564	3.644368	2.50786	2.963465	3.243691	2.944322	2.978597	3.889305	2.412037	5.278846	3.828852	2.684566	3.185225	3.254192	4.6522	4.122539	4.216181	3.532489	2.181293	2.973454	3.737434	4.290993	3.20316	4.003076	1.56952	3.786917	2.772517	2.87603	3.535097	6.006773	4.557294	9.434506	3.141993	6.063261
PRPF8	26.62925	13.95679	27.15985	26.20136	33.5473	32.00293	29.10666	27.19735	21.75399	19.37572	27.64669	27.52169	34.53552	31.76842	29.32994	28.50503	32.01992	27.42481	30.92739	26.15264	32.00347	19.5607	31.29463	21.00243	35.57369	27.87214	28.64043	19.59677	14.43426	37.46995	11.78599	32.53106	17.33958	25.62397	31.06915	24.65653	30.60756	30.26218	24.56684	17.40996	33.41625	38.00199	16.43378	26.61887	20.87739	19.91611	24.55831	12.70967	57.33589
TNPO1	7.558792	7.843396	8.986484	9.351269	7.334267	8.02369	6.91201	7.591113	7.289703	6.153714	6.909466	7.842064	7.642706	8.379333	7.948832	6.090294	8.002661	7.375789	8.035493	7.921774	7.620533	5.522853	8.755165	7.076422	11.0427	7.462973	7.012834	9.126672	7.180636	10.49618	7.829973	9.755021	7.316817	6.192337	8.607203	7.04453	6.863727	7.504656	6.26403	5.961379	8.42147	8.725376	10.41764	9.235653	5.182973	8.794704	11.9136	8.827756	4.04943
WTAP	11.47054	17.40595	12.72779	15.26099	11.89061	11.76035	10.52293	13.64157	10.04531	10.99816	12.38002	13.22313	11.48539	9.558532	11.01745	12.12429	10.10345	11.70659	8.005754	13.73639	16.60018	12.02787	11.40482	11.77397	13.50524	11.92072	11.49568	13.77294	15.35775	12.18591	24.17841	11.85928	15.98075	9.751055	13.41835	11.60387	12.60921	12.7628	13.4822	9.435755	11.90785	12.07933	17.37302	12.51161	22.78635	9.892797	16.5266	15.94891	6.283068
YTHDF2	17.30825	13.16672	15.75842	20.36557	19.37468	17.7365	16.00218	18.5032	14.54332	15.53139	18.5897	19.59706	18.38899	14.13413	16.78746	17.25658	18.86392	17.60308	10.28637	17.87825	24.39447	15.46248	16.1393	16.36309	17.16551	16.43768	18.63134	20.6601	17.90454	17.69438	19.263	18.86853	18.71298	16.19553	19.07332	15.49756	17.86995	20.09839	21.24767	13.17792	19.15887	16.8148	15.50534	15.7798	18.89632	11.31319	23.86859	16.81843	15.11471
METTL14	3.153563	3.200382	3.401763	4.016633	3.317467	3.296971	3.213595	2.731253	2.689706	2.259276	2.902267	3.154058	3.642468	3.050542	3.189489	2.832197	2.980852	2.953146	3.182521	3.426401	3.514911	2.590763	3.350933	2.596629	2.925275	3.402525	2.751897	3.150425	2.660281	3.406366	2.910904	3.047053	3.508973	2.515957	3.394098	2.959843	2.906616	3.513521	2.897056	2.22451	3.129261	3.163261	3.947026	3.291531	2.951558	2.081168	3.276354	2.184114	0.576593
DCP2	2.499202	1.972959	2.58741	2.65071	2.94681	3.065855	2.337745	2.251003	1.476713	2.26909	3.146792	2.754965	2.975292	1.792211	2.899408	2.623305	2.862635	3.016012	1.384	2.921248	2.214031	2.275248	2.821078	2.359662	2.399782	2.704665	3.139139	3.385291	2.538957	3.409431	1.689687	2.882135	2.224612	1.949403	3.268398	2.541716	2.317182	2.989861	3.33419	1.992799	2.914118	2.128793	2.209088	2.292192	9.018766	2.627058	3.468871	2.419312	1.051733
AKT1	11.55117	12.21343	13.89701	14.09107	12.68422	11.40999	11.90874	14.29918	10.33528	10.34182	11.45185	12.73381	11.00294	15.24237	11.42926	12.46858	13.08638	12.41212	15.38354	11.80664	13.81677	10.71689	14.06005	8.410373	14.78837	13.0029	11.48508	9.538223	11.28232	14.44976	10.31352	14.74437	13.46695	13.59453	9.795042	13.55128	13.96809	12.20248	10.95515	9.861316	12.00849	14.75573	12.58953	13.77713	6.818711	10.69267	15.23393	9.364285	23.08621
MTOR	5.876506	3.602445	5.464287	4.912043	7.37568	6.635778	5.733235	5.957237	4.619563	4.577122	5.062815	6.257214	6.679925	7.153057	6.639682	6.09806	6.974039	6.346177	6.884527	5.136342	6.640941	4.292583	6.922064	4.756836	7.741982	5.95154	6.961276	5.053063	3.18845	7.990523	3.494616	7.740871	3.81349	5.426976	6.251984	6.245313	7.67617	6.127886	5.829261	4.384557	8.041575	8.408766	3.656897	6.289364	3.483915	2.259909	4.677524	3.4151	9.520506
PIK3CA	1.80864	2.501869	2.778456	2.39224	1.906437	2.066356	1.869234	1.807162	1.507604	1.882228	1.984105	1.854419	2.271196	3.09139	2.025333	1.671091	1.890218	2.208766	3.286683	2.498349	2.092533	1.539541	2.875525	2.087188	2.276378	2.46158	1.976971	2.262579	1.412342	2.260841	1.378266	2.576661	1.939666	1.841937	2.200988	2.409675	1.870685	1.914742	1.717679	1.580359	2.555912	2.987645	3.222717	2.731925	0.9108378	1.570945	1.566896	1.748133	0.5017927
MYC	16.20288	18.44271	18.12728	25.05516	23.52115	23.01331	20.55165	26.55783	9.895585	9.427325	27.55216	28.21448	36.13384	17.48155	17.50977	23.12763	41.34543	19.91938	8.385034	33.13528	39.15464	25.11465	20.73793	15.39613	45.96854	29.88883	13.93231	28.25951	28.21877	23.49508	27.21373	32.38795	28.68835	31.58566	24.06963	34.97169	43.03923	36.65996	20.255	10.12191	49.16136	50.36478	21.42691	37.19122	16.71295	85.18621	89.18622	143.1221	88.92962
EPAS1	56.02191	17.93674	31.58822	32.10174	47.16271	48.85369	54.20116	38.61374	35.68754	51.40839	52.55147	41.04438	47.50937	42.48259	52.65686	42.30734	36.6641	44.41309	21.72229	34.91515	58.73614	37.97613	39.63314	58.43412	37.57843	40.49094	37.5743	50.71399	27.90299	46.28414	27.45196	40.34439	23.74589	46.46059	56.90116	35.23396	47.55523	52.11749	34.12058	54.02784	48.21938	42.4887	23.28868	29.95883	3.472591	31.00999	16.37614	14.10213	15.59127
RPS6KB1	2.821412	3.481364	3.167001	3.776557	3.039502	2.864669	2.563571	3.026806	2.720641	2.061191	2.991345	3.876226	3.29683	3.535474	2.837989	2.910796	2.776531	2.630541	3.107967	3.247129	3.798584	2.142081	3.358327	2.512138	3.4555	2.817255	2.649602	3.150631	2.874528	3.494671	3.249762	3.189302	3.527189	2.457557	2.754781	2.942655	2.837654	2.682048	3.406417	1.84171	3.329034	4.131659	4.9181	4.081427	3.526878	2.630856	3.82896	2.952573	1.029421
PRKCB	1.670094	3.333422	4.501647	1.786218	2.795558	1.8217	2.672075	2.436477	2.014804	2.910352	4.204803	1.907616	2.420881	4.574105	2.077795	3.239888	1.499923	2.691008	7.919977	4.249679	2.232648	1.558118	4.085264	2.110457	2.927475	3.731784	2.655755	2.24697	0.8744553	5.382758	1.239403	3.225712	2.01212	1.929214	2.014343	2.472392	1.944387	1.975567	4.390743	2.075868	0.8537906	4.470758	3.612008	3.211326	13.017	0.1718859	0.1506339	0.7466072	0.8392636
CCNB1	12.0392	10.11462	12.29781	8.015702	10.87695	12.6742	6.365921	24.54539	5.096337	7.272785	6.664625	9.624908	11.17287	6.370935	10.63839	15.89488	18.76499	10.26969	2.19852	12.14398	8.455598	8.97727	18.72268	5.409475	16.43861	10.13488	25.31538	6.894415	14.44814	14.92005	23.32722	14.07585	14.88291	9.532329	16.24027	14.81282	11.78391	11.35091	17.05795	3.66302	15.39495	9.06258	13.04218	6.280121	30.89168	31.47388	39.75405	30.55786	31.13454
DDX58	3.669062	8.220919	6.620635	4.14227	5.342861	7.424222	9.720974	4.552399	7.058451	10.41863	5.103981	5.919057	7.165415	3.586243	5.469298	6.432593	5.350621	6.241491	5.601549	5.052148	9.527488	7.254847	6.319384	4.751912	4.555703	3.755179	7.184625	4.378168	7.11821	5.527096	4.681638	4.440136	5.218773	4.822024	6.23834	6.270833	5.543708	3.950306	4.45099	11.3067	4.154512	3.609219	7.944969	4.206961	2.051624	4.128423	3.942383	4.125668	2.081748
EIF4EBP1	15.42665	29.97343	19.79406	36.92204	19.9172	19.98791	16.41248	24.51324	9.287439	10.41116	16.09888	25.67761	13.6261	14.70316	20.06807	21.92546	23.28331	18.26396	12.12746	13.01462	24.18947	21.47677	28.46341	12.4323	23.91668	20.30418	19.13741	12.68683	37.2925	26.85126	31.55239	21.06355	39.80627	24.86033	15.73284	29.83398	23.89061	18.01233	19.03998	9.335869	27.11732	16.1034	21.1006	24.87273	16.68342	39.92817	78.92521	53.1818	94.56399
NR4A1	1.75105	5.027238	3.378381	3.015516	1.671937	2.385443	1.728849	12.73455	8.011143	4.469986	6.091194	18.0491	18.35773	8.828905	2.535331	3.75368	33.63301	3.360475	1.913216	50.93681	37.81709	10.51141	4.096357	11.07897	82.68925	20.94105	1.149339	21.31218	2.575412	5.489944	7.56277	7.719492	4.331589	13.80888	2.529204	39.13262	95.05163	14.27572	1.939315	5.67957	20.67756	76.21672	20.31053	59.14464	0.8525849	18.00962	7.404595	28.60915	7.663148
CDK1	5.155705	7.393882	5.48791	4.239653	5.125752	6.294083	2.68013	9.017395	1.83198	3.317337	3.690085	4.550264	4.799746	2.346638	4.798423	5.252912	8.776681	4.572014	0.6578818	5.830127	4.740908	3.398267	6.124554	2.953492	8.874562	4.482758	10.1124	3.700737	8.331765	8.053498	10.69647	5.891087	6.761111	3.030267	7.689604	5.516367	4.407509	5.180904	6.136225	1.742209	7.196435	5.748643	8.522755	3.584535	15.63939	16.16524	32.09269	13.92481	2.824715
EIF4A1	0.598451	0.9932741	0.6658838	0.6686874	0.9233861	0.9325121	0.3869699	1.305236	0.5459185	0.4911696	0.5659312	3.248441	1.067394	0.5962169	0.5873915	0.7496111	0.8904137	0.5812111	0.2818501	0.616521	1.263202	0.7402053	0.8137863	0.9092599	1.510402	0.9988605	0.6804322	0.7261843	0.4800137	0.9100031	0.6373402	0.9298934	0.528926	0.4310455	0.5064756	1.623048	1.712393	0.8794349	1.121442	0.278812	1.763957	1.110446	1.012788	0.9847083	0.9674824	1.663233	1.503299	0.7372305	1.536574
BLMH	4.938899	5.397559	5.920769	6.36062	5.669297	5.224638	4.619828	7.19336	5.019514	4.24493	5.217779	4.355419	5.798512	5.94206	5.338099	6.238738	4.622854	5.757585	5.448477	5.896833	6.455635	4.640375	7.282236	3.724899	6.071937	5.4881	7.196257	4.62076	4.621581	5.58197	4.300358	4.469071	6.245941	5.066405	6.820457	6.053897	3.982354	5.464137	7.504421	4.203435	6.167054	5.600987	6.108142	5.081608	19.18422	5.374599	8.387197	9.130889	8.41418
CS	47.2818	24.30853	34.65704	34.55054	44.09303	49.24896	39.367	43.16738	28.24445	35.08671	35.99927	36.18586	47.53268	32.18376	40.59798	38.67186	47.7707	43.5806	27.11963	34.68193	48.24242	41.77037	30.81963	35.83375	41.12863	42.48741	49.61924	39.26472	29.51294	39.46021	34.98021	42.11008	34.06255	39.40184	47.92577	40.81632	42.208	40.44647	41.29187	27.11397	43.06488	38.36219	24.77416	33.06595	16.79591	31.88112	41.97253	28.70475	65.09174
KPNA4	9.238576	11.08136	11.02632	8.537989	8.414323	9.316943	8.551717	9.732964	8.086151	10.05533	8.886062	8.340679	9.180857	12.78006	10.01194	8.251803	8.62853	9.84102	11.36685	11.26289	14.10223	6.926462	9.234193	9.769187	11.26549	9.705965	10.26506	10.50321	8.645031	8.84133	10.9432	10.76574	10.22257	8.80634	9.705804	8.448294	8.557708	9.733426	8.65721	9.766097	8.438368	12.39389	14.9862	8.336253	8.077203	9.591674	10.99515	10.56435	4.420261
PABPC1	210.6243	153.1485	183.4881	330.872	281.6832	280.8222	254.8152	163.3583	143.0552	132.6864	245.9726	214.9933	297.736	163.7834	233.2938	203.2055	209.7479	211.9111	113.837	195.1934	229.0642	240.192	187.784	132.6519	180.0587	206.1351	175.7179	178.8759	238.5807	231.5474	160.863	202.7616	253.7699	221.2842	279.2825	208.7151	208.2346	251.3848	230.5126	127.2064	270.9702	195.0027	187.3792	235.3228	338.3519	355.1849	384.1349	346.3866	476.3894
NXF1	6.518027	6.982565	7.321602	9.918505	9.198491	8.68487	6.533702	8.553845	7.50399	6.292057	7.059903	11.7546	8.719721	9.852195	6.149914	7.985155	8.097183	6.426169	8.731518	9.075714	10.61404	7.776493	10.64729	7.578026	11.24766	9.535049	5.920667	7.472411	6.777161	10.79591	7.000747	9.141981	8.221551	6.495214	6.70158	11.50442	13.20962	8.661115	8.858498	5.330399	9.487419	9.488207	7.166366	8.67293	18.67947	10.71182	15.89458	9.880291	13.12583
UPF2	5.939006	5.555287	7.395914	7.248808	7.149993	7.108371	5.618569	6.726627	5.262209	5.307742	5.962081	6.169719	5.897197	8.206028	6.0766	6.426135	6.834134	6.582344	7.339742	7.596128	7.51193	4.622819	9.637822	6.812195	10.48936	6.170129	7.578776	7.637263	5.00906	8.857826	4.079913	8.106067	6.02288	5.239275	6.810225	6.477122	6.648795	6.742084	7.706473	5.5211	5.86063	7.433884	6.922681	6.988989	4.678193	10.32538	10.3961	3.463754	2.182661
ILF2	51.17292	82.56762	49.86512	61.88485	55.98029	51.99732	42.4462	82.76852	31.7737	38.97829	51.39511	54.71169	43.9607	42.26622	52.10679	55.43725	56.18663	62.98318	26.22072	48.05075	50.85228	54.84903	55.4336	36.22175	65.7435	49.96999	66.97708	51.52064	63.50769	70.32469	93.83247	52.95898	71.1635	43.28879	60.66958	47.52525	56.20105	53.69724	68.55635	36.27605	54.91124	54.4347	72.94443	61.88756	183.4231	101.9908	140.1754	77.44925	65.35457
UPF3B	3.560323	4.91212	4.525635	5.282071	4.590288	4.417037	3.030813	4.492121	2.821057	2.936631	3.25904	4.234892	4.139962	4.364246	3.310418	3.569876	4.158968	3.822724	4.208773	4.316378	3.766114	3.332627	6.000921	3.754007	7.712166	4.082799	3.899013	5.410607	4.498121	5.810105	4.405527	4.812385	4.999197	3.103066	4.131117	4.517649	4.572138	4.154264	4.756152	2.806862	3.673803	3.437758	4.978985	4.563685	10.52259	12.12742	14.51502	7.333849	3.378633
RBM8A	12.27896	14.71849	12.93479	15.17722	13.19011	13.14656	11.38639	16.62088	10.02575	11.78126	14.08664	12.94373	13.04848	11.39094	12.88108	11.89299	14.3592	12.31367	9.261841	14.24243	15.44252	12.41704	13.38186	10.35295	17.21537	11.38309	13.53794	13.28163	13.13513	16.34899	13.66734	12.61424	14.38743	11.06051	13.21498	11.84079	12.78505	15.00371	13.08552	8.786361	12.54319	14.50745	14.98306	15.80396	45.06499	22.42978	25.74947	11.36462	10.20371
SRRT	16.48697	16.00772	15.3144	17.98863	21.00096	19.75961	15.76846	25.6852	11.59326	14.73531	20.4477	21.99927	19.13188	19.47704	20.81822	20.88249	23.1071	18.04994	10.31612	16.44552	28.35186	17.79089	19.87806	15.07487	27.3787	18.32478	23.72476	17.64307	15.17576	26.64454	17.00685	23.62612	16.68809	18.70047	19.39454	23.67789	24.91365	22.18329	19.96058	12.82184	21.04825	19.90615	12.30373	17.29391	52.36536	29.24143	40.50729	22.48169	39.50239
CD2BP2	17.40743	19.57366	20.89713	18.9045	19.95265	16.5306	17.97712	19.22979	14.37831	20.2421	19.88942	17.33037	17.81168	18.46218	16.85179	18.83599	19.38447	20.68016	15.61805	18.31094	19.97774	19.72988	18.38285	16.1897	19.05652	19.40629	19.18876	16.66141	20.13351	20.22517	20.3119	18.40745	23.2324	19.06352	18.9871	18.4007	18.69267	20.58024	22.10269	20.14744	15.35064	16.87211	20.88122	17.20847	86.02592	33.29696	24.27733	22.49814	15.29009
RNPS1	9.604384	11.43283	9.490756	11.81997	10.48045	10.70418	9.621728	11.69264	8.695584	8.003801	10.6122	11.55281	9.759535	11.03269	9.87832	10.1707	11.06095	8.701403	8.523727	9.226369	14.10502	9.584032	10.71462	8.219268	12.88059	10.12109	9.333173	8.844974	10.96556	12.30637	11.74652	11.55133	11.96911	10.70874	8.955719	12.42705	11.73795	11.70907	10.42794	7.620909	10.14382	10.70646	10.32537	10.53937	28.98443	22.29172	22.93218	20.03815	12.84942
NUDT12	8.179591	10.01533	10.10221	10.17433	7.948651	6.565452	6.990697	6.352169	5.961495	6.766309	5.39837	4.453914	6.818319	5.572501	6.55909	5.396767	7.944597	6.127183	3.028181	5.435227	4.768308	5.579269	5.134914	4.93263	6.710324	3.604405	6.04242	11.88671	9.414403	6.301207	14.33993	3.792249	12.16887	3.328499	7.679461	5.912018	3.067789	3.970309	3.004661	6.487597	6.499532	5.939789	13.48159	9.737918	0.2315827	4.776685	4.808442	1.110702	0.6820465
SRRM1	8.321672	8.345147	8.185136	9.467253	9.28485	9.031601	7.45672	9.083543	7.718879	6.658563	8.087618	10.38309	9.523282	10.4828	8.721827	8.679935	9.224045	8.506659	9.566377	9.001999	12.93858	6.539443	12.01186	8.290664	13.54828	8.932376	8.75021	10.05944	6.804326	12.33001	7.37666	11.50707	7.87659	7.405358	8.865653	8.897028	10.58232	9.385906	8.761261	5.81506	10.12736	11.48814	8.344507	9.959908	9.015494	6.101817	13.18311	6.480119	6.7191
NUDT3	1.40214	2.338322	2.265647	1.692995	1.625243	1.479157	1.601319	1.446723	1.192128	1.127832	1.468763	1.459028	1.628986	2.232758	1.549158	1.488782	1.169694	1.3649	2.130193	1.815077	1.487954	1.153093	2.444895	1.181722	1.69289	1.647679	1.299691	1.571276	1.225831	2.119991	1.66435	1.699544	1.773085	1.483411	1.522552	1.653525	1.515114	1.472035	1.453763	1.143785	1.770115	2.073495	2.354645	2.148622	4.834225	1.877236	2.40658	1.904436	1.262787
RACK1	138.1406	195.3867	165.0501	263.2794	210.3932	199.949	189.081	157.957	102.4994	87.46785	173.9113	164.3534	196.6759	116.4205	172.5566	149.5208	143.9576	152.729	99.16354	139.2813	182.4019	245.5892	138.403	95.86477	135.7119	159.5555	129.0051	122.6535	238.1539	174.3113	208.9398	133.7257	221.3011	173.8268	180.8673	161.8848	144.2688	184.28	170.0243	91.38777	162.5463	140.4744	193.9036	207.9958	618.8457	330.3108	237.1274	248.316	629.6353
YTHDF3	15.07997	14.22231	14.50012	16.73102	14.86535	16.46897	14.63986	12.97791	14.51292	14.62854	14.54606	15.99071	16.0981	15.20955	16.92626	13.24645	14.66488	16.00972	10.68039	14.80921	16.58063	13.62738	11.7614	17.10845	13.13773	13.37145	16.31332	17.62443	14.70083	15.3584	16.33656	15.47466	15.79801	13.964	16.93873	11.39813	13.11582	17.50818	14.15262	14.43517	14.99475	16.58748	18.84911	14.59536	5.789875	11.10007	11.53008	13.47292	6.647698
LENG8	9.703419	8.218035	9.348864	18.75482	20.39169	15.18287	10.27403	10.31501	10.93533	9.650334	11.48246	36.04828	16.45593	14.45354	8.83927	14.39869	14.01082	8.960404	12.6817	13.27532	17.49143	13.92794	20.53472	17.07201	19.54348	16.61374	7.128517	13.43637	10.7154	22.29861	5.940977	18.19169	10.68695	10.8699	8.753054	25.81365	34.97387	16.31727	17.59121	8.577441	22.17581	15.5771	8.504463	16.65358	29.87268	19.72396	30.76864	16.63704	34.94136
PCIF1	13.83632	14.09944	17.76071	16.70054	18.21914	17.11813	19.04039	16.58817	14.84941	14.09355	15.65133	15.76658	17.25432	14.48272	14.82281	18.35066	13.31916	13.87484	16.08068	14.65989	14.07146	16.20474	16.60183	10.91599	12.49323	16.9161	12.82166	11.27298	16.21148	16.20518	14.75901	14.2568	18.15615	17.13325	14.24474	16.30165	15.97376	16.08144	16.51129	13.17289	16.18104	14.43193	14.1401	15.51546	15.20953	26.03072	25.77162	21.20582	14.9875
MIRLET7A1	0.1755333	0	0	0.2799892	0	0	0	0	0	0	0	0.2489435	0	0.2570968	0	0	0	0	0.4461927	0	0	0.2193384	0	0	0.1880926	0	0.2016264	0	0	0.2326653	0	0	0	0	0	0	0.2333645	0	0.2492302	0	0	0.3341898	0.2555526	0	0	0	0	0	0
MIR320A	0.3938796	0	0	0.3141342	0	0.179389	0	0.4598778	0	0.1809214	0.1722484	0.2793025	0.4245298	0	0.3446168	0.2598756	0	0	0	0	0	0	0.8601713	0	0	0	0.4524299	0	0.3419663	0	0	0	0.2721419	0.4266315	0	0.9311593	0.2618236	0	0	0.2077607	0.4804876	0.3749447	0.5734352	0.2093046	0	0	0	0	0
PHAX	7.631452	6.951932	8.257823	8.337829	7.772153	7.714265	7.028738	7.072258	4.575582	5.791328	7.331982	6.034589	7.616766	7.41515	6.856909	6.961827	6.737961	6.955625	6.2967	7.571893	8.146685	7.503518	7.653845	6.391246	7.516386	8.238439	6.828874	8.260751	8.239021	7.865261	8.406645	7.723138	8.204963	6.338229	7.80577	6.457209	6.417497	7.45269	7.172337	5.380323	7.781473	6.314245	8.15449	6.39787	6.378715	8.233079	7.901374	6.062716	5.053256
NUDT4	6.925606	5.968128	5.225585	7.532425	5.676845	7.321376	6.62535	5.607105	4.354506	8.704369	8.053048	6.59268	6.473173	4.790194	6.959496	5.08957	6.982469	9.14128	2.849205	5.745305	6.615791	5.994873	4.024318	7.699806	4.553639	5.713081	7.189407	8.838415	8.995567	6.33363	8.013312	6.098175	6.379376	6.413231	7.11822	5.186053	6.075721	6.083881	6.689005	7.507297	5.430301	4.836965	7.122306	6.78481	4.676075	8.245487	11.32367	13.68339	1.861664
RPL13A	619.9837	1263.63	830.3566	1297.127	900.416	867.1821	865.6684	665.1696	463.9828	453.1263	885.8345	754.8644	836.7897	536.8181	752.3057	700.183	623.8105	684.9712	505.7227	702.0076	754.5677	1110.517	709.4889	429.0468	581.9766	707.7748	554.1633	578.0087	1241.224	869.9151	1431.249	599.3245	1336.075	827.8856	809.0375	762.1969	711.7482	848.9264	790.3357	459.8023	690.8634	613.0339	1191.907	1155.093	3115.93	1048.616	1208.839	1381.732	953.6008
EDC3	5.18365	5.234811	5.477437	7.157802	6.246233	6.099576	6.129716	5.667951	3.562683	4.401534	5.804193	6.337205	6.733077	5.279376	5.753609	5.441244	5.783141	5.77045	4.73001	5.170615	5.933997	5.156495	6.196897	5.451115	5.944506	6.299427	4.805528	4.73805	5.467575	6.858223	6.099356	5.982422	6.266571	5.426154	5.978569	6.415291	6.584328	6.785072	5.630074	3.835938	6.501035	5.142319	4.915945	6.124591	9.977085	8.001209	8.799877	6.253735	9.879385
XPO1	8.555915	10.43233	10.72464	10.87959	9.416004	8.731958	7.010062	11.8818	5.253869	7.003426	8.781284	10.4205	9.672157	10.51936	8.726418	8.869376	11.58432	8.66651	10.79887	11.31284	8.882582	6.7597	10.83394	7.785425	13.64792	10.72468	10.71341	10.44701	8.902399	12.42665	8.968725	11.37703	9.760709	6.996458	10.75613	9.37156	9.805057	9.234528	9.255493	5.283488	12.54722	11.99173	11.33974	11.67165	27.46376	15.88965	19.03651	14.85356	3.978951
IPO8	11.33186	9.075789	11.99625	10.14591	10.34015	10.45367	10.0569	9.177038	8.398051	10.61151	10.27208	9.351592	11.44716	10.71655	11.0162	9.094971	10.95956	10.62692	9.533424	10.61285	11.65652	9.501034	11.03601	10.49922	10.20132	10.03433	10.6193	12.51459	7.562956	10.99312	8.166481	9.918314	9.224613	9.975885	11.73141	9.354211	10.42168	10.21816	10.435	8.631336	12.0629	9.766101	12.2069	11.78809	6.671743	7.638853	8.431299	10.34086	4.883394
PIWIL2	0.8283732	0.3589108	0.2613044	1.097367	0.7566334	1.079391	1.103187	0.4163769	2.45638	0.9209342	0.5280367	1.035425	0.9170463	0.4359603	1.537982	0.663268	0.8914047	0.7465993	0.03925813	0.7392025	0.3454857	1.400013	0.2452932	1.025885	0.282842	1.072666	0.2773897	0.7348491	1.350621	1.001217	1.002404	0.5575506	0.7799415	0.9976249	1.102919	0.398305	0.9743608	0.7225914	0.4425559	1.164197	0.3185705	0.6736095	0.9566227	1.650344	0.01386516	1.683254	0.8023438	2.845687	0.1109647
NUDT1	4.907217	7.029471	6.23857	3.433713	4.874954	4.989978	3.205787	6.486188	3.880945	3.558265	4.737365	4.12535	4.016705	3.876228	4.549996	6.668858	6.34379	4.754383	3.677413	4.856555	5.143052	4.965244	6.852328	3.011308	5.729589	4.352697	7.400353	2.426884	5.466233	6.207816	6.777119	4.415136	6.269276	5.047828	5.374447	6.092353	4.698064	5.143437	5.893884	3.272156	4.62145	5.626141	6.459023	4.674104	80.02429	11.50558	12.44909	11.70819	17.07447
NUDT5	7.82591	10.80026	6.646681	9.419221	7.881382	7.895208	5.911977	12.70407	7.56164	6.189194	7.35354	9.186011	6.925158	5.574069	7.776939	7.873776	11.06316	7.852764	2.62292	6.777366	8.462792	7.679361	8.053193	5.922368	11.2589	7.265527	10.44513	7.016596	10.34969	10.24814	11.87636	8.102044	9.651098	7.146014	9.158166	7.80223	8.589543	7.49074	9.390398	5.125655	7.909334	7.697194	8.767477	8.911348	14.97204	17.83721	22.11285	12.53274	7.243334
NUDT7	2.770383	3.296856	3.995947	3.695583	2.486409	3.259885	3.028198	1.692114	2.709162	2.110308	2.52652	3.145989	3.336628	1.617293	2.501523	2.094553	2.910632	2.842696	1.378349	2.972307	2.226386	3.030566	2.885092	2.126406	2.345301	2.955689	2.649947	3.249867	4.46811	2.365288	2.855678	1.984742	5.204258	2.488163	2.672317	2.237511	3.60447	3.08378	2.715666	2.735388	2.381318	2.533967	4.262955	3.677782	1.338712	2.867172	2.217654	3.023645	1.168788
NUDT11	0.2234462	1.579948	2.240315	0.615624	0.2606408	0.2775452	0.4514171	0.5613016	0.3927285	0.2177125	0.3020305	0.2496742	0.4597737	2.538844	0.2132723	0.3395272	0.2149463	0.4074982	2.728043	1.184984	0.37963	0.1353737	1.478701	0.2881061	0.8126229	0.9385766	0.2333286	0.3407609	0.317448	0.2423231	1.155552	0.5695169	0.8701696	0.6674056	0.2424017	0.8323822	0.2970628	0.1952689	0.1826643	0.4071586	0.4212577	2.036806	2.050422	0.7556029	0.1003001	0.2712608	0.07409521	0.270863	0.05351432
NUDT16L1	19.66313	18.85968	12.30501	25.31059	19.28984	19.94514	17.44987	26.99692	18.91165	16.32054	17.8467	20.35559	17.0438	10.35101	19.10324	20.08356	17.28654	16.19618	8.088862	12.67863	16.96563	24.83361	11.82389	12.19085	14.02436	18.82958	15.85868	13.55835	28.44803	18.92104	27.77853	14.57919	29.2542	21.4927	17.97165	15.54424	17.49331	22.10438	18.12825	16.05604	16.92789	11.92353	17.39439	16.66502	43.37808	15.31766	19.03706	21.65856	27.46426
NUDT10	0.188694	1.226931	1.788421	0.6521266	0.1669753	0.2363323	0.3276016	0.4314433	0.3588325	0.2311284	0.2750607	0.2230068	0.423703	1.220646	0.1857307	0.2074956	0.2163067	0.3389847	2.128431	1.179379	0.2816267	0.1473647	1.030195	0.1614992	0.6739831	0.8743963	0.1354647	0.3165394	0.2457363	0.3751643	0.430843	0.3360674	0.5975463	0.2384484	0.2653808	0.789944	0.2299561	0.1744125	0.1674478	0.3234754	0.3740505	1.130128	1.54526	0.4512176	0.03882111	0.1049914	0.01911902	0.1258049	0.2485524
NUDT4B	0.02957704	0	0	0	0	0	0	0	0.02812279	0	0	0	0.03187861	0.04332034	0.02587782	0	0	0	0	0	0.04606316	0	0.04306108	0	0	0	0	0	0	0.03920367	0	0	0	0	0.03025264	0	0.0393215	0	0	0.03120215	0	0	0	0	0	0	0.03596196	0	0
SNUPN	4.239359	5.556572	5.090887	5.018463	4.163942	3.677474	3.450316	4.488517	3.546159	2.86922	3.968963	3.69337	4.395984	3.12143	3.403728	4.218322	3.713142	4.15451	3.642638	4.093337	3.533658	4.568428	4.413393	2.837109	3.381172	4.005051	3.16019	4.27623	5.160035	4.097185	6.004669	3.559202	5.693153	3.756081	4.167069	4.191276	3.541619	3.408203	4.499754	2.781251	4.331084	3.484661	5.088667	5.413466	7.472655	5.281587	5.668305	4.360617	3.484823
EIF1	91.39399	138.2764	135.1826	135.4641	97.12518	104.301	90.83706	142.6692	125.7393	99.31591	109.0106	117.4851	138.0207	111.3182	95.51993	106.3549	121.4146	103.2737	112.646	162.0509	158.3308	120.2783	123.2026	107.4252	157.1496	117.1778	87.12642	117.1292	103.1249	98.11064	151.2175	96.67139	137.8543	122.1777	108.4859	106.6084	147.786	129.4195	104.9122	88.50638	89.00067	176.8055	185.4651	147.8394	163.4387	77.25441	139.4844	176.7385	172.3714
EIF3C	1.066273	1.010646	0.6935307	0.6862181	1.280233	1.021813	1.208824	0.9532815	0.785126	0.6863197	1.033737	1.125131	1.31378	0.874026	0.7103095	0.5615874	1.125836	0.9037507	0.8319303	1.078284	1.267971	1.089592	1.003492	0.773745	1.306141	0.7530627	1.091936	0.7158689	1.064298	1.67391	0.785835	0.9790925	1.093089	0.9319656	1.433668	0.9131549	1.294568	0.879959	0.7290574	0.6466111	1.216084	1.250603	1.138165	1.206964	0.4396927	1.49973	1.10522	0.7957135	0.2559214
PML	3.841735	5.085801	5.316451	3.630723	4.708112	3.771321	4.304745	4.171128	3.553363	2.707603	4.205952	3.302332	3.890399	4.085111	3.935036	6.47527	4.14886	4.387129	7.088109	3.557634	4.82662	4.073453	7.79625	2.774344	3.814458	4.898585	6.136311	3.322904	2.97538	3.945512	1.913754	4.463287	3.478609	3.461894	3.54711	6.49564	3.160129	3.481389	5.922059	4.231837	5.198544	3.955834	2.975774	3.685627	5.632161	10.27403	6.759161	5.059727	26.01641
LSM2	23.82624	50.60959	29.9219	34.154	25.37624	23.15067	19.15413	33.14066	16.39582	17.35636	24.02585	22.71142	21.23595	19.1068	25.5298	24.97026	28.40105	21.24004	21.19188	26.63821	24.59003	28.89158	29.05627	16.14817	32.18286	24.36152	25.74902	18.75206	42.10091	27.9639	61.79049	22.39123	44.5484	23.33877	29.30899	27.33043	23.42312	24.98057	28.06004	14.88508	22.97418	21.8387	39.8833	28.95556	95.9528	31.2143	53.32688	69.0995	50.12831
RAN	34.03855	73.95328	41.83854	39.0042	34.50554	31.98373	25.19043	61.37543	24.38349	24.112	32.68071	32.18259	29.44002	32.34443	33.91615	35.04965	41.53945	33.04598	27.54373	38.55042	42.89396	32.53337	41.23866	24.08219	54.53881	34.48253	42.51229	30.84948	44.69163	42.89914	77.60849	37.12735	50.58828	30.14043	39.30414	36.2192	31.62363	34.7923	39.85638	21.26281	34.54541	42.33316	55.66101	38.27434	87.53888	90.81979	107.715	106.2265	122.2619
KPNB1	21.32106	22.40687	21.25552	22.98785	23.8727	23.20669	18.1313	31.74013	13.26117	20.34623	21.78994	19.67529	22.92804	26.561	23.41693	24.39331	27.5664	26.09631	22.44155	21.54402	29.56935	17.38539	32.50188	19.00971	37.92885	22.26613	33.74592	20.54545	16.58443	27.82286	17.40726	30.03662	19.57777	18.40544	25.82031	24.45142	22.02599	22.18375	26.44113	16.55932	26.68659	28.09057	21.00604	22.0025	24.33282	24.63546	40.65143	26.13313	25.28363
SNRPC	35.21938	68.71423	49.34675	42.461	38.97662	40.70851	35.53035	49.10861	36.42163	28.68362	39.25402	36.9996	37.90549	29.67263	41.12652	42.18573	41.93775	35.94056	31.45432	41.5848	40.43379	46.53685	46.82017	28.20301	48.07864	40.62338	43.75214	35.25795	53.90857	45.00625	73.67502	35.345	60.13165	39.18896	43.86244	39.64245	38.23158	44.10012	43.68575	25.34778	35.80554	36.18671	56.39288	47.63164	108.056	47.04083	92.88679	88.09051	57.76906
SNORD3A	0.0231031	0	0	0	0	0.0210442	0	0	0.02196716	0	0	0	0	0	0.06064073	0	0	0	0	0	0.2878453	0	0.03363569	0	0.0247561	0.03723767	0	0	0	0	0.03617215	0.03185576	0	0	0	0.1092347	0.03071464	0	0	0	0.02818311	0	0.03363497	0	0.1140752	0	0	0	0
SNORD13P1	0	0	0	0	0	0	0	0	0	0.1426496	0	0.4404385	0	0.2274318	0.1358586	0.2049019	0	0	0.5920635	0.2283602	0.2418316	0	0	0	0	0.2502801	0	0	0	0	0	0	0	0	0	0	0.2064379	0	0	0	0.189423	0	0	0	0	0	0	0	0
JUN	55.57285	34.31346	39.46046	44.38698	56.88874	87.05432	57.51367	35.00956	38.33122	85.778	59.88891	77.15786	79.19603	62.21917	86.10086	101.0289	61.19903	50.52416	33.54134	59.10529	40.68127	93.96979	50.51619	59.46987	48.07625	160.4909	30.67501	73.79864	49.54744	54.69816	19.92748	63.55581	54.08706	63.31176	72.50163	141.4618	96.46736	56.10961	37.11419	49.09267	101.5829	64.67404	82.40086	96.78661	11.28503	189.0647	133.7858	118.6295	74.0552
TSC1	2.473442	2.09474	2.934798	3.83877	3.631333	3.922737	2.374337	2.126917	2.265066	1.886066	2.357149	4.626315	3.559822	3.186018	2.519065	2.519936	2.525906	2.634476	3.738007	2.731751	2.332085	2.742538	4.649606	2.684758	3.182941	3.028109	2.103701	2.689643	2.266273	4.261171	1.420984	4.1362	2.600602	2.192002	2.894931	3.493797	3.773578	3.390498	3.009875	1.981933	3.826302	3.32396	2.697188	3.55347	2.272842	3.824728	3.324379	2.107517	2.498289
PRKAB1	14.99851	10.15993	10.5381	13.34552	13.95742	16.67639	14.15905	11.54362	10.1654	11.08985	14.04748	21.13541	23.73431	13.84108	12.05491	11.56243	12.91603	12.41788	6.269844	10.46026	17.04483	14.60936	8.179661	13.9032	10.19819	15.90252	10.61718	16.39482	13.28884	11.20295	24.62854	13.75389	12.4869	11.70607	12.72828	12.1574	15.03486	18.02688	13.17161	16.60542	12.44575	11.3388	8.57472	9.867477	10.51308	17.0062	16.01375	18.21703	6.681965
APAF1	4.723418	4.370461	3.559905	4.47232	4.960406	5.969151	4.35419	5.15961	2.060154	5.86631	3.959752	5.661985	4.868671	3.660996	5.261856	4.43011	6.473992	5.559792	1.427501	3.420667	3.870529	3.728088	4.236681	5.695847	5.630313	3.317825	6.593703	5.010097	4.776372	5.88995	3.385952	5.378137	4.091765	3.923953	5.332613	3.628024	5.196345	5.141707	4.876945	4.508995	5.622519	3.862622	3.876851	5.375911	1.482242	3.78146	5.281252	4.841523	1.275025
EIF2S3	37.1075	41.82913	54.2183	53.306	43.99455	42.29095	39.38133	35.30423	29.49389	29.04726	38.95185	35.56795	49.78076	30.915	41.10191	33.66482	37.3362	44.37363	35.15002	37.42318	37.44322	39.42255	51.24147	28.63509	42.73797	36.71217	38.78753	34.19863	41.64996	38.37154	31.93312	33.42001	42.39457	32.58067	47.68414	40.1018	33.76876	35.70568	35.741	25.12276	39.99007	47.00372	62.27123	45.75477	69.88606	95.23815	77.38724	115.0113	66.38905
EIF4A2	37.7698	80.41332	81.33322	81.88028	50.9481	45.31693	43.52939	42.52748	51.2252	38.50519	47.06894	60.55258	56.64735	48.60936	39.29154	39.65576	40.76321	45.91546	68.59248	68.61902	33.47931	47.15923	63.19657	30.84926	48.7252	63.55131	28.81196	47.79818	60.53122	49.79424	64.94441	43.60126	83.46988	41.02737	61.50933	45.15568	43.96477	44.5161	44.27691	34.78387	56.74227	55.23957	113.4179	71.8002	58.60452	47.57501	46.73973	79.17543	36.33538
JUND	103.0922	45.69616	52.12656	79.57223	103.4839	96.69209	71.80422	64.75267	167.8587	146.5718	135.1557	112.2889	112.8989	97.6206	115.5295	142.6487	144.5849	91.02864	51.89056	134.1723	211.1129	146.1281	58.7973	145.0144	140.331	161.6377	75.1245	144.788	80.04472	81.45008	68.64635	93.25202	76.93685	175.2288	75.53212	154.2983	177.4608	142.7012	94.49826	133.0995	119.7755	153.8511	73.4982	162.1962	88.68399	69.56899	91.14626	85.20976	93.65135
EIF2S2	23.84662	39.92354	26.99489	26.37	21.79057	22.54668	19.81909	35.95652	20.93974	20.667	23.87741	20.14343	19.3193	22.56644	22.59835	21.02899	24.42922	25.15016	19.91438	24.5274	28.64466	22.39763	28.52167	20.11691	37.52135	24.73551	29.84981	25.62683	26.45758	25.12855	35.91784	24.36311	31.21333	21.39727	25.82794	22.58166	21.73629	23.65809	28.98953	18.22302	21.48753	24.69708	32.35397	26.68792	35.89136	72.29909	75.11068	69.12484	33.44564
SRSF1	41.15594	44.54578	39.94366	38.86987	41.15737	43.20481	31.45735	60.14967	28.86196	32.32729	38.92236	42.53476	40.38231	40.9606	42.29903	41.09474	48.02099	43.3	30.63367	45.15953	59.02081	35.50078	46.86079	36.25077	71.76711	44.84959	53.43848	48.33707	39.61874	55.23056	51.79503	49.90115	41.08349	32.27097	46.22056	46.04164	42.43126	45.73502	40.21531	25.01389	43.38716	51.2363	44.52982	43.80157	75.35771	58.46143	91.96813	49.26942	26.36702
IFI27	51.02513	148.9551	66.78135	52.71061	66.22405	83.04156	101.8068	57.78347	39.4077	156.648	72.71648	74.33056	62.51705	30.93642	114.4789	243.5186	166.9471	119.005	12.08626	52.54432	44.26656	170.2648	85.01391	105.05	33.21532	41.46961	207.0384	78.97856	134.4316	50.03667	93.38802	51.77777	179.6713	177.5636	63.59826	115.4164	74.08466	73.58804	246.0505	270.7826	60.97164	37.3772	72.15964	55.30478	7.8258	74.49576	130.7185	88.70996	205.7433
SNRNP70	19.79674	16.97602	17.21781	24.13669	27.71416	21.94236	15.27699	26.6522	16.35489	16.07396	20.95436	30.2714	22.1176	20.47663	20.53332	23.88936	23.82283	18.479	17.44877	18.74504	27.76541	23.10003	27.78295	19.86998	29.80633	25.80129	20.37132	21.01191	17.88198	31.95243	14.56386	27.11138	18.48996	20.01634	18.98294	33.02226	36.07285	26.45525	27.63348	13.25375	27.69102	22.12702	12.32763	20.0247	97.35798	39.0114	49.69172	30.4707	60.19179
ATF5	10.91729	20.92176	13.5885	10.11525	13.03253	12.15035	10.79077	16.58907	9.704761	6.001519	12.41261	10.41248	10.22306	11.69033	13.79926	12.45837	10.40103	8.956815	5.885092	8.723143	15.87018	11.8315	16.49137	9.488926	12.69427	12.37133	13.97188	9.450493	10.42291	15.13002	13.24988	13.82465	10.24374	10.17301	10.99332	10.88202	10.07338	12.90355	10.87467	6.799555	10.04339	9.252781	10.75259	12.22441	156.4269	7.478802	16.89667	9.695228	29.55317
WDR31	0.5794414	1.050931	0.6701957	1.305443	1.02115	0.8051229	0.6625463	0.443377	0.3019337	0.366904	0.5726482	0.8403421	0.797424	0.9301973	0.3523014	0.6522968	1.188174	0.6498609	1.094271	0.760676	0.5659242	0.6708653	1.477502	0.4755179	0.9366117	0.9022869	0.8423103	0.3542139	1.023195	0.9025507	0.4664249	1.155564	1.117365	0.7162705	0.9241743	0.9480534	0.861741	0.6535963	0.8134212	0.362623	1.090229	0.9660545	1.015165	1.231643	0.06465725	1.122051	0.8796647	1.187339	0.7761909
ZNF784	5.453644	2.624028	3.196674	4.906477	5.811947	6.640181	5.866684	4.37018	5.230265	5.183073	5.957216	5.920453	6.715327	2.723877	5.67094	6.461281	6.684171	4.708367	1.166866	4.546787	5.866003	8.177551	4.032802	6.297741	3.607209	4.629087	4.92133	3.79109	4.292026	5.356502	3.72262	2.878071	4.066261	6.910063	4.51073	5.695093	7.625963	7.067386	3.888379	6.1672	4.11613	4.339921	2.501883	3.744499	5.443764	2.619683	3.787749	3.766812	9.116547
IFIT5	4.701932	15.47071	7.019957	5.446922	4.767588	4.319543	5.324731	5.621276	5.53011	4.61879	3.725456	3.764844	3.177682	5.578904	4.891585	6.464592	4.413572	4.642553	5.873741	5.110718	4.616665	4.42785	7.64192	4.673933	3.193685	4.311176	10.20576	3.937062	5.147296	4.025138	3.973702	4.874931	7.453368	4.051671	4.751737	5.833603	2.673666	2.078971	5.950737	7.383136	4.200048	3.595266	10.64576	4.445704	0.9632179	5.550204	5.267035	5.073673	1.9709
PSMC4	35.46435	54.98035	33.5346	28.31656	34.52842	33.20356	28.36713	63.73729	28.71592	36.01677	32.61563	32.43045	25.9591	31.59996	37.3269	41.78042	40.40468	36.79603	21.72867	27.27158	37.52027	34.87178	33.51869	30.65263	42.16299	30.31461	47.87778	30.81303	33.02217	34.82942	48.12179	32.26735	37.04938	33.70872	33.33344	31.48407	32.90137	35.26904	38.92294	33.47323	29.1167	33.35374	28.04163	31.81659	51.82839	28.41836	45.23424	49.0573	69.93808
LSM1	10.33922	19.01627	11.50042	11.8278	9.335206	7.990345	8.884699	14.39227	10.93933	10.00742	9.686474	10.67894	8.70286	9.139258	9.664769	9.179607	10.05071	11.03808	7.517688	10.23054	9.613737	8.525387	10.29491	8.56638	11.38617	9.071691	11.75541	10.72399	13.88788	9.95532	20.19754	9.420729	15.83222	9.097854	9.470938	8.708543	8.943523	10.81089	10.59627	9.687547	8.730943	9.914957	17.64009	11.56724	13.8009	16.06404	16.42853	10.856	6.645909
NCBP2L	0	0	0	0	0	0	0	0	0	0	0.02140056	0	0.0263723	0	0	0	0	0	0	0	0.0381068	0	0	0	0	0	0	0	0	0	0	0	0	0	0.02502718	0	0	0	0	0	0	0.02329202	0.03562249	0	0	0	0	0	0
[truncated: 566 more columns]
