# Supplementary material for: Establishment of m7G-related gene pair signature to predict overall survival in colorectal cancer
Source: Front Genet. 2022 Oct 14;13:981392. doi: 10.3389/fgene.2022.981392 (PMC9614021; doi:10.3389/fgene.2022.981392)
Supplement: Supplementary file 3 [file DataSheet2.ZIP]

Archive with 2 entries (1 files):
- WXW-Rcode/
- WXW-Rcode/m7G.R
