# Supplementary material for: Establishment of m7G-related gene pair signature to predict overall survival in colorectal cancer
Source: Front Genet. 2022 Oct 14;13:981392. doi: 10.3389/fgene.2022.981392 (PMC9614021; doi:10.3389/fgene.2022.981392)
Supplement: Supplementary file 3 [file DataSheet2.ZIP › WXW-Rcode/m7G.R]

#if (!requireNamespace("BiocManager", quietly = TRUE))
#    install.packages("BiocManager")
#BiocManager::install("limma")

##m7GExp
library(limma)            #ÒýÓÃ°ü
expFile="symbol.txt"      #±í´ïÊý¾ÝÎÄ¼þ
geneFile="152_gene.txt"       #»ùÒòÁÐ±íÎÄ¼þ
setwd("C:\\Users\\lk\\Desktop\\m7G_CRC\\01.m7GExp")     #ÉèÖÃ¹¤×÷Ä¿Â¼

#¶ÁÈ¡ÊäÈëÎÄ¼þ£¬²¢¶ÔÊý¾Ý½øÐÐ´¦Àí
rt=read.table(expFile, header=T, sep="\t", check.names=F)
rt=as.matrix(rt)
rownames(rt)=rt[,1]
exp=rt[,2:ncol(rt)]
dimnames=list(rownames(exp),colnames(exp))
data=matrix(as.numeric(as.matrix(exp)),nrow=nrow(exp),dimnames=dimnames)
data=avereps(data)
data=data[rowMeans(data)>0,]

#¶ÁÈ¡»ùÒòÁÐ±íÎÄ¼þ,ÌáÈ¡m7GÏà¹Ø»ùÒòµÄ±í´ïÁ¿
gene=read.table(geneFile, header=F, sep="\t", check.names=F)
sameGene=intersect(as.vector(gene[,1]), rownames(data))
geneExp=data[sameGene,]

#Êä³ö½á¹û
outTab=rbind(ID=colnames(geneExp),geneExp)
write.table(outTab, file="m7GExp.txt", sep="\t", quote=F, col.names=F)


##TCGAºÍGEOÈ¡½»¼¯
#if (!requireNamespace("BiocManager", quietly = TRUE))
#    install.packages("BiocManager")
#BiocManager::install("limma")

#if (!requireNamespace("BiocManager", quietly = TRUE))
#    install.packages("BiocManager")
#BiocManager::install("sva")

library(limma)
library(sva)
setwd("C:\\Users\\lk\\Desktop\\m7G_CRC\\02.intersect")

#¶ÁÈ¡TCGA»ùÒò±í´ïÎÄ¼þ,²¢¶ÔÊý¾Ý½øÐÐ´¦Àí
rt = read.table("m7GExp.txt",header=T,sep="\t",check.names=F)
rt=as.matrix(rt)
rownames(rt)=rt[,1]
exp=rt[,2:ncol(rt)]
dimnames=list(rownames(exp),colnames(exp))
metab=matrix(as.numeric(as.matrix(exp)),nrow=nrow(exp),dimnames=dimnames)
metab=avereps(metab)

#¶ÁÈ¡geo»ùÒò±í´ïÎÄ¼þ,²¢¶ÔÊý¾Ý½øÐÐ´¦Àí
rt = read.table("GSE39582.txt",header=T,sep="\t",check.names=F)
rt=as.matrix(rt)
rownames(rt)=rt[,1]
exp=rt[,2:ncol(rt)]
dimnames=list(rownames(exp),colnames(exp))
geo=matrix(as.numeric(as.matrix(exp)),nrow=nrow(exp),dimnames=dimnames)
geo=avereps(geo)

#geo=log2(geo+1)                       #ÐèÒªÐÞ¸Ä£¬Èç¹ûÊýÖµºÜ´ó£¬È¥µôÇ°Ãæ???#£¬Èç¹ûÊýÖµºÜÐ¡£¬±£Áô#


#¶Ô»ùÒòÈ¡½»¼¯,·Ö±ðÊä³ö½»¼¯»ùÒòÔÚ´úÐ»¾ØÕóºÍGEO¾ØÕóµÄ±í´ïÁ¿
sameGene=intersect(row.names(metab),row.names(geo))
metabOut=metab[sameGene,]
geoOut=geo[sameGene,]

all=cbind(metabOut,geoOut)
batchType=c(rep(1,ncol(metabOut)),rep(2,ncol(geoOut)))
outTab=ComBat(all, batchType,par.prior=TRUE)
metabOut=outTab[,colnames(metabOut)]
metabOut=rbind(ID=colnames(metabOut),metabOut)
write.table(metabOut,file="tcgam7Gexp.share.txt",sep="\t",quote=F,col.names=F)
geoOut=outTab[,colnames(geoOut)]
geoOut=rbind(ID=colnames(geoOut),geoOut)
write.table(geoOut,file="geom7Gexp.share.txt",sep="\t",quote=F,col.names=F)


##m7Gpair
setwd("C:\\Users\\lk\\Desktop\\m7G_CRC\\03.pair")     #ÉèÖÃ¹¤×÷Ä¿Â¼

#¶ÁÈ¡TCGAÃâÒß»ùÒò±í´ïÎÄ¼þ
tcgaPair=data.frame()
rt = read.table("tcgam7Gexp.share.txt",header=T,sep="\t",check.names=F,row.names=1)
sampleNum=ncol(rt)
for(i in 1:(nrow(rt)-1)){
	for(j in (i+1):nrow(rt)){
		pair=ifelse(rt[i,]>rt[j,],1,0)
		pairRatio=sum(pair)/sampleNum
		if((pairRatio>0.2)&(pairRatio<0.8)){
			rownames(pair)=paste0(rownames(rt)[i],"|",rownames(rt)[j])
			tcgaPair=rbind(tcgaPair,pair)
		}
	}
}

#¶ÁÈ¡geo m7G»ùÒò±í´ïÎÄ¼þ
geoPair=data.frame()
rt = read.table("geoFRGexp.share.txt",header=T,sep="\t",check.names=F,row.names=1)
sampleNum=ncol(rt)
for(i in 1:(nrow(rt)-1)){
	for(j in (i+1):nrow(rt)){
		pair=ifelse(rt[i,]>rt[j,],1,0)
		pairRatio=sum(pair)/sampleNum
		if((pairRatio>0.2)&(pairRatio<0.8)){
			rownames(pair)=paste0(rownames(rt)[i],"|",rownames(rt)[j])
			geoPair=rbind(geoPair,pair)
		}
	}
}

#¶Ô»ùÒòÈ¡½»¼¯,·Ö±ðÊä³ö½»¼¯»ùÒòÔÚTCGA¾ØÕóºÍGEO¾ØÕóµÄ±í´ïÁ¿
sameGene=intersect(row.names(tcgaPair),row.names(geoPair))
tcgaOut=tcgaPair[sameGene,]
geoOut=geoPair[sameGene,]

tcgaOut=rbind(ID=colnames(tcgaOut),tcgaOut)
write.table(tcgaOut,file="tcgaPair.txt",sep="\t",quote=F,col.names=F)
geoOut=rbind(ID=colnames(geoOut),geoOut)
write.table(geoOut,file="geoPair.txt",sep="\t",quote=F,col.names=F)


##uniCox¡¢LASSO¡¢MultiCox
#install.packages("survival")

library(survival)      #???e?
pFilter=0.05           #?????????????
setwd("C:\\Users\\lk\\Desktop\\cuproptosis_CRC\\28.uniCox")     #???¨´?????
rt=read.table("tcga.expTime.txt", header=T, sep="\t", check.names=F, row.names=1)     #??????????
rt$futime=rt$futime/365      #???Å¦Ë?????

#??????cox????
outTab=data.frame()
sigGenes=c("futime","fustat")
for(gene in colnames(rt[,3:ncol(rt)])){
	cox=coxph(Surv(futime, fustat) ~ rt[,gene], data = rt)
	coxSummary = summary(cox)
	coxP=coxSummary$coefficients[,"Pr(>|z|)"]
		
	if(coxP<pFilter){
		sigGenes=c(sigGenes,gene)
		outTab=rbind(outTab,
			       cbind(gene=gene,
			       HR=coxSummary$conf.int[,"exp(coef)"],
			       HR.95L=coxSummary$conf.int[,"lower .95"],
			       HR.95H=coxSummary$conf.int[,"upper .95"],
				   pvalue=coxP) )
	}
}

#?????????????
write.table(outTab,file="uniCox.txt",sep="\t",row.names=F,quote=F)
surSigExp=rt[,sigGenes]
surSigExp=cbind(id=row.names(surSigExp),surSigExp)
write.table(surSigExp,file="uniSigExp.txt",sep="\t",row.names=F,quote=F)


############????????????############
bioForest=function(coxFile=null, forestFile=null){
	#??????????
	rt <- read.table(coxFile, header=T, sep="\t", check.names=F, row.names=1)
	gene <- rownames(rt)
	hr <- sprintf("%.3f",rt$"HR")
	hrLow  <- sprintf("%.3f",rt$"HR.95L")
	hrHigh <- sprintf("%.3f",rt$"HR.95H")
	Hazard.ratio <- paste0(hr,"(",hrLow,"-",hrHigh,")")
	pVal <- ifelse(rt$pvalue<0.001, "<0.001", sprintf("%.3f", rt$pvalue))
		
	#???????
	pdf(file=forestFile, width=6, height=19)
	n <- nrow(rt)
	nRow <- n+1
	ylim <- c(1,nRow)
	layout(matrix(c(1,2),nc=2),width=c(3,2.5))
		
	#???????????????????
	xlim = c(0,3)
	par(mar=c(4,2.5,2,1))
	plot(1,xlim=xlim,ylim=ylim,type="n",axes=F,xlab="",ylab="")
	text.cex=0.65
	text(0,n:1,gene,adj=0,cex=text.cex)
	text(1.5-0.5*0.2,n:1,pVal,adj=1,cex=text.cex);text(1.5-0.5*0.2,n+1,'pvalue',cex=text.cex,font=2,adj=1)
	text(3.1,n:1,Hazard.ratio,adj=1,cex=text.cex);text(3.1,n+1,'Hazard ratio',cex=text.cex,font=2,adj=1)
		
	#???????????
	par(mar=c(4,1,2,1),mgp=c(2,0.5,0))
	xlim = c(0,max(as.numeric(hrLow),as.numeric(hrHigh)))
	plot(1,xlim=xlim,ylim=ylim,type="n",axes=F,ylab="",xaxs="i",xlab="Hazard ratio")
	arrows(as.numeric(hrLow),n:1,as.numeric(hrHigh),n:1,angle=90,code=3,length=0.05,col="darkblue",lwd=2.5)
	abline(v=1,col="black",lty=2,lwd=2)
	boxcolor = ifelse(as.numeric(hr) > 1, "#E18727FF","#20854EFF")
	points(as.numeric(hr), n:1, pch = 15, col = boxcolor, cex=1.5)
	axis(1)
	dev.off()
}
############????????????############

#????????
bioForest(coxFile="uniCox.txt", forestFile="forest.pdf")


library("glmnet")
library("survival")

setwd("C:\\Users\\lk\\Desktop\\m7G_CRC\\17.lasso")                #???¨´?????
rt=read.table("uniSigExp.txt",header=T,sep="\t",row.names=1)            #??????
#rt$futime=rt$futime/365

#???????
x=as.matrix(rt[,c(3:ncol(rt))])
y=data.matrix(Surv(rt$futime,rt$fustat))
fit=glmnet(x, y, family = "cox", maxit = 1000)
pdf("lambda.pdf",width=6,height=6)
plot(fit, xvar = "lambda", label = TRUE,lwd = 3,) #lwdÏßÌõ´ÖÏ¸
dev.off()
cvfit=cv.glmnet(x, y, family="cox", maxit = 1000)
pdf("cvfit.pdf",width=6,height=6)
plot(cvfit)
abline(v=log(c(cvfit$lambda.min,cvfit$lambda.1se)),lty="dashed",lwd = 3)
dev.off()
#??????????????
coef=coef(fit, s = cvfit$lambda.min)
index=which(coef != 0)
actCoef=coef[index]
lassoGene=row.names(coef)[index]
geneCoef=cbind(Gene=lassoGene,Coef=actCoef)
write.table(geneCoef,file="geneCoef.txt",sep="\t",quote=F,row.names=F)

#????train???????
trainFinalGeneExp=rt[,lassoGene]
myFun=function(x){crossprod(as.numeric(x),actCoef)}
trainScore=apply(trainFinalGeneExp,1,myFun)
outCol=c("futime","fustat",lassoGene)
risk=as.vector(ifelse(trainScore>median(trainScore),"high","low"))
outTab=cbind(rt[,outCol],riskScore=as.vector(trainScore),risk)
write.table(cbind(id=rownames(outTab),rt[,outCol]),file="tcgaRisk.txt",sep="\t",quote=F,row.names=F)

#????test???????
rt=read.table("GSE39582.expTime.txt",header=T,sep="\t",row.names=1)
rt[,3:ncol(rt)][rt[,3:ncol(rt)]<0]=0
rt$futime=rt$futime/365
testFinalGeneExp=rt[,lassoGene]
testScore=apply(testFinalGeneExp,1,myFun)
outCol=c("futime","fustat",lassoGene)
risk=as.vector(ifelse(testScore>median(trainScore),"high","low"))
outTab=cbind(rt[,outCol],riskScore=as.vector(testScore),risk)
write.table(cbind(id=rownames(outTab),rt[,outCol]),file="GSE39582Risk.txt",sep="\t",quote=F,row.names=F)


library(survival)                                         #???e?
library(survminer)
setwd("C:\\Users\\lk\\Desktop\\m7G_CRC\\18.multiCox")       #???¨´?????
rt=read.table("tcgaRisk.txt",header=T,sep="\t",check.names=F,row.names=1)    #??????????
#rt$futime=rt$futime/365

#????COX???
multiCox=coxph(Surv(futime, fustat) ~ NCBP2.CCNB1+DXO.RPS6KB1+YTHDF2.XPO1+PIK3CA.NUDT7+MYC.EIF2S3+NUDT4.ATF5+PML.IFIT5, data = rt)
#multiCox=coxph(Surv(futime, fustat) ~ ., data = rt)
multiCox=step(multiCox,direction = "both")


multiCoxSum=summary(multiCox)


coxP=multiCoxSum$coefficients[,"Pr(>|z|)"]

#±£ÁôÏÔÖøÐÔ»ùÒò
if(coxP<0.05){
  sigGenes=c(sigGenes,i)
  outUniTab=rbind(outUniTab,
                  cbind(id=i,
                        HR=multiCoxSum$conf.int[,"exp(coef)"],
                        HR.95L=multiCoxSum$conf.int[,"lower .95"],
                        HR.95H=multiCoxSum$conf.int[,"upper .95"],
                        pvalue=multiCoxSum$coefficients[,"Pr(>|z|)"])
  )
}


#??????????
outTab=data.frame()


outTab=cbind(
             coef=multiCoxSum$coefficients[,"coef"],
             HR=multiCoxSum$conf.int[,"exp(coef)"],
             HR.95L=multiCoxSum$conf.int[,"lower .95"],
             HR.95H=multiCoxSum$conf.int[,"upper .95"],
             pvalue=multiCoxSum$coefficients[,"Pr(>|z|)"])

outTab=cbind(id=row.names(outTab),outTab)
outTab=gsub("`","",outTab)

write.table(outTab,file="multiCox.xls",sep="\t",row.names=F,quote=F)
write.table(outTab,file="multiCox.txt",sep="\t",row.names=F,quote=F)

#????Train?öâ??????
riskScore=predict(multiCox,type="risk",newdata=rt)

coxGene=rownames(multiCoxSum$coefficients)
coxGene=gsub("`","",coxGene)
outCol=c("futime","fustat",coxGene)
risk=as.vector(ifelse(riskScore>median(riskScore),"high","low"))
write.table(cbind(id=rownames(cbind(rt[,outCol],riskScore,risk)),cbind(rt[,outCol],riskScore,risk)),
            file="tcgaRisk2.txt",
            sep="\t",
            quote=F,
            row.names=F)


#####????????(?????)####
pdf(file="forest_Train1.pdf",
    width = 8,             #??????????
    height = 5,            #??????????
)
ggforest(multiCox,
         main = "Hazard ratio",
         cpositions = c(0.02,0.22, 0.4), 
         fontsize = 0.7, 
         refLabel = "reference", 
         noDigits = 2)
dev.off()


######????????(?????)######
#??????????
rt <- read.table("multiCox.txt",header=T,sep="\t",row.names=1,check.names=F)
gene <- rownames(rt)
hr <- sprintf("%.3f",rt$"HR")
hrLow  <- sprintf("%.3f",rt$"HR.95L")
hrHigh <- sprintf("%.3f",rt$"HR.95H")
Hazard.ratio <- paste0(hr,"(",hrLow,"-",hrHigh,")")
pVal <- ifelse(rt$pvalue<0.001, "<0.001", sprintf("%.3f", rt$pvalue))

#???????
pdf(file="forest_Train2.pdf", width = 6,height = 5)
n <- nrow(rt)
nRow <- n+1
ylim <- c(1,nRow)
layout(matrix(c(1,2),nc=2),width=c(3,2))

#???????????????????
xlim = c(0,3)
par(mar=c(4,2.5,2,1))
plot(0,xlim=xlim,ylim=ylim,type="n",axes=F,xlab="",ylab="")
text.cex=0.7
text(0,n:1,gene,adj=0,cex=text.cex)
text(1.5-0.5*0.2,n:1,pVal,adj=1,cex=text.cex);text(1.5-0.5*0.2,n+1,'pvalue',cex=text.cex,font=2,adj=1)
text(3,n:1,Hazard.ratio,adj=1,cex=text.cex);text(3,n+1,'Hazard ratio',cex=text.cex,font=2,adj=1,)

#????????
par(mar=c(4,1,2,1),mgp=c(2,0.5,0))
xlim = c(0,max(as.numeric(hrLow),as.numeric(hrHigh)))
plot(1,xlim=xlim,ylim=ylim,type="n",axes=F,ylab="",xaxs="i",xlab="Hazard ratio")
arrows(as.numeric(hrLow),n:1,as.numeric(hrHigh),n:1,angle=90,code=3,length=0.05,col="#6F99ADFF",lwd=2.5)
abline(v=1,col="black",lty=2,lwd=2)
boxcolor = ifelse(as.numeric(hr) > 1, "#E18727FF","#0073C2FF")
points(as.numeric(hr), n:1, pch = 15, col = boxcolor, cex=1.3)
axis(1)
dev.off()

#????Validation???????
rtValidationset=read.table("GSE39582Risk.txt",header=T,sep="\t",check.names=F,row.names=1)          #????Validationset????????

riskScoreValidationset=predict(multiCox,type="risk",newdata=rtValidationset)      #????train?????????Validationset???????
riskValidationset=as.vector(ifelse(riskScoreValidationset>median(riskScore),"high","low"))  #riskScoreValidationset??????????????????Training????


write.table(cbind(id=rownames(cbind(rtValidationset[,outCol],riskScoreValidationset)),cbind(rtValidationset[,outCol],riskScore=riskScoreValidationset,risk=riskValidationset)),
            file="GSE39582Risk2.txt",
            sep="\t",
            quote=F,
            row.names=F)
			
##survial
library(survival)
library("survminer")
setwd("C:\\Users\\lk\\Desktop\\m7G_CRC\\19.survival")              #???¨´?????

bioSurvival=function(inputFile=null,outFile=null){
		rt=read.table(inputFile,header=T,sep="\t")                   #??????????
		#???????????????????????????p?
		diff=survdiff(Surv(futime, fustat) ~risk,data = rt)
		pValue=1-pchisq(diff$chisq,df=1)
		pValue=signif(pValue,4)
		pValue=format(pValue, scientific = TRUE)
		fit <- survfit(Surv(futime, fustat) ~ risk, data = rt)
		
		#????????????
		surPlot=ggsurvplot(fit, 
		           data=rt,
		           conf.int=FALSE,
		           pval=paste0("p=",pValue),
		           pval.size=4,
		           risk.table=TRUE,
		           legend.labs=c("High risk", "Low risk"),
		           legend.title="Risk",
		           xlab="Time(years)",
		           break.time.by = 1,
		           risk.table.title="",
		           palette=c("#E18727FF","#0073C2FF"),
		           risk.table.height=.25)
		pdf(file=outFile,onefile = FALSE,width = 6.5,height =5.5)
		print(surPlot)
		dev.off()
}
bioSurvival(inputFile="tcgaRisk2.txt",outFile="tcgaRisk.pdf")
bioSurvival(inputFile="GSE39582Risk2.txt",outFile="GSE39582Risk.pdf")

##ROC
#???e?
library(survival)
library(survminer)
library(timeROC)
library(rms)
setwd("C:\\Users\\lk\\Desktop\\m7G_CRC\\20.ROC")      #???¨´?????

#????????ROC?????§µ????????
bioROC=function(inputFile=null, rocFile=null, calFile=null){
	#??????????
	rt=read.table(inputFile, header=T, sep="\t", check.names=F)
	#ROC????
	ROC_rt=timeROC(T=rt$futime, delta=rt$fustat,
	               marker=rt$riskScore, cause=1,
	               weighting='aalen',
	               times=c(3,5), ROC=TRUE)
	pdf(file=rocFile,width=5,height=5)
	#plot(ROC_rt,time=3,col='#EE4C97FF',title=FALSE,lwd=2)
	#plot(ROC_rt,time=1,col='#0072B5FF',title=FALSE,lwd=2)
	plot(ROC_rt,time=3,col="#0073C2FF",title=FALSE,lwd=2)
#	plot(ROC_rt,time=3,col='#ED0000FF',add=TRUE,title=FALSE,lwd=2)
	plot(ROC_rt,time=5,col="#E18727FF",add=TRUE,title=FALSE,lwd=2)
	legend('bottomright',
	        c(
	          #paste0('AUC at 1 years: ',sprintf("%.03f",ROC_rt$AUC[1])),
	          paste0('AUC at 3 years: ',sprintf("%.03f",ROC_rt$AUC[1])),
	          paste0('AUC at 5 years: ',sprintf("%.03f",ROC_rt$AUC[2]))),
	        col=c("#0073C2FF","#E18727FF"),lwd=2,bty = 'n')
	dev.off()
	

}

#???¨²?????????ROC?????§µ?????
bioROC(inputFile="tcgaRisk2.txt", rocFile="train.ROC.pdf", calFile="train.cal.pdf")
bioROC(inputFile="GSE39582Risk2.txt", rocFile="GSE39582.ROC.pdf", calFile="GSE39582.cal.pdf")


###cliRisk
library(RColorBrewer)         #???e?
cliFile="clinical.txt"        #??????????
riskFile="tcgaRisk2.txt"      #???????
setwd("C:\\Users\\lk\\Desktop\\m7G_CRC\\36.cliRisk\\Stage")      #???¨´?????

#???ñ?????üD??
ChischisqTest <- function(tabledata){
	ct = chisq.test(tabledata)
	ct.pvalue = ct$p.value
	ct.pvalue = ifelse(ct.pvalue<0.001, 0.001, round(ct.pvalue,3))
}

#????????????¦Ê???
rect2text <- function(x1,y1,x2,y2,text,rect.col,text.cex,text.col="white",...){
  rect(x1,y1,x2,y2,col=rect.col,border=NA,...)
  text((x1+x2)/2,(y1+y2)/2,text,cex=text.cex,col=text.col,...)
}

#??????????
clinical.data <- read.table(cliFile, header=T, sep="\t", check.names=F)
risk.data <- read.table(riskFile, header=T, sep="\t", check.names=F)
colnames(clinical.data)[1] = colnames(risk.data)[1] = "id"
merge.data=merge(clinical.data, risk.data, by="id")
cliName=colnames(merge.data)[2]
colnames(merge.data)[2]="Clinical"

#???????ï???????????????????????????§Ó???
groups = sort(unique(merge.data$Clinical))
groups.table = table(merge.data$Clinical)
groups.num = length(groups)
samples.num = nrow(merge.data)
groups.lownum = sum(merge.data$Risk=="low")
groups.highnum = sum(merge.data$Risk=="high")
pergrouptable = table(merge.data$Clinical, merge.data$Risk)
ct.pvalue = ChischisqTest(pergrouptable)

#????????????????
xlim1=0; xlim2=samples.num; ylim1=1; ylim2=10
space = dist.up = 0.1
space.x = 1/100*xlim2
groups.col = col = colorRampPalette(brewer.pal(9, "Paired"))(groups.num)
high_low.col = c(rgb(235/255,116/255,106/255),rgb(30/255,181/255,184/255))
bottom.unitwidth = xlim2 / (groups.num+1+1.3)
bottom.left.width = bottom.unitwidth*1.3

#???????
pdf(file="cliRisk.pdf", width=10, height=6)
plot(1,type="n",xlim=c(xlim1,xlim2),ylim=c(ylim1,ylim2),axes=F,xlab="",ylab="")

#??????????
header.text.cex = 1.5
header.text = gettextf("%s TCGA patients",samples.num)
header.text.width = strwidth(header.text,cex=header.text.cex)
arrows.len = (xlim2 - header.text.width - space.x*2)/2
text(xlim2/2,9.5,header.text,cex=header.text.cex,font=2)
arrows(0,9.5,arrows.len,9.5,code=1,lwd=3,length=0.2)
arrows(xlim2-arrows.len,9.5,xlim2,9.5,code=2,lwd=3,length=0.2)
rect2text(x1=0,y1=4.5+space,x2=bottom.left.width,y2=7-space,text.cex=1.2,text = 
	"Groups",rect.col=rgb(64/255,109/255,181/255),text.col="white",font=2)
#draw bottom header
bottom.header.text = paste0(cliName, " group (n=" , samples.num, ")")
rect2text(x1=bottom.left.width+space.x,y1=6+space/2,x2=xlim2,y2=7-space,text.cex=1.2,
	text= bottom.header.text,rect.col=rgb(64/255,109/255,181/255),text.col="white",font=2)

#???????????????
#draw bottom left 2
bottom.left2.text = gettextf("Low_risk\n(n=%s)",groups.lownum)
rect2text(x1=0,y1=3+space/2,x2=bottom.left.width,y2=4.5-space/2,text.cex=1.2,text= 
	bottom.left2.text,rect.col=high_low.col[2],text.col="white",font=2)
#draw bottom left 3
bottom.left3.text = gettextf("High_risk\n(n=%s)",groups.highnum)
rect2text(x1=0,y1=1.5+space/2,x2=bottom.left.width,y2=3-space/2,text.cex=1.2,text= 
	bottom.left3.text,rect.col=high_low.col[1],text.col="white",font=2)

#?????????????????
start = 0
for(i in 1:length(groups.table)){
	end = groups.table[i]+start
	namesi = names(groups.table)[i]
	# up rect
	rect2text(x1=start,y1=8+space,x2=end,y2=9-space,text.cex=1.1,text= namesi, 
	  	rect.col=groups.col[i],text.col="white")
	merge.datai = merge.data[merge.data$Clinical==namesi,,drop=F]
	high.num = sum(merge.datai$Risk=="high")
	low.num = sum(merge.datai$Risk=="low")
	# middle low rect
	rect(start,7+dist.up,start+low.num,8-dist.up,col=high_low.col[2],border=NA)
	# middle high rect
	rect(start+low.num,7+dist.up,end,8-dist.up,col=high_low.col[1],border=NA)
	# bottom 1
	bottom.starti = bottom.left.width+(i-1)* bottom.unitwidth
	bottom.endi = bottom.starti+bottom.unitwidth
	subheader.text = gettextf("%s\n(n=%s, %s)",namesi,nrow(merge.datai),paste0(round(nrow(merge.datai)/samples.num*100),"%"))
	rect2text(x1=bottom.starti+space.x,y1=4.5+space,x2=bottom.endi,y2=6-space,text.cex=1.1,text= subheader.text,rect.col=groups.col[i],text.col="white")
	# bottom 2
	low.texti = gettextf("%s(%s)",low.num,paste0(round(low.num/groups.lownum*100),"%"))
	rect2text(x1=bottom.starti+space.x,y1=3+space/2,x2=bottom.endi,y2=4.5-space/2,text.cex=1.1,text= low.texti,rect.col="grey90",text.col="black")
	# bottom 3
	high.texti = gettextf("%s(%s)",high.num,paste0(round(high.num/groups.highnum*100),"%"))
	rect2text(x1=bottom.starti+space.x,y1=1.5+space/2,x2=bottom.endi,y2=3-space/2,text.cex=1.1,text= high.texti,rect.col="grey70",text.col="black")
	start = end
}

#????pvalue?????
rect2text(x1=bottom.endi+space.x,y1=4.5+space,x2=xlim2,y2=6-space,text.cex=1.1,text= "P-value",rect.col="grey70",text.col="black",font=3)
rect2text(x1=bottom.endi+space.x,y1=1.5+space/2,x2=xlim2,y2=4.5-space/2,text.cex=1.1,text= ct.pvalue,rect.col="grey70",text.col="black")

#?????¦Ì?????
rect(0,8+space,xlim2,9-space,lwd=2,border="grey30")
rect(0,7+space,xlim2,8-space,lwd=2,border="grey30")
rect(0,1.5+space/2,xlim2,7-space,lwd=2,border="grey30")

#???????
legend("bottom",legend=c("Low_risk","High_risk"),col=rev(high_low.col),bty="n",ncol=2,pch=15,pt.cex=1.3,cex=1.3)
dev.off()


##independent
library(survival)          #???e?
setwd("C:\\Users\\lk\\Desktop\\m7G_CRC\\37.indep")        #???¨´?????

############????????????############
bioForest=function(coxFile=null,forestFile=null,forestCol=null){
	#??????????
	rt <- read.table(coxFile, header=T, sep="\t", check.names=F, row.names=1)
	gene <- rownames(rt)
	hr <- sprintf("%.3f",rt$"HR")
	hrLow  <- sprintf("%.3f",rt$"HR.95L")
	hrHigh <- sprintf("%.3f",rt$"HR.95H")
	Hazard.ratio <- paste0(hr,"(",hrLow,"-",hrHigh,")")
	pVal <- ifelse(rt$pvalue<0.001, "<0.001", sprintf("%.3f", rt$pvalue))
		
	#???????
	pdf(file=forestFile, width=7.2, height=4.5)
	n <- nrow(rt)
	nRow <- n+1
	ylim <- c(1,nRow)
	layout(matrix(c(1,2),nc=2),width=c(3,2.5))
		
	#???????????????????
	xlim = c(0,3)
	par(mar=c(4,2.5,2,1))
	plot(1,xlim=xlim,ylim=ylim,type="n",axes=F,xlab="",ylab="")
	text.cex=0.8
	text(0,n:1,gene,adj=0,cex=text.cex)
	text(1.5-0.5*0.2,n:1,pVal,adj=1,cex=text.cex);text(1.5-0.5*0.2,n+1,'pvalue',cex=text.cex,font=2,adj=1)
	text(3.1,n:1,Hazard.ratio,adj=1,cex=text.cex);text(3.1,n+1,'Hazard ratio',cex=text.cex,font=2,adj=1)
		
	#????????????
	par(mar=c(4,1,2,1),mgp=c(2,0.5,0))
	xlim = c(0,max(as.numeric(hrLow),as.numeric(hrHigh)))
	plot(1,xlim=xlim,ylim=ylim,type="n",axes=F,ylab="",xaxs="i",xlab="Hazard ratio")
	arrows(as.numeric(hrLow),n:1,as.numeric(hrHigh),n:1,angle=90,code=3,length=0.05,col="#6F99ADFF",lwd=2.5)
	abline(v=1,col="black",lty=2,lwd=2)
	boxcolor = ifelse(as.numeric(hr) > 1, forestCol, forestCol)
	points(as.numeric(hr), n:1, pch = 15, col = boxcolor, cex=1.5)
	axis(1)
	dev.off()
}
############????????????############

#??????¨¢¡é???????????
indep=function(riskFile=null,cliFile=null,uniOutFile=null,multiOutFile=null,uniForest=null,multiForest=null){
	risk=read.table(riskFile, header=T, sep="\t", check.names=F, row.names=1)    #??????????
	cli=read.table(cliFile, header=T, sep="\t", check.names=F, row.names=1)      #?????????
	
	#??????
	sameSample=intersect(row.names(cli),row.names(risk))
	risk=risk[sameSample,]
	cli=cli[sameSample,]
	rt=cbind(futime=risk[,1], fustat=risk[,2], cli, riskScore=risk[,(ncol(risk)-1)])
	
	#???????¨¢¡é???????
	uniTab=data.frame()
	for(i in colnames(rt[,3:ncol(rt)])){
		 cox <- coxph(Surv(futime, fustat) ~ rt[,i], data = rt)
		 coxSummary = summary(cox)
		 uniTab=rbind(uniTab,
		              cbind(id=i,
		              HR=coxSummary$conf.int[,"exp(coef)"],
		              HR.95L=coxSummary$conf.int[,"lower .95"],
		              HR.95H=coxSummary$conf.int[,"upper .95"],
		              pvalue=coxSummary$coefficients[,"Pr(>|z|)"])
		              )
	}
	write.table(uniTab,file=uniOutFile,sep="\t",row.names=F,quote=F)
	bioForest(coxFile=uniOutFile, forestFile=uniForest, forestCol="#0073C2FF")
#91D1C2FFB5FF72B5FF#???????¨¢¡é???????
	uniTab=uniTab[as.numeric(uniTab[,"pvalue"])<1,]
	rt1=rt[,c("futime","fustat",as.vector(uniTab[,"id"]))]
	multiCox=coxph(Surv(futime, fustat) ~ ., data = rt1)
	multiCoxSum=summary(multiCox)
	multiTab=data.frame()
	multiTab=cbind(
	             HR=multiCoxSum$conf.int[,"exp(coef)"],
	             HR.95L=multiCoxSum$conf.int[,"lower .95"],
	             HR.95H=multiCoxSum$conf.int[,"upper .95"],
	             pvalue=multiCoxSum$coefficients[,"Pr(>|z|)"])
	multiTab=cbind(id=row.names(multiTab),multiTab)
	write.table(multiTab,file=multiOutFile,sep="\t",row.names=F,quote=F)
	bioForest(coxFile=multiOutFile, forestFile=multiForest, forestCol="#E18727FF")
}

#??#F39B7FFF8727FFwn30000FF¡è??????
indep(riskFile="tcgaRisk2.txt",
      cliFile="clinical.txt",
      uniOutFile="tcga.uniCox.txt",
      multiOutFile="tcga.multiCox.txt",
      uniForest="tcga.uniForest.pdf",
      multiForest="tcga.multiForest.pdf")
	  
	  
##nomogram
#???e?
library(survival)
library(survminer)
library(timeROC)
library(rms)
library(regplot)
riskFile="tcgaRisk2.txt"     #???????????
cliFile="clinical.txt"       #??????????
setwd("C:\\Users\\lk\\Desktop\\m7G_CRC\\38.Nomogram")     #???¨´?????

#??????????????
risk=read.table(riskFile, header=T, sep="\t", check.names=F, row.names=1)
risk=risk[,c("futime", "fustat", "riskScore")]

#?????????????
cli=read.table(cliFile, header=T, sep="\t", check.names=F, row.names=1)
cli=cli[apply(cli,1,function(x)any(is.na(match('unknow',x)))),,drop=F]
#cli$Age=as.numeric(cli$Age)
#rownames(cli)=gsub("(.*?)\\_(.*?)", "\\2", rownames(cli))
#???????
samSample=intersect(row.names(risk), row.names(cli))
risk1=risk[samSample,,drop=F]
cli=cli[samSample,,drop=F]
rt=cbind(risk1, cli)

#?????????
res.cox=coxph(Surv(futime, fustat) ~ Age+Site+Stage + riskScore , data = rt)
nom1=regplot(res.cox,
              plots = c("density", "boxes"),
              clickable=F,
              title="",
              points=TRUE,
              droplines=TRUE,
              observation=rt[1,],
              rank="sd",
              failtime = c(3,5),
              prfail = T)


#????ROC????
nomoRisk=predict(res.cox, data=rt, type="risk")
rt$nomoRisk=nomoRisk
ROC_rt=timeROC(T=rt$futime, delta=rt$fustat,
	           marker=rt$nomoRisk, cause=1,
	           weighting='aalen',
	           times=c(3,5), ROC=TRUE)
pdf(file="ROC.pdf", width=5, height=5)
plot(ROC_rt,time=3,col="#0073C2FF",title=FALSE,lwd=2)
plot(ROC_rt,time=5,col="#E18727FF",add=TRUE,title=FALSE,lwd=2)

legend('bottomright',
	    c(paste0('AUC at 3 years: ',sprintf("%.03f",ROC_rt$AUC[1])),
	      paste0('AUC at 5 years: ',sprintf("%.03f",ROC_rt$AUC[2]))),
	     
	      col=c("#0073C2FF","#E18727FF"),lwd=2,bty = 'n')
dev.off()
	
#§µ?????
pdf(file="calibration.pdf", width=5, height=5)
#3??§µ?????
f <- cph(Surv(futime, fustat) ~ nomoRisk, x=T, y=T, surv=T, data=rt, time.inc=3)
cal <- calibrate(f, cmethod="KM", method="boot", u=1, m=(nrow(rt)/3), B=1000)
plot(cal, xlim=c(0,1), ylim=c(0,1),
	 xlab="Nomogram-predicted OS (%)", ylab="Observed OS (%)", lwd=1.5, col="#0073C2FF", sub=F)
#5??§µ?????
f <- cph(Surv(futime, fustat) ~ nomoRisk, x=T, y=T, surv=T, data=rt, time.inc=5)
cal <- calibrate(f, cmethod="KM", method="boot", u=3, m=(nrow(rt)/3), B=1000)
plot(cal, xlim=c(0,1), ylim=c(0,1), lty = 1,xlab="", ylab="", lwd=1.5, col="#E18727FF", sub=F, add=T)


legend('bottomright', c('3-year', '5-year'),
	   col=c("#0073C2FF","#E18727FF"), lwd=1.5, bty = 'n')
dev.off()


write.table(cbind(id=row.names(rt),rt),file="rt.txt",sep="\t",row.names=F,quote=F)

rt=read.table("rt.txt", header=T, sep="\t", check.names=F, row.names=1)
######1year»æÖÆÁÙ´²µÄROCÇúÏß######
predictTime=3     #¶¨ÒåÔ¤²âÄêÏÞ
aucText=c()
pdf(file="3year_cliROC.pdf", width=6, height=6)
#»æÖÆ·çÏÕµÃ·ÖµÄROCÇúÏß
#i=3
ROC_rt=timeROC(T=rt$futime,
               delta=rt$fustat,
               marker=rt$nomoRisk, cause=1,
               weighting='aalen',
               times=c(predictTime),ROC=TRUE)
plot(ROC_rt, time=predictTime, col=c("#E18727FF"), title=FALSE, lwd=2.3)
aucText=c(paste0("Nomogram", ", AUC=", sprintf("%.3f",ROC_rt$AUC[2])))
abline(0,1)

head(rt)
#for(i in 4:ncol(rt)){
  ROC_rt=timeROC(T=rt$futime,
                 delta=rt$fustat,
                 marker=rt[,8], cause=1,
                 weighting='aalen',
                 times=c(predictTime),ROC=TRUE)
  plot(ROC_rt, time=predictTime, col=c("#0073C2FF"), title=FALSE, lwd=2.3, add=TRUE)
  aucText=c(aucText, paste0("T",", AUC=",sprintf("%.3f",ROC_rt$AUC[2])))
#}
#»æÖÆÍ¼Àý£¬µÃµ½ROCÇúÏßÏÂµÄÃæ»ý
#legend("bottomright", aucText,lwd=2,bty="n",col=bioCol[1:(ncol(rt)-1)])
legend("bottomright", aucText,lwd=2.3,bty="n",col=c("#E18727FF","#0073C2FF"))
dev.off()


######5year»æÖÆÁÙ´²µÄROCÇúÏß######
predictTime=5     #¶¨ÒåÔ¤²âÄêÏÞ
aucText=c()
pdf(file="5year_cliROC.pdf", width=6, height=6)
#»æÖÆ·çÏÕµÃ·ÖµÄROCÇúÏß
#i=3
ROC_rt=timeROC(T=rt$futime,
               delta=rt$fustat,
               marker=rt$nomoRisk, cause=1,
               weighting='aalen',
               times=c(predictTime),ROC=TRUE)
plot(ROC_rt, time=predictTime, col=c("#E18727FF"), title=FALSE, lwd=2.3)
aucText=c(paste0("Nomogram", ", AUC=", sprintf("%.3f",ROC_rt$AUC[2])))
abline(0,1)

head(rt)
#for(i in 4:ncol(rt)){
ROC_rt=timeROC(T=rt$futime,
               delta=rt$fustat,
               marker=rt[,8], cause=1,
               weighting='aalen',
               times=c(predictTime),ROC=TRUE)
plot(ROC_rt, time=predictTime, col=c("#0073C2FF"), title=FALSE, lwd=2.3, add=TRUE)
aucText=c(aucText, paste0("TNM stage",", AUC=",sprintf("%.3f",ROC_rt$AUC[2])))
#}
#»æÖÆÍ¼Àý£¬µÃµ½ROCÇúÏßÏÂµÄÃæ»ý
#legend("bottomright", aucText,lwd=2,bty="n",col=bioCol[1:(ncol(rt)-1)])
legend("bottomright", aucText,lwd=2.3,bty="n",col=c("#E18727FF","#0073C2FF"))
dev.off()


##immuneCellDiff
#???e?
library(limma)
library(reshape2)
library(ggpubr)
cluFile="tcgaRisk2.txt"               #??????????
immFile="CIBERSORT-Results.txt"     #??????????????????
pFilter=0.05            #????????????????????????
setwd("C:\\Users\\lk\\Desktop\\m7G_CRC\\48.immuneCor")     #???¨´?????

#?????????????
Type=read.table(cluFile, header=F, sep="\t", check.names=F, row.names=1)
colnames(Type)=c("Subtype")
Type=Type[order(Type[,"Subtype"],decreasing=T),,drop=F]
Type$Subtype=factor(Type$Subtype, levels=unique(Type$Subtype))

#??????????????????????????????????
immune=read.table(immFile, header=T, sep="\t", check.names=F, row.names=1)
row.names(immune)=gsub("(.*?)\\-(.*?)\\-(.*?)\\-.*", "\\1\\-\\2\\-\\3", row.names(immune))

immune=immune[immune[,"P-value"]<pFilter,]
immune=as.matrix(immune[,1:(ncol(immune)-3)])

immune=avereps(immune)


#??????
sameSample=intersect(row.names(immune), row.names(Type))
rt=cbind(immune[sameSample,,drop=F], Type[sameSample,,drop=F])

#???????????ggplot2???????
data=melt(rt, id.vars=c("Subtype"))
colnames(data)=c("Subtype", "Immune", "Expression")

#?????????
boxplot=ggboxplot(data, x="Immune", y="Expression", fill="Subtype",
				  xlab="",
				  ylab="Fraction",
				  legend.title="Risk",
				  width=0.8,
				  palette=c("#0073C2FF","#E18727FF"))+
				  rotate_x_text(50)+
	stat_compare_means(aes(group=Subtype),symnum.args=list(cutpoints=c(0, 0.001, 0.01, 0.05, 1), symbols=c("***", "**", "*", "")), label="p.signif")

#??????
pdf(file="riskImmune.diff.pdf", width=7.5, height=6)
print(boxplot)
dev.off()


##Checkpoint
#???e?
library(limma)
library(reshape2)
library(ggplot2)
library(ggpubr)
expFile="symbol.txt"      #???????????
riskFile="tcgaRisk2.txt"       #???????????
geneFile="gene.txt"       #?????????????????
setwd("C:\\Users\\lk\\Desktop\\m7G_CRC\\51.checkpoint")     #???¨´?????

#??????????????,??????????§Õ???
rt=read.table(expFile, header=T, sep="\t", check.names=F)
rt=as.matrix(rt)
rownames(rt)=rt[,1]
exp=rt[,2:ncol(rt)]
dimnames=list(rownames(exp),colnames(exp))
data=matrix(as.numeric(as.matrix(exp)),nrow=nrow(exp),dimnames=dimnames)
data=avereps(data)
	
#??????????
gene=read.table(geneFile, header=F, sep="\t", check.names=F)
sameGene=intersect(row.names(data),as.vector(gene[,1]))
data=t(data[sameGene,])
data=log2(data+1)

# #??????????
group=sapply(strsplit(row.names(data),"\\-"),"[",4)
group=sapply(strsplit(group,""),"[",1)
group=gsub("2","1",group)
data=data[group==0,]
#row.names(data)=gsub("(.*?)\\-(.*?)\\-(.*?)\\-(.*?)\\-.*","\\1\\-\\2\\-\\3",row.names(data))
row.names(data)=gsub("(.*?)\\-(.*?)\\-(.*?)\\-.*","\\1\\-\\2\\-\\3",row.names(data))

data=avereps(data)
	
#???????
risk=read.table(riskFile, sep="\t", header=T, check.names=F, row.names=1)
sameSample=intersect(row.names(data),row.names(risk))
rt1=cbind(data[sameSample,],risk[sameSample,])
rt1=rt1[,c(sameGene,"risk")]

#????????????????
sigGene=c()
for(i in colnames(rt1)[1:(ncol(rt1)-1)]){
	if(sd(rt1[,i])<0.001){next}
	wilcoxTest=wilcox.test(rt1[,i] ~ rt1[,"risk"])
	pvalue=wilcoxTest$p.value
	if(wilcoxTest$p.value<0.05){
		sigGene=c(sigGene, i)
	}
}
sigGene=c(sigGene, "risk")
rt1=rt1[,sigGene]

#???????????ggplot2???????
rt1=melt(rt1,id.vars=c("risk"))
colnames(rt1)=c("risk","Gene","Expression")
	
#????????
group=levels(factor(rt1$risk))
rt1$risk=factor(rt1$risk, levels=c("low","high"))
comp=combn(group,2)
my_comparisons=list()
for(j in 1:ncol(comp)){my_comparisons[[j]]<-comp[,j]}
	
#?????????
boxplot=ggboxplot(rt1, x="Gene", y="Expression", fill="risk",
				  xlab="",
				  ylab="Gene expression",
				  legend.title="Risk",
				  width=0.8,
				  palette = c("#0073C2FF","#E18727FF") )+
				  rotate_x_text(50)+
	stat_compare_means(aes(group=risk),
	method="wilcox.test",
	symnum.args=list(cutpoints=c(0, 0.001, 0.01, 0.05, 1), symbols=c("***", "**", "*", "ns")), label="p.signif")
	
#??????
pdf(file="checkpoint.diff.pdf", width=4.5, height=4)
print(boxplot)
dev.off()


##TIDE
#???e?
library(limma)
library(ggpubr)
tideFile="TIDE.txt"          #TIDE???
riskFile="tcgaRisk2.txt"     #???????
setwd("C:\\Users\\lk\\Desktop\\m7G_CRC\\52.TIDE")     #???¨´?????

#???TIDE????
tide=read.table(tideFile, header=T, sep="\t", check.names=F, row.names=1)
group=sapply(strsplit(row.names(tide),"\\-"), "[", 4)
group=sapply(strsplit(group,""), "[", 1)
group=gsub("2", "1", group)
tide=tide[group==0,]
row.names(tide)=gsub("(.*?)\\-(.*?)\\-(.*?)\\-.*", "\\1\\-\\2\\-\\3", row.names(tide))
tide=avereps(tide)

#??????????????
risk=read.table(riskFile, header=T, sep="\t", check.names=F, row.names=1)
	
#???????
sameSample=intersect(row.names(tide), row.names(risk))
tide=tide[sameSample, , drop=F]
risk=risk[sameSample, "Risk", drop=F]
data=cbind(tide, risk)
	
#????????
data$Risk=ifelse(data$Risk=="high", "High-risk", "Low-risk")
group=levels(factor(data$Risk))
data$Risk=factor(data$Risk, levels=c("Low-risk", "High-risk"))
group=levels(factor(data$Risk))
comp=combn(group,2)
my_comparisons=list()
for(i in 1:ncol(comp)){my_comparisons[[i]]<-comp[,i]}

#??tide??????????,???????§³?????
for(i in colnames(data)[1:(ncol(data)-1)]){
	gg1=ggviolin(data, x="Risk", y=i, fill = "Risk", 
	         xlab="", ylab=i,
	         palette=c("#0073C2FF","#E18727FF"),
	         legend.title="Risk",
	         add = "boxplot", add.params = list(fill="white"))+ 
	         stat_compare_means(comparisons = my_comparisons,symnum.args=list(cutpoints = c(0, 0.001, 0.01, 0.05, 1), symbols = c("***", "**", "*", "ns")),label = "p.signif")
	
	pdf(file=paste0("violin.", i, ".pdf"), width=6, height=5)
	print(gg1)
	dev.off()
}


###pRRophetic
#ÒýÓÃ°ü
library(limma)
library(ggpubr)
library(pRRophetic)
library(ggplot2)
set.seed(12345)

pFilter=0.001                #pvalueµÄ¹ýÂËÌõ¼þ
expFile="symbol.txt"         #±í´ïÊý¾ÝÎÄ¼þ
riskFile="tcgaRisk2.txt"      #·çÏÕÎÄ¼þ
setwd("C:\\Users\\lk\\Desktop\\m7G_CRC\\56.pRRophetic")     #ÉèÖÃ¹¤×÷Ä¿Â¼
allDrugs=c("A.443654", "A.770041", "ABT.263", "ABT.888", "AG.014699", "AICAR", "AKT.inhibitor.VIII", "AMG.706", "AP.24534", "AS601245", "ATRA", "AUY922", "Axitinib", "AZ628", "AZD.0530", "AZD.2281", "AZD6244", "AZD6482", "AZD7762", "AZD8055", "BAY.61.3606", "Bexarotene", "BI.2536", "BIBW2992", "Bicalutamide", "BI.D1870", "BIRB.0796", "Bleomycin", "BMS.509744", "BMS.536924", "BMS.708163", "BMS.754807", "Bortezomib", "Bosutinib", "Bryostatin.1", "BX.795", "Camptothecin", "CCT007093", "CCT018159", "CEP.701", "CGP.082996", "CGP.60474", "CHIR.99021", "CI.1040", "Cisplatin", "CMK", "Cyclopamine", "Cytarabine", "Dasatinib", "DMOG", "Docetaxel", "Doxorubicin", "EHT.1864", "Elesclomol", "Embelin", "Epothilone.B", "Erlotinib", "Etoposide", "FH535", "FTI.277", "GDC.0449", "GDC0941", "Gefitinib", "Gemcitabine", "GNF.2", "GSK269962A", "GSK.650394", "GW.441756", "GW843682X", "Imatinib", "IPA.3", "JNJ.26854165", "JNK.9L", "JNK.Inhibitor.VIII", "JW.7.52.1", "KIN001.135", "KU.55933", "Lapatinib", "Lenalidomide", "LFM.A13", "Metformin", "Methotrexate", "MG.132", "Midostaurin", "Mitomycin.C", "MK.2206", "MS.275", "Nilotinib", "NSC.87877", "NU.7441", "Nutlin.3a", "NVP.BEZ235", "NVP.TAE684", "Obatoclax.Mesylate", "OSI.906", "PAC.1", "Paclitaxel", "Parthenolide", "Pazopanib", "PD.0325901", "PD.0332991", "PD.173074", "PF.02341066", "PF.4708671", "PF.562271", "PHA.665752", "PLX4720", "Pyrimethamine", "QS11", "Rapamycin", "RDEA119", "RO.3306", "Roscovitine", "Salubrinal", "SB.216763", "SB590885", "Shikonin", "SL.0101.1", "Sorafenib", "S.Trityl.L.cysteine", "Sunitinib", "Temsirolimus", "Thapsigargin", "Tipifarnib", "TW.37", "Vinblastine", "Vinorelbine", "Vorinostat", "VX.680", "VX.702", "WH.4.023", "WO2009093972", "WZ.1.84", "X17.AAG", "X681640", "XMD8.85", "Z.LLNle.CHO", "ZM.447439")

#¶ÁÈ¡±í´ïÊäÈëÎÄ¼þ,²¢¶ÔÊý¾Ý½øÐÐ´¦Àí
rt = read.table(expFile, header=T, sep="\t", check.names=F)
rt=as.matrix(rt)
rownames(rt)=rt[,1]
exp=rt[,2:ncol(rt)]
dimnames=list(rownames(exp),colnames(exp))
data=matrix(as.numeric(as.matrix(exp)),nrow=nrow(exp),dimnames=dimnames)
data=avereps(data)
data=data[rowMeans(data)>0.5,]

#É¾µôÕý³£ÑùÆ·
group=sapply(strsplit(colnames(data),"\\-"), "[", 4)
group=sapply(strsplit(group,""), "[", 1)
group=gsub("2","1",group)
data=data[,group==0]
data=t(data)
rownames(data)=gsub("(.*?)\\-(.*?)\\-(.*?)\\-(.*)", "\\1\\-\\2\\-\\3", rownames(data))
data=avereps(data)
data=t(data)

#¶ÁÈ¡·çÏÕÊäÈëÎÄ¼þ
riskRT=read.table(riskFile, header=T, sep="\t", check.names=F, row.names=1)

for(drug in allDrugs){
	#Ô¤²âÒ©ÎïÃô¸ÐÐÔ
	senstivity=pRRopheticPredict(data, drug, selection=1)
	senstivity=senstivity[senstivity!="NaN"]
	#senstivity[senstivity>quantile(senstivity,0.99)]=quantile(senstivity,0.99)
	
	#·çÏÕÎÄ¼þºÍÒ©ÎïÃô¸ÐÐÔ½á¹ûºÏ²¢
	sameSample=intersect(row.names(riskRT), names(senstivity))
	risk=riskRT[sameSample, "risk",drop=F]
	senstivity=senstivity[sameSample]
	rt=cbind(risk, senstivity)
	
	#ÉèÖÃ±È½Ï×é
	rt$risk=factor(rt$risk, levels=c("low", "high"))
	type=levels(factor(rt[,"risk"]))
	comp=combn(type, 2)
	my_comparisons=list()
	for(i in 1:ncol(comp)){my_comparisons[[i]]<-comp[,i]}
	
	#»ñÈ¡¸ßµÍ·çÏÕ×é²îÒìpvalue
	test=wilcox.test(senstivity~risk, data=rt)
	
	if(test$p.value<pFilter){
		#»æÖÆÏäÏßÍ¼
		boxplot=ggboxplot(rt, x="risk", y="senstivity", fill="risk",
					      xlab="Risk",
					      ylab=paste0(drug, " senstivity (IC50)"),
					      legend.title="Risk",
					      palette=c("#0073C2FF","#E18727FF")
					     )+ 
			stat_compare_means(comparisons=my_comparisons)
		pdf(file=paste0("durgSenstivity.", drug, ".pdf"), width=5, height=4.5)
		print(boxplot)
		dev.off()
	}
}


##scoreTMB
#???e?
library(limma)
library(ggplot2)
library(ggpubr)
library(ggExtra)
setwd("C:\\Users\\lk\\Desktop\\m7G_CRC\\58.scoreTMB")      #???¨´?????

#?????????Îª?????
tmb=read.table("TMB.txt", header=T, sep="\t", check.names=F, row.names=1)
	
#??????????????
risk=read.table("tcgaRisk2.txt", header=T, sep="\t", check.names=F, row.names=1)
	
#???????
sameSample=intersect(row.names(tmb), row.names(risk))
tmb=tmb[sameSample,,drop=F]
risk=risk[sameSample,,drop=F]
data=cbind(tmb, risk)
data$TMB[data$TMB>quantile(data$TMB,0.99)]=quantile(data$TMB,0.99)
	
#????????
data$Risk=ifelse(data$Risk=="high", "High-risk", "Low-risk")
group=levels(factor(data$Risk))
data$Risk=factor(data$Risk, levels=c("Low-risk", "High-risk"))
comp=combn(group,2)
my_comparisons=list()
for(i in 1:ncol(comp)){my_comparisons[[i]]<-comp[,i]}
	
#????boxplot
boxplot=ggboxplot(data, x="Risk", y="TMB", color="Risk",
			      xlab="",
			      ylab="Tumor tmbation burden",
			      legend.title="",
			      palette = c("#E18727FF","#0073C2FF"),
			      add = "jitter")+ 
	stat_compare_means(comparisons = my_comparisons)
	
#??????
pdf(file="riskTMB.pdf", width=5, height=4.5)
print(boxplot)
dev.off()

#?????????
xlab="riskScore"
ylab="TMB"
x=as.numeric(data[,xlab])
y=as.numeric(data[,ylab])
df1=as.data.frame(cbind(x,y))
p1=ggplot(df1, aes(x, y)) + 
		xlab("Risk score") + ylab("Tumor tmbation burden")+
		geom_point() + geom_smooth(method="lm",formula = y ~ x) + theme_bw()+
		stat_cor(method = 'spearman', aes(x =x, y =y))
p2=ggMarginal(p1, type="density", xparams=list(fill = "#E18727FF"), yparams=list(fill = "#0073C2FF"))
#?????????????
pdf(file="cor.pdf", width=5.2, height=5)
print(p2)
dev.off()


##tmbSur
#???e?
library(survival)
library(survminer)
tmbFile="TMB.txt"                  #??????Îª?????
scoreFile="tcgaRisk2.txt"     #m6A???????????
setwd("C:\\Users\\lk\\Desktop\\m7G_CRC\\59.tmbSur")       #????????

#??????????
score=read.table(scoreFile, header=T, sep="\t", check.names=F, row.names=1)    #???m6A???????????
tmb=read.table(tmbFile, header=T, sep="\t", check.names=F, row.names=1)        #???TMB???????

#???????
sameSample=intersect(row.names(tmb), row.names(score))
tmb=tmb[sameSample,,drop=F]
score=score[sameSample,,drop=F]
data=cbind(score, tmb)

#???????cutoff
res.cut=surv_cutpoint(data, time = "futime", event = "fustat", variables =c("TMB"))
cutoff=as.numeric(res.cut$cutpoint[1])
tmbType=ifelse(data[,"TMB"]<=cutoff, "L-TMB", "H-TMB")
scoreType=ifelse(data$risk=="low", "L-score", "H-score")
mergeType=paste0(tmbType, "+", scoreType)

#???????????
bioSurvival=function(surData=null, outFile=null){
	diff=survdiff(Surv(futime, fustat) ~ group, data=surData)
	length=length(levels(factor(surData[,"group"])))
	pValue=1-pchisq(diff$chisq, df=length-1)
	if(pValue<0.001){
		pValue="p<0.001"
	}else{
		pValue=paste0("p=",sprintf("%.03f",pValue))
	}
	fit <- survfit(Surv(futime, fustat) ~ group, data = surData)
	#print(surv_median(fit))
	
	#????????????
	width=6.5
	height=5.5
	if(length(levels(factor(surData[,"group"])))>2){
		width=8
		height=6.5
	}
	bioCol=c("#0073C2FF","#E18727FF","#6E568C","#7CC767","#223D6C","#D20A13","#FFD121","#088247","#11AA4D")
	bioCol=bioCol[1:length]
	surPlot=ggsurvplot(fit, 
			           data=surData,
			           conf.int=F,
			           pval=pValue,
			           pval.size=6,
			           legend.title="",
			           legend.labs=levels(factor(surData[,"group"])),
			           font.legend=10,
			           legend = c(0.82, 0.9),
			           xlab="Time(years)",
			           break.time.by = 1,
			           palette = bioCol,
			           surv.median.line = "hv",
			           risk.table=T,
			           cumevents=F,
			           risk.table.height=.25)
	#???????
	pdf(file=outFile, onefile = FALSE, width=width, height=height)
	print(surPlot)
	dev.off()
}

#????TMB??????????
data$group=tmbType
bioSurvival(surData=data, outFile="TMB.survival.pdf")

#????TMB¨¢a??m6A?????????????
data$group=mergeType
bioSurvival(surData=data, outFile="TMB-score.survival.pdf")


##maftools
library(maftools)       #???e?
setwd("C:\\Users\\lk\\Desktop\\m7G_CRC\\61.maftools\\COAD")      #???¨´?????

#??????????
risk=read.table("tcgaRisk2.txt", header=T, sep="\t", check.names=F)
outTab=risk[,c(1, ncol(risk))]
colnames(outTab)=c("Tumor_Sample_Barcode", "Risk")
write.table(outTab, file="ann.txt", sep="\t", quote=F, row.names=F)

#?????????????
geneNum=20
geneMut=read.table("geneMut.txt", header=T, sep="\t", check.names=F, row.names=1)
gene=row.names(geneMut)[1:geneNum]

#???
ann_colors=list()
col=c("#0072B5FF", "#E18727FF")
names(col)=c("low", "high")
ann_colors[["Risk"]]=col

#???????????
pdf(file="low.pdf", width=6, height=6)
maf=read.maf(maf="low.maf", clinicalData="ann.txt")
oncoplot(maf=maf, clinicalFeatures="Risk", genes=gene, annotationColor=ann_colors, keepGeneOrder=T)
dev.off()

#???????????
pdf(file="high.pdf", width=6, height=6)
maf=read.maf(maf="high.maf", clinicalData="ann.txt")
oncoplot(maf=maf, clinicalFeatures="Risk", genes=gene, annotationColor=ann_colors, keepGeneOrder=T)
dev.off()


##GO
#???e?
library(clusterProfiler)
library(org.Hs.eg.db)
library(enrichplot)
library(ggplot2)
library(circlize)
library(RColorBrewer)
library(dplyr)
library("ggpubr")
library(ComplexHeatmap)

pvalueFilter=0.05       #p?????????
qvalueFilter=0.05       #????????p?????????

#???????
colorSel="qvalue"
if(qvalueFilter>0.05){
	colorSel="pvalue"
}

setwd("C:\\Users\\lk\\Desktop\\m7G_CRC\\65.GO")       #???¨´?????
rt=read.table("riskDiff.txt", header=T, sep="\t", check.names=F)     #??????????

#????????????????id
genes=unique(as.vector(rt[,1]))
entrezIDs=mget(genes, org.Hs.egSYMBOL2EG, ifnotfound=NA)
entrezIDs=as.character(entrezIDs)
gene=entrezIDs[entrezIDs!="NA"]        #???????id?NA?????
#gene=gsub("c\\(\"(\\d+)\".*", "\\1", gene)

#GO????????
kk=enrichGO(gene=gene, OrgDb=org.Hs.eg.db, pvalueCutoff=1, qvalueCutoff=1, ont="all", readable=T)
GO=as.data.frame(kk)
GO=GO[(GO$pvalue<pvalueFilter & GO$qvalue<qvalueFilter),]
#?????????
write.table(GO, file="GO.txt", sep="\t", quote=F, row.names = F)

#???????GO?????
showNum=10
if(nrow(GO)<30){
	showNum=nrow(GO)
}

#????
pdf(file="barplot.pdf", width=8, height=7)
bar=barplot(kk, drop=TRUE, showCategory=showNum, label_format=30, split="ONTOLOGY", color=colorSel) + facet_grid(ONTOLOGY~., scale='free')
print(bar)
dev.off()
		
#?????
pdf(file="bubble.pdf", width=8, height=7)
bub=dotplot(kk, showCategory=showNum, orderBy="GeneRatio", label_format=30, split="ONTOLOGY", color=colorSel) + facet_grid(ONTOLOGY~., scale='free')
print(bub)
dev.off()

#???????????
data=GO %>% group_by(ONTOLOGY) %>% slice_head(n=10)
pdf(file="barplot.color.pdf", width=8, height=6.5)
ggbarplot(data, x="Description", y="Count", fill = "ONTOLOGY", color = "white",
		  xlab="Term",
          orientation = "horiz",   #??¦Ê??????
          palette = "aaas",    #???????????
          legend = "right",    #???¦Ë??
          sort.val = "asc",    #GO???????
          sort.by.groups=TRUE)+    #????GO????????????
          scale_y_continuous(expand=c(0, 0)) + scale_x_discrete(expand=c(0,0))
dev.off()


###########????GO??###########
ontology.col=c("#0073C2FF", "#EFC000FF", "#90EE90")
data=GO[order(GO$p.adjust),]
datasig=data[data$p.adjust<0.05,,drop=F]
BP = datasig[datasig$ONTOLOGY=="BP",,drop=F]
CC = datasig[datasig$ONTOLOGY=="CC",,drop=F]
MF = datasig[datasig$ONTOLOGY=="MF",,drop=F]
BP = head(BP,6)
CC = head(CC,6)
MF = head(MF,6)
data = rbind(BP,CC,MF)
main.col = ontology.col[as.numeric(as.factor(data$ONTOLOGY))]

#??????????
BgGene = as.numeric(sapply(strsplit(data$BgRatio,"/"),'[',1))
Gene = as.numeric(sapply(strsplit(data$GeneRatio,'/'),'[',1))
ratio = Gene/BgGene
logpvalue = -log(data$pvalue,10)
logpvalue.col = brewer.pal(n = 8, name = "Reds")
f = colorRamp2(breaks = c(0,2,4,6,8,10,15,20), colors = logpvalue.col)
BgGene.col = f(logpvalue)
df = data.frame(GO=data$ID,start=1,end=max(BgGene))
rownames(df) = df$GO
bed2 = data.frame(GO=data$ID,start=1,end=BgGene,BgGene=BgGene,BgGene.col=BgGene.col)
bed3 = data.frame(GO=data$ID,start=1,end=Gene,BgGene=Gene)
bed4 = data.frame(GO=data$ID,start=1,end=max(BgGene),ratio=ratio,col=main.col)
bed4$ratio = bed4$ratio/max(bed4$ratio)*9.5

#???????????¿ù??
pdf("GO.circlize.pdf",width=10,height=10)
par(omi=c(0.1,0.1,0.1,1.5))
circos.par(track.margin=c(0.01,0.01))
circos.genomicInitialize(df,plotType="none")
circos.trackPlotRegion(ylim = c(0, 1), panel.fun = function(x, y) {
  sector.index = get.cell.meta.data("sector.index")
  xlim = get.cell.meta.data("xlim")
  ylim = get.cell.meta.data("ylim")
  circos.text(mean(xlim), mean(ylim), sector.index, cex = 0.8, facing = "bending.inside", niceFacing = TRUE)
}, track.height = 0.08, bg.border = NA,bg.col = main.col)

for(si in get.all.sector.index()) {
  circos.axis(h = "top", labels.cex = 0.6, sector.index = si,track.index = 1,
              major.at=seq(0,max(BgGene),by=100),labels.facing = "clockwise")
}
f = colorRamp2(breaks = c(-1, 0, 1), colors = c("#0073C2FF",  "black","#EFC000FF",))
circos.genomicTrack(bed2, ylim = c(0, 1),track.height = 0.1,bg.border="white",
                    panel.fun = function(region, value, ...) {
                      i = getI(...)
                      circos.genomicRect(region, value, ytop = 0, ybottom = 1, col = value[,2], 
                                         border = NA, ...)
                      circos.genomicText(region, value, y = 0.4, labels = value[,1], adj=0,cex=0.8,...)
                    })
circos.genomicTrack(bed3, ylim = c(0, 1),track.height = 0.1,bg.border="white",
                    panel.fun = function(region, value, ...) {
                      i = getI(...)
                      circos.genomicRect(region, value, ytop = 0, ybottom = 1, col = '#BA55D3', 
                                         border = NA, ...)
                      circos.genomicText(region, value, y = 0.4, labels = value[,1], cex=0.9,adj=0,...)
                    })
circos.genomicTrack(bed4, ylim = c(0, 10),track.height = 0.35,bg.border="white",bg.col="grey90",
                    panel.fun = function(region, value, ...) {
                      cell.xlim = get.cell.meta.data("cell.xlim")
                      cell.ylim = get.cell.meta.data("cell.ylim")
                      for(j in 1:9) {
                        y = cell.ylim[1] + (cell.ylim[2]-cell.ylim[1])/10*j
                        circos.lines(cell.xlim, c(y, y), col = "#FFFFFF", lwd = 0.3)
                      }
                      circos.genomicRect(region, value, ytop = 0, ybottom = value[,1], col = value[,2], 
                                         border = NA, ...)
                      #circos.genomicText(region, value, y = 0.3, labels = value[,1], ...)
                    })
circos.clear()
#???????§Þ??????
middle.legend = Legend(
  labels = c('Number of Genes','Number of Select','Rich Factor(0-1)'),
  type="points",pch=c(15,15,17),legend_gp = gpar(col=c('pink','#BA55D3',ontology.col[1])),
  title="",nrow=3,size= unit(3, "mm")
)
circle_size = unit(1, "snpc")
draw(middle.legend,x=circle_size*0.42)
#????GO?????????
main.legend = Legend(
  labels = c("Biological Process","Cellular Component", "Molecular Function"),  type="points",pch=15,
  legend_gp = gpar(col=ontology.col), title_position = "topcenter",
  title = "ONTOLOGY", nrow = 3,size = unit(3, "mm"),grid_height = unit(5, "mm"),
  grid_width = unit(5, "mm")
)
#????pvalue?????
logp.legend = Legend(
  labels=c('(0,2]','(2,4]','(4,6]','(6,8]','(8,10]','(10,15]','(15,20]','>=20'),
  type="points",pch=16,legend_gp=gpar(col=logpvalue.col),title="-log10(Pvalue)",
  title_position = "topcenter",grid_height = unit(5, "mm"),grid_width = unit(5, "mm"),
  size = unit(3, "mm")
)
lgd = packLegend(main.legend,logp.legend)
circle_size = unit(1, "snpc")
print(circle_size)
draw(lgd, x = circle_size*0.85, y=circle_size*0.55,just = "left")
dev.off()


##KEGG
library("clusterProfiler")
library("org.Hs.eg.db")
library("enrichplot")
library("ggplot2")

pvalueFilter=0.05        
qvalueFilter=1          


colorSel="qvalue"
if(qvalueFilter>0.05){
	colorSel="pvalue"
}
	
setwd("C:\\Users\\lk\\Desktop\\m7G_CRC\\66.KEGG")     
rt=read.table("riskDiff.txt",sep="\t",check.names=F,header=T)    


genes=as.vector(rt[,1])
entrezIDs=mget(genes, org.Hs.egSYMBOL2EG, ifnotfound=NA)
entrezIDs=as.character(entrezIDs)
rt=cbind(rt,entrezID=entrezIDs)
gene=entrezIDs[entrezIDs!="NA"]      


kk <- enrichKEGG(gene = gene, organism = "hsa", pvalueCutoff =1, qvalueCutoff =1)
KEGG=as.data.frame(kk)
KEGG$geneID=as.character(sapply(KEGG$geneID,function(x)paste(rt$gene[match(strsplit(x,"/")[[1]],as.character(rt$entrezID))],collapse="/")))
KEGG=KEGG[(KEGG$pvalue<pvalueFilter & KEGG$qvalue<qvalueFilter),]

write.table(KEGG,file="KEGG.txt",sep="\t",quote=F,row.names = F)


showNum=20
if(nrow(KEGG)<showNum){
	showNum=nrow(KEGG)
}


pdf(file="barplot.pdf",width = 9,height = 7)
barplot(kk, drop = TRUE, showCategory = showNum, color = colorSel)
dev.off()


pdf(file="bubble.pdf",width = 9,height = 7)
dotplot(kk, showCategory = showNum, orderBy = "GeneRatio",color = colorSel)
dev.off()
